# Supplementary material for: Cross-Disorder Genomics Data Analysis Elucidates a Shared Genetic Basis Between Major Depression and Osteoarthritis Pain
Source: Front Genet. 2021 Sep 16;12:687687. doi: 10.3389/fgene.2021.687687 (PMC8481820; doi:10.3389/fgene.2021.687687)
Supplement: Supplementary file 2 [file Table_1.XLSX]

## Sheet: Sheet1
Table S1. Statistical power calculations for different genetic correlations
Analysis Type	Genetic Correlation	Cases (MD)	Controls (MD)	Cases (OA)	Controls (OA)	Disease Risk (MD)	Disease Risk (OA)	Heritability (MD)	Heritability (OA)	Standard Error	NCP	Power
Bivariate	0.1	170756	329443	77052	378169	0.15	0.0671	0.0796	0.0756	0.009	123.562	1
Bivariate	0.2	170756	329443	77052	378169	0.15	0.0671	0.0796	0.0756	0.0091	479.087	1
Bivariate	0.3	170756	329443	77052	378169	0.15	0.0671	0.0796	0.0756	0.0094	1025.52	1
Bivariate	0.4	170756	329443	77052	378169	0.15	0.0671	0.0796	0.0756	0.0097	1706.92	1
Bivariate	0.5	170756	329443	77052	378169	0.15	0.0671	0.0796	0.0756	0.0101	2465.03	1
Univariate	NA	170756	329443	NA	NA	0.15	NA	0.0796	NA	0.0008	8962.3	1
Univariate	NA	NA	NA	77052	378169	NA	0.0671	NA	0.0756	0.0011	4350.11	1
