# Supplementary material for: Cross-Disorder Genomics Data Analysis Elucidates a Shared Genetic Basis Between Major Depression and Osteoarthritis Pain
Source: Front Genet. 2021 Sep 16;12:687687. doi: 10.3389/fgene.2021.687687 (PMC8481820; doi:10.3389/fgene.2021.687687)
Supplement: Supplementary file 4 [file Table_3.XLSX]

## Sheet: Table S3
Table S3. Positional, eQTL, and Hi-C mapping of genes by FUMA
Information about 1,524 genes mapped by FUMA using positional, eQTL, and Hi-C mapping data. Table includes chromosome, whether positional, eQTL, or chromatin interaction (Hi-C) mapping was performed, and maximum CADD score (used to identify deleteriousness of SNPs), among other gene information.
Ensembl ID	Symbol	Chromosome	Start	End	Strand	Type	Entrez ID	HUGO	pLI	ncRVIS	posMapSNPs	posMapMaxCADD	eqtlMapSNPs	eqtlMapminP	eqtlMapminQ	eqtlMapts	eqtlDirection	ciMap	ciMapts	minGwasP	IndSigSNPs	GenomicLocus
ENSG00000126709	IFI6	1	27992572	27998729	-1	protein_coding	2537	IFI6	0.230931	0.591641	0	0	1	1.2633e-09	5.83204e-05	eQTLGen_trans_eQTLs	NA	No	NA	9.237e-08	rs930920	50
ENSG00000168653	NDUFS5	1	39491990	39500308	1	protein_coding	4725	NDUFS5	0.0982173	-0.0686821	0	0	0	NA	NA	NA	NA	Yes	GM12878	1.937e-08	rs6690939	1
ENSG00000127603	MACF1	1	39546988	39952849	1	protein_coding	23499	MACF1	1	-0.44543	0	0	10	2.8747e-09	2.60027e-05	eQTLGen_cis_eQTLs	NA	Yes	Mesenchymal_Stem_Cell	1.937e-08	rs6690939	1
ENSG00000206654	RNU6-608P	1	39586612	39586715	-1	snRNA	106481373	RNU6-608P	NA	NA	0	0	0	NA	NA	NA	NA	Yes	GM12878:IMR90:Mesenchymal_Stem_Cell	1.937e-08	rs6690939	1
ENSG00000226438	RP11-420K8.1	1	39715510	39723321	-1	antisense	NA	NA	NA	NA	0	0	0	NA	NA	NA	NA	Yes	GM12878:IMR90:Mesenchymal_Stem_Cell:Trophoblast-like_Cell	1.937e-08	rs6690939	1
ENSG00000255103	KIAA0754	1	39876151	39882154	1	protein_coding	643314	KIAA0754	0.0210361	NA	0	0	0	NA	NA	NA	NA	Yes	IMR90	1.937e-08	rs6690939	1
ENSG00000182109	RP11-69E11.4	1	39987952	40011859	-1	antisense	NA	NA	NA	NA	0	0	0	NA	NA	NA	NA	Yes	IMR90	1.937e-08	rs6690939	1
ENSG00000090621	PABPC4	1	40026488	40042462	-1	protein_coding	8761	PABPC4	0.992493	NA	0	0	0	NA	NA	NA	NA	Yes	Adult_Cortex:Aorta:Left_Ventricle:Liver:Lung:Pancreas:Spleen:GM12878:IMR90:Mesenchymal_Stem_Cell:Mesendoderm:Neural_Progenitor_Cell:Trophoblast-like_Cell:hESC	1.937e-08	rs6690939	1
ENSG00000228060	RP11-69E11.8	1	40030832	40038875	1	antisense	101929516	LOC101929516	NA	NA	0	0	0	NA	NA	NA	NA	Yes	IMR90	1.937e-08	rs6690939	1
ENSG00000201457	SNORA55	1	40033046	40033180	-1	snoRNA	677834	SNORA55	NA	NA	0	0	0	NA	NA	NA	NA	Yes	IMR90	1.937e-08	rs6690939	1
ENSG00000163909	HEYL	1	40089825	40105617	-1	protein_coding	26508	HEYL	6.80881e-07	-0.347854	0	0	8	1.7469e-05	0.0139106	PsychENCODE_eQTLs:eQTLGen_cis_eQTLs	NA	Yes	Spleen:GM12878:IMR90:Mesenchymal_Stem_Cell:Mesendoderm:Trophoblast-like_Cell:hESC	1.937e-08	rs6690939	1
ENSG00000225903	RP1-144F13.3	1	40099088	40099575	1	antisense	NA	NA	NA	NA	0	0	0	NA	NA	NA	NA	Yes	Spleen:GM12878:IMR90:Mesenchymal_Stem_Cell:Mesendoderm:Trophoblast-like_Cell:hESC	1.937e-08	rs6690939	1
ENSG00000116981	NT5C1A	1	40124793	40137710	-1	protein_coding	84618	NT5C1A	8.15239e-05	-0.103966	2	6.624	14	2.11888e-12	1.25799e-11	PsychENCODE_eQTLs:CMC_SVA_cis:CMC_NoSVA_cis:GTEx/v8/Artery_Tibial:GTEx/v8/Brain_Caudate_basal_ganglia:GTEx/v8/Heart_Atrial_Appendage:GTEx/v8/Heart_Left_Ventricle:GTEx/v7/Artery_Tibial:GTEx/v7/Heart_Left_Ventricle:GTEx/v6/Heart_Left_Ventricle	NA	No	NA	1.937e-08	rs6690939	1
ENSG00000116983	HPCAL4	1	40144320	40157361	-1	protein_coding	51440	HPCAL4	0.0184228	2.62482	14	13.3	14	6.4847e-297	0	eQTLcatalogue/BLUEPRINT_ge_T-cell:eQTLcatalogue/Lepik_2017_ge_blood:eQTLcatalogue/TwinsUK_ge_blood:PsychENCODE_eQTLs:DICE/T_CD4_TH1_17:eQTLGen_cis_eQTLs:BIOSQTL/BIOS_eQTL_geneLevel:GTEx/v8/Whole_Blood:GTEx/v8/Brain_Caudate_basal_ganglia:GTEx/v8/Brain_Cerebellum:GTEx/v8/Brain_Nucleus_accumbens_basal_ganglia:GTEx/v8/Brain_Putamen_basal_ganglia:GTEx/v8/Colon_Transverse:GTEx/v8/Pancreas:GTEx/v8/Pitui…	NA	No	NA	1.937e-08	rs6690939	1
ENSG00000084072	PPIE	1	40157854	40229586	1	protein_coding	10450	PPIE	0.98081	-0.248899	12	13.3	0	NA	NA	NA	NA	No	NA	1.937e-08	rs6690939	1
ENSG00000252413	RNU7-121P	1	40189238	40189299	-1	snRNA	106480449	RNU7-121P	NA	NA	0	0	0	NA	NA	NA	NA	Yes	IMR90	1.937e-08	rs6690939	1
ENSG00000116985	BMP8B	1	40222854	40254533	-1	protein_coding	656	BMP8B	0.77453	-0.688572	0	0	0	NA	NA	NA	NA	Yes	IMR90	1.937e-08	rs6690939	1
ENSG00000198754	OXCT2	1	40235195	40237020	-1	protein_coding	64064	OXCT2	NA	NA	0	0	1	0.000222083	0.0167501	PsychENCODE_eQTLs	NA	Yes	IMR90:Mesenchymal_Stem_Cell:Mesendoderm	1.937e-08	rs6690939	1
ENSG00000261798	RP1-118J21.25	1	40254648	40255843	1	antisense	101929536	LOC101929536	NA	NA	0	0	0	NA	NA	NA	NA	Yes	IMR90	1.937e-08	rs6690939	1
ENSG00000043514	TRIT1	1	40306723	40349183	-1	protein_coding	54802	TRIT1	9.42969e-10	0.825791	0	0	1	1.9184e-08	0.000102191	eQTLGen_cis_eQTLs	NA	No	NA	3.121e-08	rs6690939	1
ENSG00000168389	MFSD2A	1	40420802	40435638	1	protein_coding	84879	MFSD2A	0.917671	-0.589547	0	0	0	NA	NA	NA	NA	Yes	IMR90:Mesenchymal_Stem_Cell	1.937e-08	rs6690939	1
ENSG00000131236	CAP1	1	40505905	40538321	1	protein_coding	10487	CAP1	0.585941	-0.503005	0	0	0	NA	NA	NA	NA	Yes	IMR90	1.937e-08	rs6690939	1
ENSG00000131238	PPT1	1	40538379	40563375	-1	protein_coding	5538	PPT1	3.75207e-05	-0.0483431	0	0	10	8.4714e-09	5.79635e-05	eQTLGen_cis_eQTLs	NA	No	NA	4.047e-07	rs6690939	1
ENSG00000159588	CCDC17	1	46085716	46089729	-1	protein_coding	149483	CCDC17	3.58916e-13	0.307685	0	0	2	1.0378e-12	0	eQTLGen_trans_eQTLs	NA	No	NA	1.887e-09	rs9812936;rs3774749;rs9815930	14
ENSG00000251720	RNU7-123P	1	64002382	64002441	-1	snRNA	106479071	RNU7-123P	NA	NA	0	0	0	NA	NA	NA	NA	Yes	Mesenchymal_Stem_Cell	5.73e-09	rs72676198	2
ENSG00000116652	DLEU2L	1	64014588	64015405	1	protein_coding	79469	DLEU2L	NA	NA	0	0	0	NA	NA	NA	NA	Yes	Mesenchymal_Stem_Cell	5.73e-09	rs72676198	2
ENSG00000185483	ROR1	1	64239693	64647181	1	protein_coding	4919	ROR1	0.906689	-0.819199	0	0	0	NA	NA	NA	NA	Yes	IMR90	2.212e-09	rs72676198	2
ENSG00000207190	RNU6-809P	1	64494566	64494672	-1	snRNA	106479924	RNU6-809P	NA	NA	0	0	0	NA	NA	NA	NA	Yes	IMR90:Mesenchymal_Stem_Cell	5.73e-09	rs72676198	2
ENSG00000223949	RP11-24J23.2	1	64560125	64636980	-1	antisense	101927034	ROR1-AS1	NA	NA	0	0	0	NA	NA	NA	NA	Yes	IMR90:Mesenchymal_Stem_Cell	3.562e-09	rs72676198	2
ENSG00000162437	RAVER2	1	65210778	65298915	1	protein_coding	55225	RAVER2	1.85996e-06	-0.746777	0	0	0	NA	NA	NA	NA	Yes	Left_Ventricle:Mesenchymal_Stem_Cell:Mesendoderm	1.76e-09	rs72676198	2
ENSG00000162434	JAK1	1	65298912	65432187	-1	protein_coding	3716	JAK1	0.99591	-0.642049	0	0	0	NA	NA	NA	NA	Yes	IMR90	5.73e-09	rs72676198	2
ENSG00000226891	RP11-182I10.3	1	65437908	65468159	-1	lincRNA	101927084	LINC01359	NA	NA	0	0	0	NA	NA	NA	NA	Yes	Mesenchymal_Stem_Cell	5.73e-09	rs72676198	2
ENSG00000272506	RP4-535B20.4	1	65469153	65469770	-1	lincRNA	NA	NA	NA	NA	0	0	0	NA	NA	NA	NA	Yes	Mesenchymal_Stem_Cell	5.73e-09	rs72676198	2
ENSG00000265996	MIR3671	1	65523438	65523525	-1	miRNA	100500854	MIR3671	NA	NA	0	0	0	NA	NA	NA	NA	Yes	Mesendoderm	5.73e-09	rs72676198	2
ENSG00000199135	MIR101-1	1	65524117	65524191	-1	miRNA	406893	MIR101-1	NA	NA	0	0	0	NA	NA	NA	NA	Yes	Mesendoderm	5.73e-09	rs72676198	2
ENSG00000231485	RP4-535B20.1	1	65532310	65533420	-1	lincRNA	NA	NA	NA	NA	0	0	0	NA	NA	NA	NA	Yes	Mesendoderm	5.73e-09	rs72676198	2
ENSG00000162433	AK4	1	65613232	65697828	1	protein_coding	205	AK4	0.236133	-0.422099	0	0	0	NA	NA	NA	NA	Yes	IMR90:Mesendoderm	3.562e-09	rs72676198	2
ENSG00000116675	DNAJC6	1	65713902	65881552	1	protein_coding	9829	DNAJC6	0.999188	-0.584518	0	0	0	NA	NA	NA	NA	Yes	IMR90:Mesendoderm:Trophoblast-like_Cell	1.76e-09	rs72676198	2
ENSG00000229294	RP5-1044H5.1	1	65745139	65772204	-1	antisense	NA	NA	NA	NA	0	0	0	NA	NA	NA	NA	Yes	Mesendoderm	5.73e-09	rs72676198	2
ENSG00000222624	RNU2-15P	1	65881499	65881689	1	snRNA	106866980	RNU2-15P	NA	NA	0	0	0	NA	NA	NA	NA	Yes	IMR90	5.73e-09	rs72676198	2
ENSG00000116678	LEPR	1	65886248	66107242	1	protein_coding	3953	LEPR	0.999805	0.927492	0	0	0	NA	NA	NA	NA	Yes	IMR90	5.73e-09	rs72676198	2
ENSG00000213625	LEPROT	1	65886270	65901690	1	protein_coding	54741	LEPROT	0.0947894	1.26654	0	0	0	NA	NA	NA	NA	Yes	IMR90	5.73e-09	rs72676198	2
ENSG00000237852	RP4-630A11.3	1	65952089	65959871	1	sense_intronic	NA	NA	NA	NA	0	0	0	NA	NA	NA	NA	Yes	Mesenchymal_Stem_Cell	5.73e-09	rs72676198	2
ENSG00000184588	PDE4B	1	66258197	66840259	1	protein_coding	5142	PDE4B	0.709079	-0.830512	0	0	0	NA	NA	NA	NA	Yes	IMR90:Mesendoderm:hESC	3.562e-09	rs72676198	2
ENSG00000227466	RP11-397C12.1	1	66508183	66516401	-1	antisense	101927139	LOC101927139	NA	NA	0	0	0	NA	NA	NA	NA	Yes	Left_Ventricle:Mesenchymal_Stem_Cell:Mesendoderm:hESC	1.76e-09	rs72676198	2
ENSG00000223152	RNU4-88P	1	66560144	66560229	-1	snRNA	106479599	RNU4-88P	NA	NA	0	0	0	NA	NA	NA	NA	Yes	Left_Ventricle:GM12878:Mesenchymal_Stem_Cell:Mesendoderm:hESC	1.76e-09	rs72676198	2
ENSG00000118473	SGIP1	1	66999066	67213982	1	protein_coding	84251	SGIP1	0.999651	-0.315319	111	17.31	146	6.28539e-26	0	eQTLcatalogue/Fairfax_2014_IFN24:eQTLcatalogue/TwinsUK_ge_fat:eQTLGen_cis_eQTLs:BIOSQTL/BIOS_eQTL_geneLevel:GTEx/v8/Adipose_Subcutaneous:GTEx/v8/Adipose_Visceral_Omentum:GTEx/v8/Artery_Aorta:GTEx/v8/Artery_Tibial:GTEx/v8/Brain_Spinal_cord_cervical_c-1:GTEx/v8/Brain_Substantia_nigra:GTEx/v8/Colon_Transverse:GTEx/v8/Esophagus_Mucosa:GTEx/v8/Heart_Atrial_Appendage:GTEx/v8/Heart_Left_Ventricle:GTEx/v…	NA	Yes	Left_Ventricle:IMR90:Mesenchymal_Stem_Cell:Mesendoderm:Trophoblast-like_Cell:hESC	1.76e-09	rs72676198	2
ENSG00000264720	MIR3117	1	67094123	67094200	1	miRNA	100422871	MIR3117	NA	NA	10	7.645	0	NA	NA	NA	NA	Yes	Aorta:Left_Ventricle:IMR90:Mesenchymal_Stem_Cell:Mesendoderm:Trophoblast-like_Cell:hESC	1.76e-09	rs72676198	2
ENSG00000248458	AL139147.1	1	67131547	67142710	-1	protein_coding	NA	NA	NA	NA	15	16.95	129	5.49405e-09	2.74703e-05	eQTLcatalogue/TwinsUK_ge_fat:GTEx/v8/Heart_Left_Ventricle:GTEx/v7/Heart_Left_Ventricle	NA	Yes	Aorta:Left_Ventricle:Liver:IMR90:Mesenchymal_Stem_Cell:Mesendoderm:Trophoblast-like_Cell:hESC	1.76e-09	rs72676198	2
ENSG00000221655	AL354978.1	1	67196650	67196741	-1	miRNA	NA	NA	NA	NA	1	3.793	0	NA	NA	NA	NA	Yes	Left_Ventricle:Liver:IMR90:Mesenchymal_Stem_Cell:Mesendoderm:Neural_Progenitor_Cell:Trophoblast-like_Cell:hESC	1.76e-09	rs72676198	2
ENSG00000152760	TCTEX1D1	1	67218142	67244470	1	protein_coding	200132	TCTEX1D1	0.00642468	-0.383983	36	33	143	4.6646e-73	0	eQTLcatalogue/BrainSeq_ge_brain:eQTLcatalogue/HipSci_ge_iPSC:eQTLcatalogue/TwinsUK_ge_fat:eQTLcatalogue/TwinsUK_ge_skin:PsychENCODE_eQTLs:eQTLGen_cis_eQTLs:BIOSQTL/BIOS_eQTL_geneLevel:CMC_SVA_cis:CMC_NoSVA_cis:GTEx/v8/Adipose_Subcutaneous:GTEx/v8/Adipose_Visceral_Omentum:GTEx/v8/Adrenal_Gland:GTEx/v8/Whole_Blood:GTEx/v8/Artery_Aorta:GTEx/v8/Artery_Tibial:GTEx/v8/Brain_Caudate_basal_ganglia:GTEx/v…	NA	Yes	Left_Ventricle:Liver:IMR90:Mesenchymal_Stem_Cell:Mesendoderm:Trophoblast-like_Cell:hESC	1.76e-09	rs72676198	2
ENSG00000172410	INSL5	1	67263424	67266939	-1	protein_coding	10022	INSL5	1.51756e-05	-0.106569	2	3.486	0	NA	NA	NA	NA	Yes	Liver:IMR90:Mesenchymal_Stem_Cell:Mesendoderm:Trophoblast-like_Cell:hESC	1.76e-09	rs72676198	2
ENSG00000152763	WDR78	1	67278568	67390570	-1	protein_coding	79819	WDR78	7.87926e-11	-0.824643	0	0	0	NA	NA	NA	NA	Yes	Fetal_Cortex:Left_Ventricle:GM12878:IMR90:Mesenchymal_Stem_Cell:Mesendoderm:hESC	6.486e-08	rs72676198	2
ENSG00000198160	MIER1	1	67390578	67454302	1	protein_coding	57708	MIER1	0.966295	-0.699337	0	0	38	1.2775e-09	1.30941e-05	eQTLGen_cis_eQTLs	NA	Yes	Fetal_Cortex:Left_Ventricle:GM12878:IMR90:Mesenchymal_Stem_Cell:Mesendoderm:hESC	1.76e-09	rs72676198	2
ENSG00000116704	SLC35D1	1	67465015	67519782	-1	protein_coding	23169	SLC35D1	0.0018542	-1.06354	0	0	0	NA	NA	NA	NA	Yes	Liver:IMR90:Mesenchymal_Stem_Cell:Mesendoderm:Trophoblast-like_Cell:hESC	5.73e-09	rs72676198	2
ENSG00000203963	C1orf141	1	67557848	67697536	-1	protein_coding	400757	C1orf141	2.70037e-05	1.31225	0	0	0	NA	NA	NA	NA	Yes	Fetal_Cortex:Left_Ventricle:IMR90:Mesenchymal_Stem_Cell:Mesendoderm:Trophoblast-like_Cell:hESC	6.486e-08	rs72676198	2
ENSG00000252433	SNORA31	1	67568328	67568462	-1	snoRNA	677814	SNORA31	NA	NA	0	0	0	NA	NA	NA	NA	Yes	Aorta:Left_Ventricle:IMR90:Mesenchymal_Stem_Cell:Mesendoderm:Trophoblast-like_Cell:hESC	3.562e-09	rs72676198	2
ENSG00000162594	IL23R	1	67632083	67725662	1	protein_coding	149233	IL23R	0.0064953	-0.125875	0	0	0	NA	NA	NA	NA	Yes	Liver:GM12878:IMR90:Mesenchymal_Stem_Cell:Mesendoderm:Trophoblast-like_Cell:hESC	6.486e-08	rs72676198	2
ENSG00000253074	RNU6-586P	1	67661823	67661926	1	snRNA	106480592	RNU6-586P	NA	NA	0	0	0	NA	NA	NA	NA	Yes	Left_Ventricle:Liver:GM12878:IMR90:Mesenchymal_Stem_Cell:Mesendoderm:Trophoblast-like_Cell:hESC	3.562e-09	rs72676198	2
ENSG00000221733	AL109843.1	1	67705123	67705210	-1	miRNA	NA	NA	NA	NA	0	0	0	NA	NA	NA	NA	Yes	Left_Ventricle:IMR90:Mesenchymal_Stem_Cell:Mesendoderm:Trophoblast-like_Cell:hESC	6.486e-08	rs72676198	2
ENSG00000252116	RNU4ATAC4P	1	67733284	67733409	-1	snRNA	106479539	RNU4ATAC4P	NA	NA	0	0	0	NA	NA	NA	NA	Yes	IMR90:Mesenchymal_Stem_Cell:Mesendoderm	6.486e-08	rs72676198	2
ENSG00000081985	IL12RB2	1	67773047	67862583	1	protein_coding	3595	IL12RB2	4.50999e-06	-0.052496	0	0	0	NA	NA	NA	NA	Yes	IMR90:Mesenchymal_Stem_Cell:Mesendoderm	6.486e-08	rs72676198	2
ENSG00000142864	SERBP1	1	67873493	67896098	-1	protein_coding	26135	SERBP1	0.999863	-1.52725	0	0	0	NA	NA	NA	NA	Yes	Left_Ventricle:GM12878:IMR90:Mesenchymal_Stem_Cell:Mesendoderm:Trophoblast-like_Cell	6.486e-08	rs72676198	2
ENSG00000223263	RNU6-387P	1	67882897	67883001	1	snRNA	106481891	RNU6-387P	NA	NA	0	0	0	NA	NA	NA	NA	Yes	Left_Ventricle:GM12878:IMR90:Mesenchymal_Stem_Cell:Mesendoderm:Trophoblast-like_Cell	6.486e-08	rs72676198	2
ENSG00000235200	RP4-763G1.2	1	67995313	67998012	1	lincRNA	NA	NA	NA	NA	0	0	0	NA	NA	NA	NA	Yes	Spleen:GM12878:IMR90:Mesenchymal_Stem_Cell:Mesendoderm	6.486e-08	rs72676198	2
ENSG00000207504	RNU6-1031P	1	68006810	68006916	1	snRNA	106480020	RNU6-1031P	NA	NA	0	0	0	NA	NA	NA	NA	Yes	Mesenchymal_Stem_Cell	6.486e-08	rs72676198	2
ENSG00000116717	GADD45A	1	68150744	68154021	1	protein_coding	1647	GADD45A	0.109848	-0.56766	0	0	0	NA	NA	NA	NA	Yes	IMR90:Mesenchymal_Stem_Cell:Mesendoderm:hESC	3.562e-09	rs72676198	2
ENSG00000116729	WLS	1	68564142	68698803	-1	protein_coding	79971	WLS	0.344541	-0.166008	0	0	0	NA	NA	NA	NA	Yes	IMR90:hESC	5.73e-09	rs72676198	2
ENSG00000221203	MIR1262	1	68649201	68649293	-1	miRNA	100302279	MIR1262	NA	NA	0	0	0	NA	NA	NA	NA	Yes	IMR90	5.73e-09	rs72676198	2
ENSG00000024526	DEPDC1	1	68939835	68962904	-1	protein_coding	55635	DEPDC1	3.29624e-07	-0.270586	0	0	0	NA	NA	NA	NA	Yes	Left_Ventricle	6.486e-08	rs72676198	2
ENSG00000233589	RP4-694A7.2	1	68944812	68949222	1	antisense	NA	NA	NA	NA	0	0	0	NA	NA	NA	NA	Yes	Mesenchymal_Stem_Cell:hESC	5.73e-09	rs72676198	2
ENSG00000234264	RP4-694A7.4	1	68962359	69004310	1	antisense	101927220	DEPDC1-AS1	NA	NA	0	0	0	NA	NA	NA	NA	Yes	Left_Ventricle	6.486e-08	rs72676198	2
ENSG00000033122	LRRC7	1	70034081	70617628	1	protein_coding	57554	LRRC7	0.999999	-0.194368	0	0	0	NA	NA	NA	NA	Yes	Mesenchymal_Stem_Cell:hESC	5.73e-09	rs72676198	2
ENSG00000237919	RP11-181B18.1	1	70479665	70496905	-1	antisense	NA	NA	NA	NA	0	0	0	NA	NA	NA	NA	Yes	Left_Ventricle:Liver:IMR90:Mesenchymal_Stem_Cell:Mesendoderm:hESC	1.095e-07	rs61771930:rs2126077	3
ENSG00000228988	RP4-677H15.4	1	70684272	70686706	-1	antisense	NA	NA	NA	NA	0	0	0	NA	NA	NA	NA	Yes	IMR90:Mesenchymal_Stem_Cell:Mesendoderm	6.723e-14	rs12740789:rs2126077:rs10789340;rs7531118:rs61771930	3
ENSG00000116761	CTH	1	70876901	70905534	1	protein_coding	1491	CTH	4.08793e-05	0.0998082	0	0	0	NA	NA	NA	NA	Yes	Mesenchymal_Stem_Cell	6.723e-14	rs2126077:rs12740789:rs10789340;rs7531118:rs61771930	3
ENSG00000271992	RP11-42O15.3	1	70910754	70911219	1	lincRNA	NA	NA	NA	NA	0	0	0	NA	NA	NA	NA	Yes	Mesenchymal_Stem_Cell	1.51e-07	rs2126077	3
ENSG00000229051	RP5-952N6.1	1	71172136	71252151	1	lincRNA	101927244	LINC01788	NA	NA	0	0	0	NA	NA	NA	NA	Yes	IMR90:Mesenchymal_Stem_Cell:hESC	6.723e-14	rs61771930:rs4233093:rs4233093;rs7523829:rs7523829:rs61765555:rs12740789:rs2126077:rs10789340;rs7531118	3
ENSG00000226208	RP11-99H8.1	1	71181616	71185972	-1	lincRNA	NA	NA	NA	NA	0	0	0	NA	NA	NA	NA	Yes	IMR90:Mesenchymal_Stem_Cell:hESC	6.723e-14	rs61771930:rs4233093:rs4233093;rs7523829:rs7523829:rs61765555:rs12740789:rs2126077:rs10789340;rs7531118	3
ENSG00000050628	PTGER3	1	71318036	71513491	-1	protein_coding	5733	PTGER3	0.787643	0.387856	0	0	0	NA	NA	NA	NA	Yes	IMR90:Mesenchymal_Stem_Cell:hESC	6.723e-14	rs2126077:rs61771930:rs4233093;rs7523829:rs7523829:rs61765555:rs12740789:rs10789340;rs7531118	3
ENSG00000235782	RP3-333A15.1	1	71413062	71417176	1	antisense	NA	NA	NA	NA	0	0	0	NA	NA	NA	NA	Yes	IMR90	1.738e-07	rs61771930:rs4233093;rs7523829:rs7523829	3
ENSG00000269933	RP3-333A15.2	1	71471537	71472185	-1	sense_intronic	NA	NA	NA	NA	0	0	0	NA	NA	NA	NA	Yes	Liver:IMR90:Mesenchymal_Stem_Cell:Mesendoderm:hESC	3.103e-15	rs61771930:rs12740789:rs2126077:rs10789340;rs7531118:rs10789340;rs782212:rs10789340:rs782212:rs4233093:rs4233093;rs7523829:rs7523829:rs61765555	3
ENSG00000235079	ZRANB2-AS1	1	71514538	71532867	1	antisense	100132618	ZRANB2-AS1	NA	NA	0	0	0	NA	NA	NA	NA	Yes	IMR90:Mesenchymal_Stem_Cell:hESC	6.723e-14	rs2126077:rs61771930:rs4233093;rs7523829:rs7523829:rs61765555:rs12740789:rs10789340;rs7531118	3
ENSG00000132485	ZRANB2	1	71528974	71546980	-1	protein_coding	9406	ZRANB2	0.992881	-1.31738	0	0	0	NA	NA	NA	NA	Yes	Aorta:Left_Ventricle:Liver:IMR90:Mesenchymal_Stem_Cell:Mesendoderm:Neural_Progenitor_Cell:Trophoblast-like_Cell:hESC	3.103e-15	rs2126077:rs4233093;rs7523829:rs7523829:rs12740789:rs10789340;rs7531118:rs7531118:rs10789340;rs782212:rs782212:rs10789340:rs61771930:rs4233093:rs61765555	3
ENSG00000207721	MIR186	1	71533314	71533399	-1	miRNA	406962	MIR186	NA	NA	0	0	0	NA	NA	NA	NA	Yes	Aorta:Left_Ventricle:Liver:IMR90:Mesenchymal_Stem_Cell:Mesendoderm:Neural_Progenitor_Cell:Trophoblast-like_Cell:hESC	3.103e-15	rs2126077:rs4233093;rs7523829:rs7523829:rs12740789:rs10789340;rs7531118:rs7531118:rs10789340;rs782212:rs782212:rs10789340:rs61771930:rs4233093:rs61765555	3
ENSG00000264239	AL360297.1	1	71607658	71607751	-1	miRNA	NA	NA	NA	NA	0	0	0	NA	NA	NA	NA	Yes	Aorta:Left_Ventricle:Liver:Right_Ventricle:IMR90:Mesenchymal_Stem_Cell:Mesendoderm:Neural_Progenitor_Cell:Trophoblast-like_Cell:hESC	3.103e-15	rs2126077:rs12740789:rs61771930:rs4233093;rs7523829:rs4233093:rs10789340;rs7531118:rs10789340;rs782212:rs10789340:rs782212:rs7523829:rs61765555	3
ENSG00000237726	RP11-386O9.2	1	71716682	71717802	1	lincRNA	NA	NA	NA	NA	0	0	0	NA	NA	NA	NA	Yes	Aorta:Left_Ventricle:Liver:IMR90:Mesenchymal_Stem_Cell:Mesendoderm:Neural_Progenitor_Cell:Trophoblast-like_Cell:hESC	3.103e-15	rs2126077:rs10789340;rs782212:rs12740789:rs10789340:rs782212:rs61771930:rs4233093:rs4233093;rs7523829:rs7523829:rs61765555:rs10789340;rs7531118	3
ENSG00000172260	NEGR1	1	71861623	72748417	-1	protein_coding	257194	NEGR1	0.951349	-1.71358	155	17.85	402	2.1671e-256	0	eQTLcatalogue/BLUEPRINT_ge_monocyte:eQTLcatalogue/GENCORD_ge_T-cell:eQTLcatalogue/HipSci_ge_iPSC:PsychENCODE_eQTLs:DICE/Monocyte_classical:DICE/Monocyte_non_classical:eQTLGen_cis_eQTLs:BIOSQTL/BIOS_eQTL_geneLevel:xQTLServer_eQTLs:CMC_SVA_cis:GTEx/v8/Adipose_Visceral_Omentum:GTEx/v8/Brain_Caudate_basal_ganglia:GTEx/v8/Brain_Nucleus_accumbens_basal_ganglia:GTEx/v8/Brain_Putamen_basal_ganglia:GTEx/v…	NA	Yes	Aorta:Left_Ventricle:Liver:Right_Ventricle:GM12878:IMR90:Mesenchymal_Stem_Cell:Mesendoderm:Neural_Progenitor_Cell:Trophoblast-like_Cell:hESC	3.103e-15	rs2126077;rs12740789;rs10789340;rs7531118;rs782212;rs61771930;rs4233093;rs2126077:rs12740789:rs61771930:rs4233093:rs4233093;rs7523829:rs7523829:rs10789340;rs782212:rs782212:rs10789340:rs61765555	3
ENSG00000231985	RP11-82L20.1	1	72036639	72039241	1	antisense	NA	NA	NA	NA	0	0	0	NA	NA	NA	NA	Yes	Promoter_anchored_loops:Left_Ventricle:IMR90:Mesendoderm:Neural_Progenitor_Cell:hESC	3.103e-15	rs12740789:rs2126077:rs10789340;rs7531118:rs61771930:rs10789340;rs782212:rs10789340:rs782212	3
ENSG00000228853	NEGR1-IT1	1	72259915	72302695	-1	sense_intronic	100852409	NEGR1-IT1	NA	NA	0	0	0	NA	NA	NA	NA	Yes	Left_Ventricle:IMR90:Mesenchymal_Stem_Cell:Mesendoderm:hESC	3.103e-15	rs2126077:rs61771930:rs4233093:rs4233093;rs7523829:rs7523829:rs61765555:rs12740789:rs10789340;rs7531118:rs10789340;rs782212:rs10789340:rs782212	3
ENSG00000212366	RNU6-1246P	1	73183346	73183452	-1	snRNA	106480110	RNU6-1246P	NA	NA	0	0	0	NA	NA	NA	NA	Yes	Aorta:Left_Ventricle:Liver:IMR90:Mesenchymal_Stem_Cell:Mesendoderm:Neural_Progenitor_Cell:Trophoblast-like_Cell:hESC	3.103e-15	rs2126077:rs61771930:rs4233093;rs7523829:rs4233093:rs12740789:rs10789340;rs7531118:rs10789340;rs782212:rs10789340:rs782212:rs7523829:rs61765555	3
ENSG00000225087	RP4-660H19.1	1	73214604	73364823	-1	lincRNA	NA	NA	NA	NA	103	18.91	31	9.37964e-10	3.16919e-06	GTEx/v8/Testis:GTEx/v7/Testis	NA	Yes	Aorta:Left_Ventricle:Liver:Right_Ventricle:IMR90:Mesenchymal_Stem_Cell:Mesendoderm:Neural_Progenitor_Cell:Trophoblast-like_Cell:hESC	3.103e-15	rs61771930;rs4233093;rs2126077:rs12740789:rs61771930:rs4233093:rs4233093;rs7523829:rs10789340;rs7531118:rs7531118:rs10789340;rs782212:rs10789340:rs782212:rs7523829:rs61765555	3
ENSG00000227016	RP11-262K1.1	1	73230714	73245974	1	lincRNA	NA	NA	NA	NA	27	18.91	0	NA	NA	NA	NA	Yes	Aorta:Left_Ventricle:Liver:Right_Ventricle:Small_Bowel:GM12878:IMR90:Mesenchymal_Stem_Cell:Mesendoderm:Neural_Progenitor_Cell:Trophoblast-like_Cell:hESC	3.103e-15	rs61771930;rs2126077:rs61771930:rs4233093:rs4233093;rs7523829:rs7523829:rs12740789:rs10789340;rs7531118:rs10789340;rs782212:rs782212:rs10789340:rs61765555	3
ENSG00000233973	RP4-598G3.1	1	73771853	73820934	1	lincRNA	101927295	LINC01360	NA	NA	33	12.79	806	7.73258e-42	1.32074e-69	GTEx/v8/Testis:GTEx/v7/Testis:GTEx/v6/Testis	NA	Yes	Left_Ventricle:Mesenchymal_Stem_Cell:Mesendoderm:Neural_Progenitor_Cell:hESC	6.723e-14	rs7523829;rs4233093;rs61765555;rs61771930;rs61771930:rs4233093;rs7523829:rs7523829:rs2126077:rs12740789:rs4233093:rs61765555:rs10789340;rs7531118	3
ENSG00000223479	RP4-788P17.1	1	74100899	74180897	1	lincRNA	NA	NA	NA	NA	0	0	0	NA	NA	NA	NA	Yes	Left_Ventricle:Liver:IMR90:Mesenchymal_Stem_Cell:Mesendoderm:Neural_Progenitor_Cell:Trophoblast-like_Cell:hESC	3.103e-15	rs2126077:rs10789340;rs782212:rs12740789:rs10789340:rs782212:rs61771930:rs4233093:rs4233093;rs7523829:rs7523829:rs61765555:rs10789340;rs7531118	3
ENSG00000200601	RNA5SP50	1	74215200	74215306	-1	rRNA	106478992	RNA5SP50	NA	NA	0	0	0	NA	NA	NA	NA	Yes	Left_Ventricle:Liver:IMR90:Mesenchymal_Stem_Cell:Mesendoderm:Trophoblast-like_Cell:hESC	3.103e-15	rs61771930:rs2126077:rs4233093:rs12740789:rs10789340;rs7531118:rs10789340;rs782212:rs10789340:rs782212:rs4233093;rs7523829:rs7523829:rs61765555	3
ENSG00000252005	RNU4ATAC8P	1	74349396	74349505	1	snRNA	106481157	RNU4ATAC8P	NA	NA	0	0	0	NA	NA	NA	NA	Yes	Left_Ventricle:Liver:IMR90:Mesenchymal_Stem_Cell:Mesendoderm:Neural_Progenitor_Cell:Trophoblast-like_Cell:hESC	3.103e-15	rs12740789:rs2126077:rs61771930:rs4233093:rs4233093;rs7523829:rs7523829:rs61765555:rs10789340;rs7531118:rs10789340;rs782212:rs10789340:rs782212	3
ENSG00000162620	LRRIQ3	1	74491699	74663871	-1	protein_coding	127255	LRRIQ3	3.22227e-15	0.127525	0	0	0	NA	NA	NA	NA	Yes	IMR90:Mesenchymal_Stem_Cell:Mesendoderm:hESC	6.723e-14	rs2126077:rs12740789:rs10789340;rs7531118:rs61771930:rs4233093;rs7523829:rs4233093:rs7523829	3
ENSG00000254685	FPGT	1	74663896	74699770	1	protein_coding	8790	FPGT	5.97096e-08	0.779915	0	0	0	NA	NA	NA	NA	Yes	IMR90:Mesenchymal_Stem_Cell:Mesendoderm:hESC	6.723e-14	rs2126077:rs12740789:rs10789340;rs7531118:rs61771930:rs4233093;rs7523829:rs4233093:rs7523829	3
ENSG00000259030	FPGT-TNNI3K	1	74663919	75009666	1	protein_coding	100526835	FPGT-TNNI3K	1.84158e-38	0.110264	0	0	0	NA	NA	NA	NA	Yes	IMR90:Mesenchymal_Stem_Cell:Mesendoderm:hESC	6.723e-14	rs2126077:rs12740789:rs10789340;rs7531118:rs61771930:rs4233093;rs7523829:rs4233093:rs7523829	3
ENSG00000116783	TNNI3K	1	74663947	75010112	1	protein_coding	51086	TNNI3K	1.80292e-38	0.231252	0	0	0	NA	NA	NA	NA	Yes	IMR90:Mesenchymal_Stem_Cell:Mesendoderm:hESC	6.723e-14	rs2126077:rs12740789:rs10789340;rs7531118:rs61771930:rs4233093;rs7523829:rs4233093:rs7523829	3
ENSG00000237324	RP11-439H8.4	1	74807263	74844486	-1	antisense	NA	NA	NA	NA	0	0	0	NA	NA	NA	NA	Yes	Aorta:Left_Ventricle:IMR90:Mesenchymal_Stem_Cell:Mesendoderm:Neural_Progenitor_Cell:Trophoblast-like_Cell:hESC	3.103e-15	rs61771930:rs2126077:rs7523829:rs61765555:rs12740789:rs10789340;rs7531118:rs10789340;rs782212:rs10789340:rs782212:rs4233093:rs4233093;rs7523829	3
ENSG00000233894	RP4-650F12.2	1	74933879	74935227	1	antisense	NA	NA	NA	NA	0	0	0	NA	NA	NA	NA	Yes	Aorta:Left_Ventricle:Liver:IMR90:Mesenchymal_Stem_Cell:Mesendoderm:Neural_Progenitor_Cell:Trophoblast-like_Cell:hESC	3.103e-15	rs2126077:rs4233093:rs4233093;rs7523829:rs7523829:rs61771930:rs61765555:rs12740789:rs10789340;rs7531118:rs10789340;rs782212:rs782212:rs10789340	3
ENSG00000162621	LRRC53	1	74935562	74978298	-1	protein_coding	105378803	LRRC53	NA	NA	0	0	0	NA	NA	NA	NA	Yes	Aorta:Left_Ventricle:IMR90:Mesenchymal_Stem_Cell:Mesendoderm:Neural_Progenitor_Cell:Trophoblast-like_Cell:hESC	3.103e-15	rs2126077:rs61771930:rs4233093:rs4233093;rs7523829:rs7523829:rs61765555:rs12740789:rs10789340;rs782212:rs10789340:rs782212:rs10789340;rs7531118	3
ENSG00000178965	C1orf173	1	75033795	75139422	-1	protein_coding	127254	C1orf173	4.16253e-32	-0.687768	0	0	0	NA	NA	NA	NA	Yes	Mesendoderm:hESC	4.09e-08	rs61771930:rs7523829:rs61765555:rs4233093;rs7523829	3
ENSG00000234497	RP4-612J11.1	1	75055419	75087403	1	antisense	101927320	ERICH3-AS1	NA	NA	0	0	0	NA	NA	NA	NA	Yes	Aorta:Bladder:Left_Ventricle:Right_Ventricle:IMR90:Mesenchymal_Stem_Cell:Mesendoderm:Neural_Progenitor_Cell:Trophoblast-like_Cell:hESC	3.103e-15	rs12740789:rs2126077:rs10789340;rs7531118:rs10789340;rs782212:rs10789340:rs782212:rs61771930:rs4233093;rs7523829:rs7523829:rs61765555:rs4233093	3
ENSG00000272864	RP11-17E13.2	1	75164453	75165017	-1	lincRNA	NA	NA	NA	NA	0	0	0	NA	NA	NA	NA	Yes	IMR90:Mesenchymal_Stem_Cell:Mesendoderm:Neural_Progenitor_Cell:Trophoblast-like_Cell:hESC	3.103e-15	rs2126077:rs12740789:rs10789340;rs7531118:rs61771930:rs4233093;rs7523829:rs4233093:rs10789340;rs782212:rs782212:rs10789340:rs7523829:rs61765555	3
ENSG00000116791	CRYZ	1	75171170	75199092	-1	protein_coding	1429	CRYZ	1.14334e-14	0.982332	0	0	0	NA	NA	NA	NA	Yes	IMR90:Mesenchymal_Stem_Cell:Mesendoderm:Neural_Progenitor_Cell:Trophoblast-like_Cell:hESC	3.103e-15	rs2126077:rs12740789:rs10789340;rs7531118:rs61771930:rs4233093;rs7523829:rs4233093:rs10789340;rs782212:rs782212:rs10789340:rs7523829:rs61765555	3
ENSG00000162623	TYW3	1	75198836	75232362	1	protein_coding	127253	TYW3	0.431872	0.69243	0	0	0	NA	NA	NA	NA	Yes	IMR90:Mesenchymal_Stem_Cell:Mesendoderm:Neural_Progenitor_Cell:Trophoblast-like_Cell:hESC	3.103e-15	rs2126077:rs12740789:rs10789340;rs7531118:rs61771930:rs4233093;rs7523829:rs4233093:rs10789340;rs782212:rs782212:rs10789340:rs7523829:rs61765555	3
ENSG00000229943	RP11-93N20.1	1	75428998	75430802	1	lincRNA	NA	NA	NA	NA	0	0	0	NA	NA	NA	NA	Yes	Left_Ventricle:IMR90:Mesenchymal_Stem_Cell:hESC	2.443e-09	rs2126077:rs12740789:rs61771930:rs4233093;rs7523829:rs4233093:rs7523829:rs61765555	3
ENSG00000261213	RP11-510C10.4	1	75588203	75589612	-1	lincRNA	NA	NA	NA	NA	0	0	0	NA	NA	NA	NA	Yes	Left_Ventricle:IMR90:Mesenchymal_Stem_Cell:hESC	3.103e-15	rs4233093;rs7523829:rs7523829:rs61765555:rs2126077:rs10789340;rs782212:rs12740789:rs10789340:rs782212:rs61771930:rs4233093:rs10789340;rs7531118	3
ENSG00000224127	RP11-510C10.2	1	75593515	75598743	-1	antisense	NA	NA	NA	NA	0	0	0	NA	NA	NA	NA	Yes	Left_Ventricle:IMR90:Mesenchymal_Stem_Cell:hESC	3.103e-15	rs4233093;rs7523829:rs7523829:rs61765555:rs2126077:rs10789340;rs782212:rs12740789:rs10789340:rs782212:rs61771930:rs4233093:rs10789340;rs7531118	3
ENSG00000162624	LHX8	1	75594119	75627218	1	protein_coding	431707	LHX8	0.663323	-0.679266	0	0	0	NA	NA	NA	NA	Yes	Left_Ventricle:IMR90:Mesenchymal_Stem_Cell:hESC	3.103e-15	rs4233093;rs7523829:rs7523829:rs61765555:rs2126077:rs10789340;rs782212:rs12740789:rs10789340:rs782212:rs61771930:rs4233093:rs10789340;rs7531118	3
ENSG00000224149	RP11-510C10.3	1	75595659	75598261	-1	antisense	NA	NA	NA	NA	0	0	0	NA	NA	NA	NA	Yes	Left_Ventricle:IMR90:Mesenchymal_Stem_Cell:hESC	3.103e-15	rs4233093;rs7523829:rs7523829:rs61765555:rs2126077:rs10789340;rs782212:rs12740789:rs10789340:rs782212:rs61771930:rs4233093:rs10789340;rs7531118	3
ENSG00000206999	RNU6-622P	1	75648730	75648832	1	snRNA	106479841	RNU6-622P	NA	NA	0	0	0	NA	NA	NA	NA	Yes	Left_Ventricle:IMR90:Mesenchymal_Stem_Cell:Mesendoderm:Trophoblast-like_Cell:hESC	3.103e-15	rs61771930:rs4233093:rs4233093;rs7523829:rs7523829:rs61765555:rs2126077:rs12740789:rs10789340;rs7531118:rs10789340;rs782212:rs10789340:rs782212	3
ENSG00000252338	RNU6-503P	1	76003700	76003804	-1	snRNA	106479789	RNU6-503P	NA	NA	0	0	0	NA	NA	NA	NA	Yes	IMR90	1.738e-07	rs61771930:rs4233093;rs7523829:rs7523829	3
ENSG00000178193	RP4-682C21.5	1	76175688	76189696	-1	antisense	NA	NA	NA	NA	0	0	0	NA	NA	NA	NA	Yes	hESC	2.519e-08	rs61771930	3
ENSG00000117054	ACADM	1	76190036	76253260	1	protein_coding	34	ACADM	8.44477e-10	NA	0	0	0	NA	NA	NA	NA	Yes	hESC	2.519e-08	rs61771930	3
ENSG00000137959	IFI44L	1	79085607	79111830	1	protein_coding	10964	IFI44L	2.21842e-10	0.480156	0	0	1	1.7456e-10	0	eQTLGen_trans_eQTLs	NA	No	NA	9.237e-08	rs930920	50
ENSG00000137965	IFI44	1	79115481	79129763	1	protein_coding	10561	IFI44	4.72292e-14	0.131013	0	0	1	1.6355e-09	5.70559e-05	eQTLGen_trans_eQTLs	NA	No	NA	9.237e-08	rs930920	50
ENSG00000231671	RP11-157N3.1	1	101788893	101855859	1	lincRNA	104355286	LINC01307	NA	NA	0	0	0	NA	NA	NA	NA	Yes	Mesenchymal_Stem_Cell	8.496e-09	rs2622873	4
ENSG00000226715	RP11-411H5.1	1	102189298	102195170	1	lincRNA	NA	NA	NA	NA	0	0	0	NA	NA	NA	NA	Yes	IMR90:Mesenchymal_Stem_Cell:hESC	8.496e-09	rs2622873	4
ENSG00000252530	RNU6-965P	1	102194198	102194293	-1	snRNA	106481484	RNU6-965P	NA	NA	0	0	0	NA	NA	NA	NA	Yes	IMR90:Mesenchymal_Stem_Cell:hESC	8.496e-09	rs2622873	4
ENSG00000118733	OLFM3	1	102268130	102462586	-1	protein_coding	118427	OLFM3	6.9679e-05	-0.772875	0	0	0	NA	NA	NA	NA	Yes	IMR90:Mesenchymal_Stem_Cell:Trophoblast-like_Cell:hESC	8.496e-09	rs2622873	4
ENSG00000252717	RNU6-352P	1	102325407	102325513	1	snRNA	106480573	RNU6-352P	NA	NA	0	0	0	NA	NA	NA	NA	Yes	IMR90:Mesenchymal_Stem_Cell:Trophoblast-like_Cell:hESC	8.496e-09	rs2622873	4
ENSG00000230864	RP5-936J12.1	1	103228878	103319398	-1	lincRNA	NA	NA	NA	NA	0	0	0	NA	NA	NA	NA	Yes	Mesenchymal_Stem_Cell:hESC	8.496e-09	rs2622873	4
ENSG00000060718	COL11A1	1	103342023	103574052	-1	protein_coding	1301	COL11A1	0.999981	-0.402318	4	1.306	0	NA	NA	NA	NA	Yes	Mesenchymal_Stem_Cell:hESC	8.496e-09	rs2622873	4
ENSG00000224613	RP11-153F1.1	1	103960701	104068105	-1	antisense	NA	NA	NA	NA	0	0	0	NA	NA	NA	NA	Yes	Mesenchymal_Stem_Cell:Mesendoderm:Trophoblast-like_Cell:hESC	8.496e-09	rs2622873	4
ENSG00000185946	RNPC3	1	104068313	104097861	1	protein_coding	55599	RNPC3	0.525298	-0.653457	0	0	0	NA	NA	NA	NA	Yes	Mesenchymal_Stem_Cell:Mesendoderm:Trophoblast-like_Cell:hESC	8.496e-09	rs2622873	4
ENSG00000240038	AMY2B	1	104096437	104122156	1	protein_coding	280	AMY2B	7.64544e-09	0.129142	0	0	3	4.2354e-11	0	eQTLGen_cis_eQTLs	NA	Yes	Mesenchymal_Stem_Cell:hESC	8.496e-09	rs2622873	4
ENSG00000163393	SLC22A15	1	116519119	116612675	1	protein_coding	55356	SLC22A15	8.6599e-06	-0.0594258	0	0	0	NA	NA	NA	NA	Yes	Left_Ventricle	1.076e-08	rs1774858	5
ENSG00000143061	IGSF3	1	117117031	117210375	-1	protein_coding	3321	IGSF3	0.987085	-1.2336	0	0	0	NA	NA	NA	NA	Yes	IMR90:Mesenchymal_Stem_Cell	8.231e-10	rs1774858	5
ENSG00000238532	AL355794.1	1	117134728	117134821	-1	miRNA	NA	NA	NA	NA	0	0	0	NA	NA	NA	NA	Yes	Mesenchymal_Stem_Cell	1.076e-08	rs1774858	5
ENSG00000211543	MIR320B1	1	117214371	117214449	1	miRNA	100302117	MIR320B1	NA	NA	0	0	0	NA	NA	NA	NA	Yes	IMR90:Mesenchymal_Stem_Cell	8.231e-10	rs1774858	5
ENSG00000203864	C1orf137	1	117236734	117249225	1	protein_coding	388667	C1orf137	NA	-0.153797	0	0	0	NA	NA	NA	NA	Yes	IMR90:Mesenchymal_Stem_Cell	8.231e-10	rs1774858	5
ENSG00000116824	CD2	1	117297007	117311850	1	protein_coding	914	CD2	0.768324	-0.494368	0	0	0	NA	NA	NA	NA	Yes	Mesenchymal_Stem_Cell	8.231e-10	rs1774858	5
ENSG00000236137	RP11-27K13.3	1	117568104	117602112	-1	antisense	101929099	LOC101929099	NA	NA	0	0	0	NA	NA	NA	NA	Yes	Adult_Cortex:Fetal_Cortex:Left_Ventricle:IMR90:Mesenchymal_Stem_Cell:Mesendoderm:Neural_Progenitor_Cell:Trophoblast-like_Cell:hESC	8.231e-10	rs1774858	5
ENSG00000116830	TTF2	1	117602925	117650075	1	protein_coding	8458	TTF2	7.35153e-16	-0.687658	0	0	0	NA	NA	NA	NA	Yes	Adult_Cortex:Fetal_Cortex:Left_Ventricle:IMR90:Mesenchymal_Stem_Cell:Mesendoderm:Neural_Progenitor_Cell:Trophoblast-like_Cell:hESC	8.231e-10	rs1774858	5
ENSG00000215930	MIR942	1	117637265	117637350	1	miRNA	100126331	MIR942	NA	NA	0	0	0	NA	NA	NA	NA	Yes	Left_Ventricle:IMR90:Mesenchymal_Stem_Cell:Mesendoderm:Neural_Progenitor_Cell:Trophoblast-like_Cell:hESC	8.231e-10	rs1774858	5
ENSG00000134253	TRIM45	1	117653682	117665209	-1	protein_coding	80263	TRIM45	1.44831e-06	1.31791	0	0	0	NA	NA	NA	NA	Yes	Left_Ventricle:IMR90:Mesenchymal_Stem_Cell:Mesendoderm:Trophoblast-like_Cell:hESC	8.231e-10	rs1774858	5
ENSG00000134258	VTCN1	1	117686209	117753556	-1	protein_coding	79679	VTCN1	7.2889e-09	0.140868	0	0	0	NA	NA	NA	NA	Yes	IMR90:Mesenchymal_Stem_Cell:Mesendoderm:Trophoblast-like_Cell:hESC	8.231e-10	rs1774858	5
ENSG00000235202	RP11-39H13.1	1	117838142	117863958	1	lincRNA	104355292	LINC01525	NA	NA	11	11.81	1	2.93166e-05	0.0144073	GTEx/v7/Testis	NA	Yes	IMR90:Mesenchymal_Stem_Cell:Mesendoderm:Trophoblast-like_Cell:hESC	8.231e-10	rs1774858	5
ENSG00000271427	RP11-188D8.1	1	117907521	117908095	-1	lincRNA	NA	NA	NA	NA	12	10.96	0	NA	NA	NA	NA	No	NA	3.946e-09	rs1774858	5
ENSG00000198162	MAN1A2	1	117910071	118071494	1	protein_coding	10905	MAN1A2	0.996263	1.85889	58	17.96	79	1.0251e-175	0	eQTLcatalogue/BLUEPRINT_ge_monocyte:eQTLcatalogue/BLUEPRINT_ge_T-cell:eQTLcatalogue/HipSci_ge_iPSC:eQTLcatalogue/Lepik_2017_ge_blood:eQTLcatalogue/TwinsUK_ge_fat:DICE/T_CD4_naive:DICE/T_CD4_naive_activated:DICE/T_CD8_naive:DICE/T_CD4_TFH:DICE/T_CD4_TH17:DICE/T_CD4_TH1_17:DICE/T_CD4_TH2:DICE/T_CD4_memory_TREG:DICE/T_CD4_naive_TREG:eQTLGen_cis_eQTLs:BIOSQTL/BIOS_eQTL_geneLevel:GTEx/v8/Adipose_Subcu…	NA	Yes	Adult_Cortex	8.231e-10	rs1774858	5
ENSG00000236866	AL157902.3	1	118139454	118148392	-1	antisense	100996263	LOC100996263	NA	NA	0	0	0	NA	NA	NA	NA	Yes	Left_Ventricle:IMR90:Mesenchymal_Stem_Cell:Mesendoderm:Neural_Progenitor_Cell:Trophoblast-like_Cell:hESC	7.743e-09	rs1774858	5
ENSG00000183508	FAM46C	1	118148556	118170994	1	protein_coding	54855	FAM46C	0.523539	-0.202321	0	0	1	6.5503e-06	0.0186905	eQTLGen_cis_eQTLs	NA	Yes	Left_Ventricle:IMR90:Mesenchymal_Stem_Cell:Mesendoderm:Neural_Progenitor_Cell:Trophoblast-like_Cell:hESC	7.743e-09	rs1774858	5
ENSG00000212266	SNORA40	1	118231243	118231364	-1	snoRNA	677822	SNORA40	NA	NA	0	0	0	NA	NA	NA	NA	Yes	Aorta:Left_Ventricle:Liver:Spleen:GM12878:IMR90:Mesenchymal_Stem_Cell:Mesendoderm:Neural_Progenitor_Cell:Trophoblast-like_Cell:hESC	8.231e-10	rs1774858	5
ENSG00000196505	GDAP2	1	118406107	118472253	-1	protein_coding	54834	GDAP2	8.51358e-05	0.210291	0	0	1	1.08059e-05	0.0202864	GTEx/v7/Lung	NA	Yes	Aorta:Left_Ventricle:Liver:IMR90:Mesenchymal_Stem_Cell:Mesendoderm:Trophoblast-like_Cell:hESC	8.231e-10	rs1774858	5
ENSG00000065183	WDR3	1	118472343	118509165	1	protein_coding	10885	WDR3	3.05076e-07	0.567943	0	0	59	8.30298e-06	0.00154418	GTEx/v8/Nerve_Tibial	NA	Yes	Aorta:Left_Ventricle:Liver:IMR90:Mesenchymal_Stem_Cell:Mesendoderm:Trophoblast-like_Cell:hESC	8.231e-10	rs1774858	5
ENSG00000092607	TBX15	1	119425669	119532179	-1	protein_coding	6913	TBX15	0.877334	-0.847695	0	0	0	NA	NA	NA	NA	Yes	IMR90	8.231e-10	rs1774858	5
ENSG00000226172	RP4-712E4.1	1	119542967	119544015	-1	lincRNA	105378933	LOC105378933	NA	NA	0	0	0	NA	NA	NA	NA	Yes	IMR90	8.231e-10	rs1774858	5
ENSG00000239216	RP4-712E4.2	1	119543241	119544028	-1	lincRNA	NA	NA	NA	NA	0	0	0	NA	NA	NA	NA	Yes	IMR90	8.231e-10	rs1774858	5
ENSG00000238679	snoU13	1	119801664	119801764	1	snoRNA	NA	NA	NA	NA	0	0	0	NA	NA	NA	NA	Yes	IMR90:Mesenchymal_Stem_Cell:Mesendoderm:Trophoblast-like_Cell	4.545e-09	rs1774858	5
ENSG00000227712	RP11-418J17.3	1	119802888	119869926	-1	lincRNA	NA	NA	NA	NA	0	0	0	NA	NA	NA	NA	Yes	IMR90:Mesenchymal_Stem_Cell:Mesendoderm:Trophoblast-like_Cell	8.231e-10	rs1774858	5
ENSG00000232650	RP5-834N19.1	1	119870799	119898805	1	lincRNA	105378934	LINC01780	NA	NA	0	0	0	NA	NA	NA	NA	Yes	IMR90:Mesenchymal_Stem_Cell:Mesendoderm:Trophoblast-like_Cell	8.231e-10	rs1774858	5
ENSG00000194297	RNU1-75P	1	119874020	119874148	-1	snRNA	106480172	RNU1-75P	NA	NA	0	0	0	NA	NA	NA	NA	Yes	IMR90:Mesenchymal_Stem_Cell:Mesendoderm:Trophoblast-like_Cell	8.231e-10	rs1774858	5
ENSG00000116882	HAO2	1	119911402	119936753	1	protein_coding	51179	HAO2	4.47633e-08	-0.115931	0	0	0	NA	NA	NA	NA	Yes	Mesenchymal_Stem_Cell:Trophoblast-like_Cell	1.076e-08	rs1774858	5
ENSG00000230921	HAO2-IT1	1	119911569	119912954	1	sense_intronic	100874270	HAO2-IT1	NA	NA	0	0	0	NA	NA	NA	NA	Yes	Mesenchymal_Stem_Cell:Trophoblast-like_Cell	1.076e-08	rs1774858	5
ENSG00000203859	HSD3B2	1	119957554	119965658	1	protein_coding	3284	HSD3B2	1.21147e-06	0.377712	0	0	0	NA	NA	NA	NA	Yes	Mesenchymal_Stem_Cell:Trophoblast-like_Cell	1.076e-08	rs1774858	5
ENSG00000092621	PHGDH	1	120202421	120286838	1	protein_coding	26227	PHGDH	0.000436999	-0.0590143	0	0	0	NA	NA	NA	NA	Yes	IMR90	1.076e-08	rs1774858	5
ENSG00000143457	GOLPH3L	1	150618701	150669630	-1	protein_coding	55204	GOLPH3L	0.0221067	-0.592524	0	0	2	4.7424e-10	2.09864e-05	eQTLGen_trans_eQTLs	NA	No	NA	1.887e-09	rs9812936;rs3774749;rs9815930	14
ENSG00000173207	CKS1B	1	154947129	154951725	1	protein_coding	1163	CKS1B	0.723281	-0.667052	0	0	1	3.8526e-09	0.000106045	eQTLGen_trans_eQTLs	NA	No	NA	1.308e-07	rs2443798;rs17406900	12
ENSG00000160781	PAQR6	1	156213206	156217881	-1	protein_coding	79957	PAQR6	0.000721604	-0.290453	0	0	2	4.9639e-08	0.000668244	eQTLGen_trans_eQTLs	NA	No	NA	1.887e-09	rs9812936;rs3774749;rs9815930	14
ENSG00000228686	RP11-492I21.1	1	175986413	175987896	1	antisense	NA	NA	NA	NA	0	0	1	7.6986e-06	0.046975	eQTLGen_trans_eQTLs	NA	No	NA	1.887e-09	rs3774749;rs9815930;rs9812936	14
ENSG00000116701	NCF2	1	183524698	183560011	-1	protein_coding	4688	NCF2	8.50962e-05	0.149389	0	0	3	5.9203e-07	0.00518302	eQTLGen_trans_eQTLs	NA	No	NA	4.174e-12	rs7617480	14
ENSG00000133055	MYBPH	1	203136939	203144941	-1	protein_coding	4608	MYBPH	3.2243e-11	0.186853	0	0	2	1.1447e-09	3.91619e-05	eQTLGen_trans_eQTLs	NA	No	NA	1.887e-09	rs9812936;rs3774749;rs9815930	14
ENSG00000118961	C2orf43	2	20883788	21022882	-1	protein_coding	60526	C2orf43	0.000647485	-0.605069	0	0	0	NA	NA	NA	NA	Yes	IMR90:Mesenchymal_Stem_Cell	2.91e-09	rs13394164	6
ENSG00000261012	RP11-116D2.1	2	21222185	21223789	-1	lincRNA	NA	NA	NA	NA	0	0	0	NA	NA	NA	NA	Yes	IMR90:Mesenchymal_Stem_Cell:Mesendoderm	2.91e-09	rs13394164	6
ENSG00000084674	APOB	2	21224301	21266945	-1	protein_coding	338	APOB	5.49085e-16	-0.346892	0	0	0	NA	NA	NA	NA	Yes	Left_Ventricle:IMR90:Mesenchymal_Stem_Cell	2.91e-09	rs13394164	6
ENSG00000218819	TDRD15	2	21346789	21366144	1	protein_coding	100129278	TDRD15	NA	NA	0	0	0	NA	NA	NA	NA	Yes	IMR90:Mesenchymal_Stem_Cell:Mesendoderm	2.91e-09	rs13394164	6
ENSG00000233005	AC067959.1	2	21444047	22193831	1	lincRNA	NA	NA	NA	NA	0	0	0	NA	NA	NA	NA	Yes	IMR90:Mesenchymal_Stem_Cell:hESC	2.91e-09	rs13394164	6
ENSG00000231204	AC011752.1	2	21540532	21784185	1	lincRNA	NA	NA	NA	NA	0	0	0	NA	NA	NA	NA	Yes	Left_Ventricle:IMR90:Mesenchymal_Stem_Cell:Mesendoderm:hESC	2.91e-09	rs13394164	6
ENSG00000235537	AC009411.2	2	21853420	21859181	-1	lincRNA	NA	NA	NA	NA	0	0	0	NA	NA	NA	NA	Yes	Left_Ventricle:IMR90:Mesenchymal_Stem_Cell:Mesendoderm:hESC	2.91e-09	rs13394164	6
ENSG00000228538	AC009411.1	2	21861303	21872435	-1	lincRNA	NA	NA	NA	NA	0	0	0	NA	NA	NA	NA	Yes	Left_Ventricle:IMR90:Mesenchymal_Stem_Cell:Mesendoderm:hESC	2.91e-09	rs13394164	6
ENSG00000229621	AC018742.1	2	21910306	21933495	-1	lincRNA	645949	LINC01822	NA	NA	0	0	0	NA	NA	NA	NA	Yes	IMR90:Mesenchymal_Stem_Cell:Mesendoderm	2.91e-09	rs13394164	6
ENSG00000231200	AC068490.2	2	22156208	22753977	-1	lincRNA	NA	NA	NA	NA	0	0	0	NA	NA	NA	NA	Yes	Left_Ventricle:IMR90:Mesenchymal_Stem_Cell:Mesendoderm:Trophoblast-like_Cell:hESC	2.91e-09	rs13394164	6
ENSG00000228999	AC068490.1	2	22167481	22188423	-1	lincRNA	NA	NA	NA	NA	0	0	0	NA	NA	NA	NA	Yes	Left_Ventricle:IMR90:Mesenchymal_Stem_Cell:Mesendoderm:Trophoblast-like_Cell:hESC	2.91e-09	rs13394164	6
ENSG00000206882	RNA5SP87	2	22561758	22561875	-1	rRNA	100873320	RNA5SP87	NA	NA	0	0	0	NA	NA	NA	NA	Yes	IMR90:Mesenchymal_Stem_Cell:Mesendoderm:Trophoblast-like_Cell:hESC	2.91e-09	rs13394164	6
ENSG00000234207	AC096570.2	2	22600466	22704876	1	lincRNA	NA	NA	NA	NA	0	0	0	NA	NA	NA	NA	Yes	Mesenchymal_Stem_Cell:Mesendoderm:hESC	2.91e-09	rs13394164	6
ENSG00000233587	AC096570.1	2	22759351	22761160	1	lincRNA	102723362	LINC01884	NA	NA	0	0	4	8.62413e-05	7.16964e-06	GTEx/v8/Testis	NA	Yes	Left_Ventricle:IMR90:Mesenchymal_Stem_Cell:Mesendoderm:Trophoblast-like_Cell:hESC	2.91e-09	rs13394164	6
ENSG00000232451	AC016768.1	2	23240997	23421927	-1	lincRNA	NA	NA	NA	NA	0	0	0	NA	NA	NA	NA	Yes	Left_Ventricle:IMR90:Mesenchymal_Stem_Cell:Mesendoderm:hESC	2.91e-09	rs13394164	6
ENSG00000223530	AC012506.1	2	23553535	23554915	-1	lincRNA	NA	NA	NA	NA	0	0	0	NA	NA	NA	NA	Yes	Left_Ventricle:Mesenchymal_Stem_Cell:Mesendoderm:hESC	2.91e-09	rs13394164	6
ENSG00000233714	AC012506.2	2	23570525	23574735	1	lincRNA	NA	NA	NA	NA	0	0	0	NA	NA	NA	NA	Yes	Mesendoderm	1.62e-05	rs13394164	6
ENSG00000223634	AC012506.3	2	23580387	23583247	-1	lincRNA	NA	NA	NA	NA	0	0	0	NA	NA	NA	NA	Yes	Mesendoderm	1.62e-05	rs13394164	6
ENSG00000235497	AC012506.4	2	23598100	23604170	-1	lincRNA	NA	NA	NA	NA	0	0	0	NA	NA	NA	NA	Yes	Mesendoderm	3.789e-06	rs13394164	6
ENSG00000119771	KLHL29	2	23608088	23931481	1	protein_coding	114818	KLHL29	NA	-0.399832	0	0	0	NA	NA	NA	NA	Yes	Mesendoderm	3.789e-06	rs13394164	6
ENSG00000207653	MIR558	2	32757220	32757313	1	miRNA	693143	MIR558	NA	NA	0	0	0	NA	NA	NA	NA	Yes	Mesenchymal_Stem_Cell	2.834e-09	rs4630744;rs2367624:rs2367624:rs4630744	7
ENSG00000018699	TTC27	2	32853099	33046118	1	protein_coding	55622	TTC27	6.54258e-09	-0.569399	0	0	4	0.000196373	2.06836e-16	CMC_SVA_cis:GTEx/v8/Artery_Tibial	NA	Yes	IMR90:Mesenchymal_Stem_Cell:Mesendoderm:hESC	2.483e-09	rs4630744;rs2367624;rs2367624:rs4630744:rs4630744	7
ENSG00000265057	MIR4765	2	32860322	32860398	1	miRNA	100616219	MIR4765	NA	NA	0	0	0	NA	NA	NA	NA	Yes	IMR90:Mesenchymal_Stem_Cell:Mesendoderm:hESC	2.483e-09	rs2367624:rs4630744:rs4630744;rs2367624	7
ENSG00000230876	LINC00486	2	33050510	33151760	1	lincRNA	285045	LINC00486	NA	NA	0	0	0	NA	NA	NA	NA	Yes	Left_Ventricle:IMR90:Mesenchymal_Stem_Cell:Mesendoderm:Trophoblast-like_Cell:hESC	2.483e-09	rs2367624:rs4630744:rs4630744;rs2367624	7
ENSG00000236854	AL121656.5	2	33152194	33153472	1	lincRNA	NA	NA	NA	NA	0	0	0	NA	NA	NA	NA	Yes	IMR90:Mesenchymal_Stem_Cell	2.834e-09	rs2367624:rs4630744:rs4630744;rs2367624	7
ENSG00000049323	LTBP1	2	33172039	33624576	1	protein_coding	4052	LTBP1	0.526235	1.16189	188	18.2	187	0	6.83481e-114	eQTLcatalogue/GENCORD_ge_fibroblast:GTEx/v8/Artery_Aorta:GTEx/v8/Artery_Tibial:GTEx/v8/Brain_Caudate_basal_ganglia:GTEx/v8/Esophagus_Muscularis:GTEx/v8/Prostate:GTEx/v8/Cells_Cultured_fibroblasts:GTEx/v7/Artery_Aorta:GTEx/v7/Artery_Tibial:GTEx/v7/Cells_Transformed_fibroblasts:GTEx/v6/Artery_Tibial:GTEx/v6/Cells_Transformed_fibroblasts	NA	Yes	IMR90:Mesenchymal_Stem_Cell:Mesendoderm:hESC	2.483e-09	rs2367624;rs4630744;rs2367624:rs4630744:rs4630744	7
ENSG00000252502	SNORD112	2	33216326	33216391	-1	snoRNA	692215	SNORD112	NA	NA	0	0	0	NA	NA	NA	NA	Yes	IMR90:Mesenchymal_Stem_Cell:Mesendoderm	2.834e-09	rs2367624:rs4630744:rs4630744;rs2367624	7
ENSG00000212204	RNA5SP91	2	33510836	33510954	-1	rRNA	100873324	RNA5SP91	NA	NA	0	0	0	NA	NA	NA	NA	Yes	Aorta:Left_Ventricle:Liver:GM12878:IMR90:Mesenchymal_Stem_Cell:Mesendoderm:Trophoblast-like_Cell:hESC	2.834e-09	rs2367624:rs4630744:rs4630744;rs2367624	7
ENSG00000252246	RNA5SP92	2	33557965	33558074	1	rRNA	100873325	RNA5SP92	NA	NA	0	0	0	NA	NA	NA	NA	Yes	Left_Ventricle:IMR90:Mesenchymal_Stem_Cell:Mesendoderm:hESC	2.834e-09	rs4630744;rs2367624:rs2367624:rs4630744	7
ENSG00000152689	RASGRP3	2	33661391	33789817	1	protein_coding	25780	RASGRP3	0.110283	0.59965	0	0	0	NA	NA	NA	NA	Yes	IMR90:Mesenchymal_Stem_Cell	2.834e-09	rs2367624:rs4630744:rs4630744;rs2367624	7
ENSG00000237133	AC020594.5	2	33780114	33788614	-1	antisense	NA	NA	NA	NA	0	0	0	NA	NA	NA	NA	Yes	IMR90:Mesenchymal_Stem_Cell:Mesendoderm:hESC	2.834e-09	rs2367624:rs4630744:rs4630744;rs2367624	7
ENSG00000119812	FAM98A	2	33808725	33824449	-1	protein_coding	25940	FAM98A	0.689415	-0.389898	0	0	0	NA	NA	NA	NA	Yes	Left_Ventricle:GM12878:IMR90:Mesenchymal_Stem_Cell:Mesendoderm	2.834e-09	rs4630744;rs2367624:rs2367624:rs4630744	7
ENSG00000231826	AC016735.2	2	43254992	43266686	-1	lincRNA	102723854	LINC01819	NA	NA	0	0	2	5.0029e-07	0.00441223	eQTLGen_trans_eQTLs	NA	No	NA	1.887e-09	rs9812936;rs3774749;rs9815930	14
ENSG00000242441	GTF2A1L	2	48844937	48960287	1	protein_coding	11036	GTF2A1L	5.65247e-07	0.420929	0	0	0	NA	NA	NA	NA	Yes	Left_Ventricle:Mesenchymal_Stem_Cell:hESC	5.62e-09	rs858936	8
ENSG00000170820	FSHR	2	49189296	49381676	-1	protein_coding	2492	FSHR	3.74939e-10	0.333479	0	0	0	NA	NA	NA	NA	Yes	hESC	3.194e-07	rs858936	8
ENSG00000179915	NRXN1	2	50145643	51259674	-1	protein_coding	9378	NRXN1	0.999949	-0.420818	57	15.54	7	1.72012e-06	0.00136237	eQTLGen_cis_eQTLs:BIOSQTL/BIOS_eQTL_geneLevel	NA	Yes	Aorta:Left_Ventricle:Liver:IMR90:Mesenchymal_Stem_Cell:Mesendoderm:Neural_Progenitor_Cell:Trophoblast-like_Cell:hESC	5.62e-09	rs858936	8
ENSG00000216191	AC009234.2	2	50923310	50923400	-1	miRNA	103504737	MIR8485	NA	NA	4	14.56	0	NA	NA	NA	NA	Yes	Left_Ventricle:Mesenchymal_Stem_Cell:Mesendoderm:hESC	1.959e-08	rs858936	8
ENSG00000215968	AC007560.2	2	51026102	51026193	-1	miRNA	NA	NA	NA	NA	1	4.714	0	NA	NA	NA	NA	Yes	Aorta:Left_Ventricle:Liver:IMR90:Mesenchymal_Stem_Cell:Mesendoderm:Neural_Progenitor_Cell:Trophoblast-like_Cell:hESC	5.62e-09	rs858936	8
ENSG00000216011	AC007682.2	2	51170430	51170524	-1	miRNA	NA	NA	NA	NA	0	0	0	NA	NA	NA	NA	Yes	Left_Ventricle:IMR90:Mesenchymal_Stem_Cell:Mesendoderm:Neural_Progenitor_Cell:hESC	5.62e-09	rs858936	8
ENSG00000272385	AC007682.3	2	51188383	51188471	1	miRNA	NA	NA	NA	NA	0	0	0	NA	NA	NA	NA	Yes	Left_Ventricle:IMR90:Mesenchymal_Stem_Cell:Mesendoderm:Neural_Progenitor_Cell:hESC	5.62e-09	rs858936	8
ENSG00000231918	AC007682.1	2	51259739	52635055	1	lincRNA	730100	LOC730100	NA	NA	0	0	0	NA	NA	NA	NA	Yes	Aorta:Left_Ventricle:Liver:IMR90:Mesenchymal_Stem_Cell:Mesendoderm:Neural_Progenitor_Cell:Trophoblast-like_Cell:hESC	5.62e-09	rs858936	8
ENSG00000237374	AC007680.2	2	51429219	51448902	-1	lincRNA	NA	NA	NA	NA	0	0	0	NA	NA	NA	NA	Yes	IMR90:Mesendoderm:hESC	5.62e-09	rs858936	8
ENSG00000222692	AC007402.1	2	51662260	51662356	-1	miRNA	NA	NA	NA	NA	0	0	0	NA	NA	NA	NA	Yes	IMR90:Mesenchymal_Stem_Cell:Mesendoderm:hESC	5.62e-09	rs858936	8
ENSG00000225444	AC087073.1	2	52600256	52617150	1	lincRNA	105374596	LINC01867	NA	NA	0	0	0	NA	NA	NA	NA	Yes	Aorta:IMR90:Mesenchymal_Stem_Cell:Mesendoderm:hESC	5.62e-09	rs858936	8
ENSG00000236837	AC139712.4	2	52721826	52727890	-1	lincRNA	NA	NA	NA	NA	0	0	0	NA	NA	NA	NA	Yes	Aorta:IMR90:Mesenchymal_Stem_Cell:Mesendoderm:Trophoblast-like_Cell:hESC	5.62e-09	rs858936	8
ENSG00000264975	MIR4431	2	52929660	52929753	-1	miRNA	100616431	MIR4431	NA	NA	0	0	0	NA	NA	NA	NA	Yes	IMR90:Mesenchymal_Stem_Cell:Mesendoderm	5.62e-09	rs858936	8
ENSG00000228033	AC010967.2	2	52949815	53137158	-1	lincRNA	NA	NA	NA	NA	0	0	0	NA	NA	NA	NA	Yes	IMR90:Mesenchymal_Stem_Cell	1.959e-08	rs858936	8
ENSG00000232604	AC010967.3	2	53091373	53093769	1	lincRNA	NA	NA	NA	NA	0	0	0	NA	NA	NA	NA	Yes	IMR90:Mesenchymal_Stem_Cell:Mesendoderm:Trophoblast-like_Cell	5.62e-09	rs858936	8
ENSG00000251942	SCARNA16	2	53697585	53697767	-1	snoRNA	677781	SCARNA16	NA	NA	0	0	0	NA	NA	NA	NA	Yes	IMR90:Mesenchymal_Stem_Cell:Mesendoderm:hESC	5.62e-09	rs858936	8
ENSG00000207456	RNU6-997P	2	53797511	53797617	-1	snRNA	106480007	RNU6-997P	NA	NA	0	0	0	NA	NA	NA	NA	Yes	IMR90:Mesenchymal_Stem_Cell	5.62e-09	rs858936	8
ENSG00000264740	AC008064.1	2	53878538	53878610	-1	miRNA	NA	NA	NA	NA	0	0	0	NA	NA	NA	NA	Yes	Left_Ventricle:Liver:IMR90:Mesenchymal_Stem_Cell:Mesendoderm:Trophoblast-like_Cell:hESC	5.62e-09	rs858936	8
ENSG00000143942	CHAC2	2	53994929	54002333	1	protein_coding	494143	CHAC2	0.00282189	0.535423	0	0	0	NA	NA	NA	NA	Yes	IMR90:Mesenchymal_Stem_Cell:Mesendoderm	1.959e-08	rs858936	8
ENSG00000244617	ASPRV1	2	70187226	70189397	-1	protein_coding	151516	ASPRV1	0.0918053	0.401715	0	0	2	1.4305e-14	0	eQTLGen_trans_eQTLs	NA	No	NA	1.887e-09	rs9812936;rs3774749;rs9815930	14
ENSG00000169564	PCBP1	2	70314585	70316332	1	protein_coding	5093	PCBP1	0.727132	NA	0	0	1	0.000107208	0.0319649	GTEx/v8/Muscle_Skeletal	NA	No	NA	1.253e-06	rs2862851	9
ENSG00000116005	PCYOX1	2	70484518	70508323	1	protein_coding	51449	PCYOX1	6.73323e-12	-0.284007	0	0	4	4.0193e-08	0.000158559	eQTLGen_cis_eQTLs:BIOSQTL/BIOS_eQTL_geneLevel	NA	No	NA	0.0001243	rs2862851	9
ENSG00000143977	SNRPG	2	70508494	70520903	-1	protein_coding	6637	SNRPG	0.866844	0.242346	0	0	0	NA	NA	NA	NA	Yes	Mesendoderm:hESC	7.847e-09	rs2862851	9
ENSG00000035141	FAM136A	2	70523107	70529222	-1	protein_coding	84908	FAM136A	0.00147862	-0.0782361	0	0	3	0.000102295	0.00859078	PsychENCODE_eQTLs	NA	Yes	Mesendoderm:hESC	7.847e-09	rs2862851	9
ENSG00000233849	AC022201.5	2	70528583	70529204	1	antisense	NA	NA	NA	NA	0	0	0	NA	NA	NA	NA	Yes	Mesendoderm:hESC	7.847e-09	rs2862851	9
ENSG00000229229	AC022201.4	2	70630066	70649810	1	antisense	NA	NA	NA	NA	0	0	0	NA	NA	NA	NA	Yes	Mesendoderm	7.847e-09	rs2862851	9
ENSG00000163235	TGFA	2	70674412	70781325	-1	protein_coding	7039	TGFA	0.574368	0.308664	43	15.27	42	8.22419e-40	0	eQTLcatalogue/HipSci_ge_iPSC:PsychENCODE_eQTLs:eQTLGen_cis_eQTLs:BIOSQTL/BIOS_eQTL_geneLevel:xQTLServer_eQTLs:CMC_SVA_cis:GTEx/v8/Brain_Amygdala:GTEx/v8/Brain_Anterior_cingulate_cortex_BA24:GTEx/v8/Brain_Caudate_basal_ganglia:GTEx/v8/Brain_Cerebellum:GTEx/v8/Brain_Cortex:GTEx/v8/Brain_Frontal_Cortex_BA9:GTEx/v8/Brain_Hypothalamus:GTEx/v8/Nerve_Tibial:GTEx/v8/Testis:GTEx/v7/Brain_Anterior_cingulat…	NA	Yes	Spleen:IMR90:Mesenchymal_Stem_Cell:Mesendoderm:Trophoblast-like_Cell:hESC	7.847e-09	rs2862851	9
ENSG00000215996	AC017084.1	2	70682662	70682756	-1	miRNA	NA	NA	NA	NA	0	0	0	NA	NA	NA	NA	Yes	IMR90:Mesendoderm:hESC	4.821e-08	rs2862851	9
ENSG00000224606	TGFA-IT1	2	70694517	70695627	-1	sense_intronic	100874273	TGFA-IT1	NA	NA	13	5.136	0	NA	NA	NA	NA	Yes	IMR90:Mesendoderm:hESC	1.856e-08	rs2862851	9
ENSG00000075340	ADD2	2	70834750	70995357	-1	protein_coding	119	ADD2	0.999175	-0.586574	0	0	0	NA	NA	NA	NA	Yes	IMR90	7.847e-09	rs2862851	9
ENSG00000183733	FIGLA	2	71004442	71017775	-1	protein_coding	344018	FIGLA	0.731738	NA	0	0	0	NA	NA	NA	NA	Yes	IMR90:Mesenchymal_Stem_Cell:Mesendoderm:Trophoblast-like_Cell:hESC	7.847e-09	rs2862851	9
ENSG00000152672	CLEC4F	2	71035775	71047732	-1	protein_coding	165530	CLEC4F	4.19039e-12	0.0102704	0	0	0	NA	NA	NA	NA	Yes	Mesendoderm	7.847e-09	rs2862851	9
ENSG00000116031	CD207	2	71057347	71062952	-1	protein_coding	50489	CD207	1.65312e-06	NA	0	0	0	NA	NA	NA	NA	Yes	Mesendoderm	7.847e-09	rs2862851	9
ENSG00000135625	EGR4	2	73518058	73520833	-1	protein_coding	1961	EGR4	0.00626678	-0.308652	0	0	0	NA	NA	NA	NA	Yes	Mesenchymal_Stem_Cell	7.847e-09	rs2862851	9
ENSG00000252988	RNU6-111P	2	73525811	73525915	1	snRNA	106481212	RNU6-111P	NA	NA	0	0	0	NA	NA	NA	NA	Yes	Mesenchymal_Stem_Cell	7.847e-09	rs2862851	9
ENSG00000236757	AC007251.2	2	103489798	103512180	-1	lincRNA	NA	NA	NA	NA	0	0	0	NA	NA	NA	NA	Yes	Mesenchymal_Stem_Cell:Mesendoderm	8.3e-09	rs1441102	10
ENSG00000224095	AC108051.1	2	103583866	103600887	-1	lincRNA	105373519	LINC01935	NA	NA	0	0	0	NA	NA	NA	NA	Yes	Mesenchymal_Stem_Cell:Mesendoderm:hESC	8.3e-09	rs1441102	10
ENSG00000227680	AC108051.2	2	103603781	103605023	1	lincRNA	NA	NA	NA	NA	0	0	0	NA	NA	NA	NA	Yes	Mesenchymal_Stem_Cell:Mesendoderm:hESC	8.3e-09	rs1441102	10
ENSG00000224850	AC108051.3	2	103628237	103636356	1	lincRNA	NA	NA	NA	NA	0	0	0	NA	NA	NA	NA	Yes	Mesenchymal_Stem_Cell:Mesendoderm:hESC	8.3e-09	rs1441102	10
ENSG00000229209	AC073987.1	2	103726217	103792718	-1	lincRNA	NA	NA	NA	NA	0	0	0	NA	NA	NA	NA	Yes	Mesendoderm:hESC	8.3e-09	rs1441102	10
ENSG00000232597	AC013727.1	2	104473428	104496667	-1	lincRNA	NA	NA	NA	NA	5	8.685	14	2.33477e-10	1.04116e-07	GTEx/v8/Testis	NA	No	NA	8.3e-09	rs1441102	10
ENSG00000236141	AC013727.2	2	104482204	104486146	-1	lincRNA	NA	NA	NA	NA	3	3.096	1	3.45524e-08	4.47723e-06	GTEx/v8/Testis	NA	No	NA	8.3e-09	rs1441102	10
ENSG00000235597	LINC01102	2	105049725	105137290	1	lincRNA	150568	LINC01102	NA	NA	0	0	0	NA	NA	NA	NA	Yes	Mesenchymal_Stem_Cell:Mesendoderm:hESC	8.3e-09	rs1441102	10
ENSG00000234781	LINC01103	2	105104916	105126967	-1	lincRNA	101927360	LINC01103	NA	NA	0	0	0	NA	NA	NA	NA	Yes	Mesenchymal_Stem_Cell:Mesendoderm:hESC	8.3e-09	rs1441102	10
ENSG00000199727	U3	2	105149231	105149442	1	snoRNA	NA	NA	NA	NA	0	0	0	NA	NA	NA	NA	Yes	Mesenchymal_Stem_Cell:Mesendoderm:hESC	8.3e-09	rs1441102	10
ENSG00000230690	AC013402.5	2	105275795	105281295	1	lincRNA	NA	NA	NA	NA	0	0	0	NA	NA	NA	NA	Yes	Mesenchymal_Stem_Cell:hESC	8.3e-09	rs1441102	10
ENSG00000228528	AC068057.1	2	105320216	105321967	1	lincRNA	NA	NA	NA	NA	0	0	0	NA	NA	NA	NA	Yes	Mesenchymal_Stem_Cell:Mesendoderm:hESC	8.3e-09	rs1441102	10
ENSG00000207249	SNORA72	2	105349692	105349820	1	snoRNA	26775	SNORA72	NA	NA	0	0	0	NA	NA	NA	NA	Yes	Mesenchymal_Stem_Cell:Mesendoderm:hESC	8.3e-09	rs1441102	10
ENSG00000234177	LINC01114	2	105363096	105374177	-1	lincRNA	284998	LINC01114	NA	NA	0	0	0	NA	NA	NA	NA	Yes	Mesenchymal_Stem_Cell	2.184e-07	rs1441102	10
ENSG00000239587	AC018730.4	2	105481865	105483954	-1	antisense	NA	NA	NA	NA	0	0	0	NA	NA	NA	NA	Yes	Mesenchymal_Stem_Cell:Mesendoderm:Trophoblast-like_Cell	2.184e-07	rs1441102	10
ENSG00000229743	LINC01159	2	105481955	105489053	-1	antisense	102682016	LINC01159	NA	NA	0	0	0	NA	NA	NA	NA	Yes	Mesenchymal_Stem_Cell:Mesendoderm:Trophoblast-like_Cell	2.184e-07	rs1441102	10
ENSG00000231851	AC104655.2	2	105713510	105719402	-1	antisense	101927492	UTAT33	NA	NA	0	0	0	NA	NA	NA	NA	Yes	Mesendoderm	2.184e-07	rs1441102	10
ENSG00000238250	ST6GAL2-IT1	2	107439379	107441487	-1	sense_intronic	100874354	ST6GAL2-IT1	NA	NA	0	0	0	NA	NA	NA	NA	Yes	Mesenchymal_Stem_Cell	8.3e-09	rs1441102	10
ENSG00000227294	AC016994.2	2	107450920	107457663	1	antisense	NA	NA	NA	NA	0	0	0	NA	NA	NA	NA	Yes	Mesenchymal_Stem_Cell	8.3e-09	rs1441102	10
ENSG00000234199	AC010982.1	2	114737146	114764879	1	lincRNA	440900	LINC01191	NA	NA	0	0	2	6.5518e-07	0.0057184	eQTLGen_trans_eQTLs	NA	No	NA	1.887e-09	rs9812936;rs3774749;rs9815930	14
ENSG00000115919	KYNU	2	143635067	143799890	1	protein_coding	8942	KYNU	1.82769e-09	0.756469	0	0	1	3.193e-06	0.0228129	eQTLGen_trans_eQTLs	NA	No	NA	4.331e-09	rs35067339	45
ENSG00000123636	BAZ2B	2	160175490	160473203	-1	protein_coding	29994	BAZ2B	0.999921	-0.650522	0	0	1	4.1049e-05	4.03479e-32	GTEx/v8/Whole_Blood	NA	No	NA	1.189e-06	rs7564151	11
ENSG00000226266	AC009961.3	2	160527219	160568946	-1	lincRNA	29994	BAZ2B	NA	NA	0	0	1	0.000127994	2.99593e-09	GTEx/v8/Muscle_Skeletal	NA	No	NA	1.189e-06	rs7564151	11
ENSG00000054219	LY75	2	160628362	160761260	-1	protein_coding	4065	LY75	3.63213e-27	NA	0	0	2	4.2871e-11	0	eQTLGen_cis_eQTLs:GTEx/v8/Adipose_Subcutaneous:GTEx/v8/Adipose_Visceral_Omentum:GTEx/v8/Artery_Aorta:GTEx/v8/Artery_Tibial:GTEx/v8/Esophagus_Mucosa:GTEx/v8/Esophagus_Muscularis:GTEx/v8/Lung:GTEx/v8/Nerve_Tibial:GTEx/v8/Cells_Cultured_fibroblasts:GTEx/v8/Skin_Not_Sun_Exposed_Suprapubic:GTEx/v8/Skin_Sun_Exposed_Lower_leg:GTEx/v7/Nerve_Tibial:GTEx/v7/Cells_Transformed_fibroblasts:GTEx/v7/Skin_Sun_Ex…	NA	No	NA	1.977e-08	rs7564151	11
ENSG00000153246	PLA2R1	2	160788519	160919121	-1	protein_coding	22925	PLA2R1	5.17711e-15	0.994909	0	0	2	3.58478e-07	5.63716e-41	GTEx/v8/Esophagus_Mucosa:GTEx/v8/Nerve_Tibial:GTEx/v8/Cells_Cultured_fibroblasts:GTEx/v7/Esophagus_Mucosa	NA	No	NA	1.977e-08	rs7564151	11
ENSG00000153250	RBMS1	2	161128662	161350305	-1	protein_coding	5937	RBMS1	0.996886	-1.34865	2	6.536	1	NA	0.049	CMC_SVA_cis	NA	No	NA	1.977e-08	rs7564151	11
ENSG00000263948	MIR4785	2	161264321	161264393	-1	miRNA	100616364	MIR4785	NA	NA	0	0	0	NA	NA	NA	NA	Yes	Left_Ventricle:IMR90:Mesenchymal_Stem_Cell:Mesendoderm:Trophoblast-like_Cell:hESC	1.977e-08	rs7564151	11
ENSG00000224467	AC009313.1	2	161952742	162016735	-1	antisense	NA	NA	NA	NA	0	0	0	NA	NA	NA	NA	Yes	IMR90	1.977e-08	rs7564151	11
ENSG00000115993	TRAK2	2	202241930	202316302	-1	protein_coding	66008	TRAK2	6.92274e-10	-1.18806	0	0	0	NA	NA	NA	NA	Yes	IMR90	5.914e-08	rs2443798;rs17406900	12
ENSG00000222972	RNU6-651P	2	202511439	202511543	1	snRNA	106479855	RNU6-651P	NA	NA	0	0	0	NA	NA	NA	NA	Yes	Fetal_Cortex	7.266e-07	rs17406900	12
ENSG00000003393	ALS2	2	202565277	202645912	-1	protein_coding	57679	ALS2	0.000769641	-0.243554	0	0	0	NA	NA	NA	NA	Yes	Fetal_Cortex	7.266e-07	rs17406900	12
ENSG00000138395	CDK15	2	202655184	202760273	1	protein_coding	65061	CDK15	5.05623e-13	0.564066	0	0	0	NA	NA	NA	NA	Yes	Promoter_anchored_loops	4.967e-07	rs17406900	12
ENSG00000221374	AC007242.1	2	202705852	202705953	1	miRNA	NA	NA	NA	NA	0	0	0	NA	NA	NA	NA	Yes	Left_Ventricle	4.824e-08	rs17406900	12
ENSG00000273209	RP11-107N15.1	2	202897493	202898260	-1	lincRNA	NA	NA	NA	NA	0	0	14	1.98964e-05	6.26496e-05	GTEx/v8/Brain_Caudate_basal_ganglia	NA	No	NA	2.306e-07	rs17406900	12
ENSG00000116030	SUMO1	2	203070903	203103331	-1	protein_coding	7341	SUMO1	0.800374	-0.848299	0	0	0	NA	NA	NA	NA	Yes	Left_Ventricle	3.982e-08	rs17406900:rs2443798;rs17406900	12
ENSG00000267889	AC079354.2	2	203104292	203104435	1	protein_coding	NA	NA	NA	NA	0	0	0	NA	NA	NA	NA	Yes	Left_Ventricle	3.982e-08	rs17406900:rs2443798;rs17406900	12
ENSG00000055044	NOP58	2	203130439	203168389	1	protein_coding	51602	NOP58	0.509479	0.121101	0	0	23	5.0596e-09	3.23311e-05	eQTLGen_cis_eQTLs:GTEx/v8/Skin_Sun_Exposed_Lower_leg	NA	Yes	Left_Ventricle:Liver:IMR90:Mesenchymal_Stem_Cell	4.824e-08	rs17406900;rs2443798;rs17406900:rs2443798	12
ENSG00000212534	SNORD70	2	203141154	203141241	1	snoRNA	692110	SNORD70	NA	NA	0	0	0	NA	NA	NA	NA	Yes	Fetal_Cortex:Left_Ventricle:Liver:IMR90:Mesenchymal_Stem_Cell	4.824e-08	rs17406900:rs2443798;rs17406900	12
ENSG00000212309	SNORD70	2	203142831	203142915	1	snoRNA	109616995	SNORD70B	NA	NA	0	0	0	NA	NA	NA	NA	Yes	Fetal_Cortex:Left_Ventricle:Liver:IMR90:Mesenchymal_Stem_Cell	4.824e-08	rs17406900:rs2443798;rs17406900	12
ENSG00000271852	SNORD11B	2	203156055	203156144	1	snoRNA	100113392	SNORD11B	NA	NA	0	0	0	NA	NA	NA	NA	Yes	Left_Ventricle:Liver:IMR90:Mesenchymal_Stem_Cell	4.824e-08	rs17406900:rs2443798;rs17406900	12
ENSG00000238317	SNORD11	2	203157772	203157859	1	snoRNA	692058	SNORD11	NA	NA	0	0	0	NA	NA	NA	NA	Yes	Left_Ventricle:Liver:IMR90:Mesenchymal_Stem_Cell	4.824e-08	rs17406900:rs2443798;rs17406900	12
ENSG00000273456	RP11-686O6.2	2	203239655	203240327	-1	lincRNA	NA	NA	NA	NA	0	0	107	6.41146e-07	6.90259e-22	GTEx/v8/Adipose_Subcutaneous:GTEx/v8/Artery_Tibial:GTEx/v8/Colon_Transverse:GTEx/v8/Esophagus_Muscularis:GTEx/v8/Muscle_Skeletal:GTEx/v8/Cells_Cultured_fibroblasts:GTEx/v8/Thyroid:GTEx/v7/Artery_Tibial:GTEx/v7/Muscle_Skeletal:GTEx/v6/Artery_Tibial	NA	Yes	Fetal_Cortex:IMR90	1.254e-09	rs17406900;rs2443798;rs17406900:rs2443798	12
ENSG00000204217	BMPR2	2	203241659	203432474	1	protein_coding	659	BMPR2	0.996668	-3.7918	0	0	4	7.6588e-09	4.51176e-05	eQTLGen_cis_eQTLs	NA	Yes	IMR90	7.338e-07	rs17406900;rs2443798;rs17406900:rs17406900	12
ENSG00000138439	FAM117B	2	203499901	203634480	1	protein_coding	150864	FAM117B	0.067387	-0.487937	1	8.863	168	7.4665e-200	0	eQTLcatalogue/CEDAR_monocyte_CD14:eQTLcatalogue/CEDAR_neutrophil_CD15:eQTLcatalogue/CEDAR_T-cell_CD8:eQTLcatalogue/Fairfax_2012_B-cell_CD19:eQTLcatalogue/Fairfax_2014_IFN24:eQTLcatalogue/Fairfax_2014_naive:PsychENCODE_eQTLs:eQTLGen_cis_eQTLs:BIOSQTL/BIOS_eQTL_geneLevel:GTEx/v8/Adipose_Subcutaneous:GTEx/v8/Adrenal_Gland:GTEx/v8/Artery_Tibial:GTEx/v8/Brain_Nucleus_accumbens_basal_ganglia:GTEx/v8/Ce…	NA	Yes	Promoter_anchored_loops:Adult_Cortex:Fetal_Cortex:Aorta:Left_Ventricle:GM12878:IMR90:Mesenchymal_Stem_Cell:Mesendoderm:Trophoblast-like_Cell:hESC	1.254e-09	rs17406900;rs2443798;rs17406900:rs2443798	12
ENSG00000163596	ICA1L	2	203640690	203736708	-1	protein_coding	130026	ICA1L	0.442028	-0.760183	22	8.863	184	7.2589e-235	0	eQTLcatalogue/BLUEPRINT_ge_T-cell:eQTLcatalogue/TwinsUK_ge_skin:PsychENCODE_eQTLs:DICE/T_CD4_naive:DICE/T_CD4_naive_activated:DICE/T_CD8_naive:DICE/T_CD8_naive_activated:DICE/Monocyte_classical:DICE/T_CD4_TFH:DICE/T_CD4_TH1:DICE/T_CD4_TH2:DICE/T_CD4_naive_TREG:eQTLGen_cis_eQTLs:BIOSQTL/BIOS_eQTL_geneLevel:CMC_SVA_cis:GTEx/v8/Adrenal_Gland:GTEx/v8/Artery_Aorta:GTEx/v8/Artery_Tibial:GTEx/v8/Heart_L…	NA	Yes	EP_correlation_cell_type_oneway:Adult_Cortex:Fetal_Cortex:IMR90:Mesenchymal_Stem_Cell:Mesendoderm:hESC	1.254e-09	rs17406900;rs2443798;rs17406900:rs2443798	12
ENSG00000138442	WDR12	2	203739505	203879521	-1	protein_coding	55759	WDR12	0.609007	-0.727802	29	10.88	60	2.39678e-06	0.000103686	DICE/T_CD8_naive:DICE/T_CD4_naive_TREG:GTEx/v8/Cells_Cultured_fibroblasts	NA	Yes	Liver:GM12878:IMR90:Mesenchymal_Stem_Cell:Mesendoderm:hESC	1.325e-08	rs17406900;rs2443798;rs17406900:rs17406900	12
ENSG00000138380	CARF	2	203776937	203851786	1	protein_coding	79800	CARF	0.00454104	-1.32678	13	10.88	195	3.63893e-20	0	eQTLcatalogue/BLUEPRINT_ge_monocyte:eQTLcatalogue/BLUEPRINT_ge_T-cell:eQTLcatalogue/GENCORD_ge_LCL:eQTLcatalogue/GENCORD_ge_T-cell:eQTLcatalogue/HipSci_ge_iPSC:eQTLcatalogue/TwinsUK_ge_fat:eQTLcatalogue/TwinsUK_ge_LCL:PsychENCODE_eQTLs:eQTLGen_cis_eQTLs:BIOSQTL/BIOS_eQTL_geneLevel:CMC_SVA_cis:GTEx/v8/Adipose_Subcutaneous:GTEx/v8/Adipose_Visceral_Omentum:GTEx/v8/Artery_Aorta:GTEx/v8/Artery_Coronar…	NA	Yes	Left_Ventricle:Liver:GM12878:IMR90:Mesenchymal_Stem_Cell:Mesendoderm:Trophoblast-like_Cell:hESC	1.254e-09	rs17406900;rs2443798;rs17406900:rs2443798	12
ENSG00000144426	NBEAL1	2	203879602	204091101	1	protein_coding	65065	NBEAL1	1.09294e-10	-1.74067	63	14.36	167	3.28308e-10	4.09296e-57	GTEx/v8/Artery_Aorta:GTEx/v8/Artery_Tibial:GTEx/v8/Lung:GTEx/v8/Pituitary:GTEx/v8/Skin_Not_Sun_Exposed_Suprapubic:GTEx/v8/Stomach:GTEx/v7/Artery_Tibial:GTEx/v7/Skin_Not_Sun_Exposed_Suprapubic:GTEx/v6/Artery_Coronary:GTEx/v6/Artery_Tibial:GTEx/v6/Stomach	NA	Yes	Left_Ventricle:Liver:GM12878:IMR90:Mesenchymal_Stem_Cell:Mesendoderm:Trophoblast-like_Cell:hESC	1.254e-09	rs17406900;rs2443798;rs17406900:rs2443798	12
ENSG00000202059	SNORA1	2	203917008	203917141	-1	snoRNA	677792	SNORA1	NA	NA	8	12.16	0	NA	NA	NA	NA	Yes	Left_Ventricle:Liver:GM12878:IMR90:Mesenchymal_Stem_Cell:Mesendoderm:Trophoblast-like_Cell:hESC	1.72e-09	rs2443798;rs17406900;rs17406900:rs2443798	12
ENSG00000119004	CYP20A1	2	204103663	204163009	1	protein_coding	57404	CYP20A1	7.40838e-10	-0.358177	36	23.7	124	7.31241e-06	1.50194e-05	PsychENCODE_eQTLs:GTEx/v8/Cells_Cultured_fibroblasts:GTEx/v8/Skin_Not_Sun_Exposed_Suprapubic:GTEx/v7/Cells_Transformed_fibroblasts	NA	Yes	Promoter_anchored_loops:Adult_Cortex:Fetal_Cortex:GM12878:IMR90:Mesenchymal_Stem_Cell	1.254e-09	rs2443798;rs17406900;rs17406900:rs2443798:rs17406900	12
ENSG00000138443	ABI2	2	204192942	204312446	1	protein_coding	10152	ABI2	0.953329	-2.08335	31	11.7	20	1.3977e-05	0.0247388	GTEx/v8/Brain_Putamen_basal_ganglia	NA	Yes	Promoter_anchored_loops:IMR90:Mesenchymal_Stem_Cell	1.254e-09	rs2443798;rs17406900;rs17406900:rs2443798	12
ENSG00000256458	RP11-363J17.1	2	204193182	204193949	-1	antisense	NA	NA	NA	NA	3	4.12	0	NA	NA	NA	NA	Yes	Promoter_anchored_loops:IMR90:Mesenchymal_Stem_Cell	3.469e-09	rs2443798;rs17406900;rs17406900:rs2443798	12
ENSG00000173166	RAPH1	2	204259068	204400133	-1	protein_coding	65059	RAPH1	0.957851	-0.345685	49	11.7	168	4.5876e-10	0	eQTLcatalogue/Fairfax_2014_IFN24:DICE/T_CD4_TH1_17:eQTLGen_cis_eQTLs:CMC_SVA_cis	NA	Yes	Promoter_anchored_loops:Fetal_Cortex:Aorta:Left_Ventricle:Liver:GM12878:IMR90:Mesenchymal_Stem_Cell:Mesendoderm:Trophoblast-like_Cell:hESC	1.254e-09	rs2443798;rs17406900;rs17406900:rs2443798:rs17406900	12
ENSG00000178562	CD28	2	204571198	204603635	1	protein_coding	940	CD28	0.511989	-0.824137	0	0	3	1.50775e-05	0.0187156	GTEx/v8/Artery_Aorta	NA	Yes	Aorta:Left_Ventricle:Liver:GM12878:IMR90:Mesenchymal_Stem_Cell:Mesendoderm:Trophoblast-like_Cell:hESC	1.254e-09	rs17406900;rs2443798;rs17406900:rs2443798:rs17406900	12
ENSG00000211573	AC125238.1	2	204629430	204629521	-1	miRNA	NA	NA	NA	NA	0	0	0	NA	NA	NA	NA	Yes	Aorta:Left_Ventricle:Liver:Right_Ventricle:GM12878:IMR90:Mesenchymal_Stem_Cell:Mesendoderm:Trophoblast-like_Cell:hESC	1.254e-09	rs2443798;rs17406900:rs2443798:rs17406900	12
ENSG00000206970	RNU6-474P	2	204646760	204646866	1	snRNA	106481329	RNU6-474P	NA	NA	0	0	0	NA	NA	NA	NA	Yes	Promoter_anchored_loops:Aorta:Hippocampus:Left_Ventricle:Liver:Pancreas:Psoas:Right_Ventricle:Spleen:GM12878:IMR90:Mesenchymal_Stem_Cell:Mesendoderm:Neural_Progenitor_Cell:Trophoblast-like_Cell:hESC	1.254e-09	rs2443798:rs2443798;rs17406900:rs17406900	12
ENSG00000163599	CTLA4	2	204732509	204738683	1	protein_coding	1493	CTLA4	0.577322	-0.782346	0	0	0	NA	NA	NA	NA	Yes	Aorta:Left_Ventricle:Liver:GM12878:IMR90:Mesenchymal_Stem_Cell:Mesendoderm:Trophoblast-like_Cell:hESC	1.254e-09	rs2443798;rs17406900:rs17406900:rs2443798	12
ENSG00000163600	ICOS	2	204801471	204826300	1	protein_coding	29851	ICOS	0.0520092	0.991322	0	0	0	NA	NA	NA	NA	Yes	Left_Ventricle:IMR90:Mesenchymal_Stem_Cell:Mesendoderm:hESC	1.72e-09	rs2443798;rs17406900:rs17406900:rs2443798	12
ENSG00000118257	NRP2	2	206546714	206662857	1	protein_coding	8828	NRP2	0.00171165	-1.23429	0	0	0	NA	NA	NA	NA	Yes	Left_Ventricle:IMR90	1.254e-09	rs17406900:rs2443798	12
ENSG00000114933	INO80D	2	206858445	206951027	-1	protein_coding	54891	INO80D	0.99818	-5.00262	0	0	0	NA	NA	NA	NA	Yes	Mesenchymal_Stem_Cell:hESC	3.469e-09	rs2443798;rs17406900:rs17406900:rs2443798	12
ENSG00000227946	AC007383.3	2	206949329	206951288	1	lincRNA	NA	NA	NA	NA	0	0	0	NA	NA	NA	NA	Yes	Mesenchymal_Stem_Cell:hESC	3.469e-09	rs2443798;rs17406900:rs17406900:rs2443798	12
ENSG00000204186	ZDBF2	2	207139387	207179148	1	protein_coding	57683	ZDBF2	1.37874e-07	-0.145117	0	0	0	NA	NA	NA	NA	Yes	Left_Ventricle:GM12878	1.254e-09	rs2443798;rs17406900:rs2443798	12
ENSG00000222317	RNA5SP118	2	210586637	210586745	-1	rRNA	100873388	RNA5SP118	NA	NA	0	0	0	NA	NA	NA	NA	Yes	IMR90	4.584e-09	rs55897719	13
ENSG00000272807	RP11-260M2.1	2	210893141	210893880	1	antisense	NA	NA	NA	NA	0	0	0	NA	NA	NA	NA	Yes	hESC	4.584e-09	rs55897719	13
ENSG00000229127	AC007038.7	2	210895457	210929080	1	antisense	NA	NA	NA	NA	0	0	0	NA	NA	NA	NA	Yes	hESC	4.584e-09	rs55897719	13
ENSG00000115361	ACADL	2	211052663	211090215	-1	protein_coding	33	ACADL	3.5918e-08	-0.759266	0	0	0	NA	NA	NA	NA	Yes	IMR90	4.584e-09	rs55897719	13
ENSG00000115365	LANCL1	2	211295973	211342376	-1	protein_coding	10314	LANCL1	9.92098e-06	-0.236721	0	0	0	NA	NA	NA	NA	Yes	Hippocampus:IMR90:Mesenchymal_Stem_Cell:Mesendoderm:hESC	4.584e-09	rs55897719:rs72948529	13
ENSG00000021826	CPS1	2	211342406	211543831	1	protein_coding	1373	CPS1	0.0833574	0.929214	0	0	0	NA	NA	NA	NA	Yes	Hippocampus:IMR90:Mesenchymal_Stem_Cell:Mesendoderm:hESC	4.584e-09	rs55897719:rs72948529	13
ENSG00000178568	ERBB4	2	212240446	213403565	-1	protein_coding	2066	ERBB4	0.999901	2.80334	40	11.81	0	NA	NA	NA	NA	Yes	Aorta:Hippocampus:Left_Ventricle:Liver:Right_Ventricle:GM12878:IMR90:Mesenchymal_Stem_Cell:Mesendoderm:Neural_Progenitor_Cell:Trophoblast-like_Cell:hESC	4.584e-09	rs55897719;rs72948529;rs55897719:rs55897719;rs72948529:rs72948529	13
ENSG00000199585	RNA5SP119	2	212400378	212400494	1	rRNA	100873389	RNA5SP119	NA	NA	0	0	0	NA	NA	NA	NA	Yes	Aorta:Left_Ventricle:Liver:Mesenchymal_Stem_Cell:Mesendoderm:Trophoblast-like_Cell:hESC	4.584e-09	rs55897719:rs72948529:rs55897719;rs72948529	13
ENSG00000221782	MIR548F2	2	213290987	213291084	-1	miRNA	100313771	MIR548F2	NA	NA	0	0	0	NA	NA	NA	NA	Yes	IMR90:Mesenchymal_Stem_Cell:Mesendoderm:hESC	4.584e-09	rs55897719:rs55897719;rs72948529:rs72948529	13
ENSG00000273118	AC079610.1	2	213446081	213886269	-1	sense_overlapping	NA	NA	NA	NA	0	0	0	NA	NA	NA	NA	Yes	Mesenchymal_Stem_Cell:Mesendoderm	4.584e-09	rs55897719	13
ENSG00000223373	AC108066.1	2	213775727	213784533	1	lincRNA	NA	NA	NA	NA	0	0	0	NA	NA	NA	NA	Yes	hESC	4.584e-09	rs55897719	13
ENSG00000266354	MIR4776-2	2	213790981	213791060	1	miRNA	100616267	MIR4776-2	NA	NA	0	0	0	NA	NA	NA	NA	Yes	hESC	4.584e-09	rs55897719	13
ENSG00000030419	IKZF2	2	213864429	214017151	-1	protein_coding	22807	IKZF2	0.922957	0.104376	0	0	0	NA	NA	NA	NA	Yes	Mesenchymal_Stem_Cell:Mesendoderm	4.584e-09	rs55897719	13
ENSG00000270659	RP11-105N14.1	2	214017694	214018383	1	lincRNA	NA	NA	NA	NA	0	0	0	NA	NA	NA	NA	Yes	Mesenchymal_Stem_Cell:Mesendoderm	4.584e-09	rs55897719	13
ENSG00000236193	RP11-105N14.3	2	214020530	214032436	-1	lincRNA	NA	NA	NA	NA	0	0	0	NA	NA	NA	NA	Yes	Mesenchymal_Stem_Cell:Mesendoderm	4.584e-09	rs55897719	13
ENSG00000224257	VWC2L-IT1	2	215374920	215401614	1	sense_intronic	100885780	VWC2L-IT1	NA	NA	0	0	0	NA	NA	NA	NA	Yes	IMR90	4.584e-09	rs55897719	13
ENSG00000168918	INPP5D	2	233924677	234116549	1	protein_coding	3635	INPP5D	0.167431	NA	0	0	1	2.5511e-06	0.0187281	eQTLGen_trans_eQTLs	NA	No	NA	1.887e-09	rs3774749;rs9815930;rs9812936	14
ENSG00000260236	RP11-708J19.1	3	47420579	47422489	-1	antisense	NA	NA	NA	NA	0	0	0	NA	NA	NA	NA	Yes	Fetal_Cortex	0.00643	rs11130182	14
ENSG00000076201	PTPN23	3	47422501	47454931	1	protein_coding	25930	PTPN23	0.647597	-0.608057	0	0	0	NA	NA	NA	NA	Yes	Fetal_Cortex	0.00643	rs11130182	14
ENSG00000266443	AC099778.1	3	47581504	47581590	-1	miRNA	NA	NA	NA	NA	0	0	0	NA	NA	NA	NA	Yes	Adult_Cortex:Fetal_Cortex	7.148e-10	rs35713889:rs11130182:rs7617480	14
ENSG00000047849	MAP4	3	47892182	48130769	-1	protein_coding	4134	MAP4	0.998849	-0.836309	0	0	0	NA	NA	NA	NA	Yes	Promoter_anchored_loops	8.495e-08	rs11130182:rs35713889	14
ENSG00000164045	CDC25A	3	48198636	48229892	-1	protein_coding	993	CDC25A	0.979698	-0.724001	0	0	138	3.92409e-07	1.6423e-73	GTEx/v8/Adipose_Subcutaneous:GTEx/v8/Artery_Tibial:GTEx/v8/Brain_Cerebellar_Hemisphere:GTEx/v8/Muscle_Skeletal:GTEx/v8/Pancreas:GTEx/v8/Stomach:GTEx/v8/Thyroid:GTEx/v7/Adipose_Subcutaneous:GTEx/v7/Artery_Tibial:GTEx/v7/Muscle_Skeletal:GTEx/v7/Thyroid:GTEx/v6/Artery_Tibial:GTEx/v6/Skin_Sun_Exposed_Lower_leg	NA	Yes	Promoter_anchored_loops	6.983e-10	rs11130182;rs7617480	14
ENSG00000265483	MIR4443	3	48238054	48238106	1	miRNA	100616407	MIR4443	NA	NA	0	0	0	NA	NA	NA	NA	Yes	Promoter_anchored_loops	0.003839	rs11130182	14
ENSG00000164047	CAMP	3	48264837	48266981	1	protein_coding	820	CAMP	0.0896557	0.173576	0	0	2	0.000164654	0.0137391	GTEx/v7/Adipose_Subcutaneous	NA	Yes	Promoter_anchored_loops:Adult_Cortex	5.929e-10	rs11130182;rs7617480:rs11130182	14
ENSG00000164048	ZNF589	3	48282590	48340743	1	protein_coding	51385	ZNF589	6.50061e-07	-0.372176	0	0	204	1.742e-118	0	eQTLcatalogue/TwinsUK_ge_skin:eQTLGen_cis_eQTLs:GTEx/v8/Adipose_Subcutaneous:GTEx/v8/Adrenal_Gland:GTEx/v8/Whole_Blood:GTEx/v8/Artery_Aorta:GTEx/v8/Artery_Tibial:GTEx/v8/Brain_Cerebellar_Hemisphere:GTEx/v8/Brain_Cortex:GTEx/v8/Breast_Mammary_Tissue:GTEx/v8/Esophagus_Gastroesophageal_Junction:GTEx/v8/Esophagus_Mucosa:GTEx/v8/Esophagus_Muscularis:GTEx/v8/Heart_Atrial_Appendage:GTEx/v8/Heart_Left_Ve…	NA	Yes	Promoter_anchored_loops:Fetal_Cortex:Liver:GM12878:IMR90:Mesenchymal_Stem_Cell	4.174e-12	rs11130182;rs35713889;rs7617480;rs11130182:rs7617480:rs35713889	14
ENSG00000172113	NME6	3	48334754	48343175	-1	protein_coding	10201	NME6	9.21636e-05	-0.182941	0	0	204	1.7894e-21	0	eQTLGen_cis_eQTLs:GTEx/v8/Adipose_Subcutaneous:GTEx/v8/Whole_Blood:GTEx/v8/Artery_Aorta:GTEx/v8/Esophagus_Muscularis:GTEx/v8/Muscle_Skeletal:GTEx/v8/Nerve_Tibial:GTEx/v8/Cells_Cultured_fibroblasts:GTEx/v8/Skin_Sun_Exposed_Lower_leg:GTEx/v8/Thyroid:GTEx/v7/Adipose_Subcutaneous:GTEx/v7/Esophagus_Muscularis:GTEx/v7/Cells_Transformed_fibroblasts:GTEx/v7/Skin_Sun_Exposed_Lower_leg	NA	Yes	Promoter_anchored_loops:Fetal_Cortex	4.174e-12	rs35713889;rs11130182;rs7617480;rs11130182:rs7617480	14
ENSG00000229453	SPINK8	3	48348336	48369831	-1	protein_coding	646424	SPINK8	0.00112129	-0.205479	0	0	0	NA	NA	NA	NA	Yes	Promoter_anchored_loops	8.495e-08	rs11130182:rs35713889	14
ENSG00000252466	MIR2115	3	48357850	48357949	-1	miRNA	100313840	MIR2115	NA	NA	0	0	0	NA	NA	NA	NA	Yes	Promoter_anchored_loops	0.003839	rs11130182	14
ENSG00000164049	FBXW12	3	48413709	48442666	1	protein_coding	285231	FBXW12	1.97458e-07	0.783335	0	0	20	0.000162296	2.97167e-11	GTEx/v8/Testis	NA	Yes	Promoter_anchored_loops	4.174e-12	rs7617480;rs11130182:rs35713889:rs7617480	14
ENSG00000164050	PLXNB1	3	48445261	48471594	-1	protein_coding	5364	PLXNB1	0.850195	NA	0	0	28	0.000210172	0.0352471	GTEx/v8/Muscle_Skeletal	NA	Yes	Adult_Cortex:Fetal_Cortex:IMR90	4.796e-10	rs11130182;rs7617480;rs11130182:rs35713889:rs7617480	14
ENSG00000164051	CCDC51	3	48473574	48481866	-1	protein_coding	79714	CCDC51	1.46056e-06	0.0859331	0	0	0	NA	NA	NA	NA	Yes	Promoter_anchored_loops:Adult_Cortex:Fetal_Cortex:Aorta:Left_Ventricle:Liver:GM12878:IMR90:Mesenchymal_Stem_Cell:Trophoblast-like_Cell	7.148e-10	rs11130182:rs7617480:rs9815930;rs9812936:rs3774749;rs9815930;rs9812936:rs35713889	14
ENSG00000232112	TMA7	3	48481667	48485616	1	protein_coding	51372	TMA7	0.0100073	0.321268	0	0	173	1.608e-16	0	PsychENCODE_eQTLs:DICE/T_CD4_TH1_17:eQTLGen_cis_eQTLs:GTEx/v8/Brain_Cerebellar_Hemisphere:GTEx/v8/Brain_Cerebellum:GTEx/v8/Brain_Cortex:GTEx/v8/Muscle_Skeletal:GTEx/v8/Skin_Sun_Exposed_Lower_leg:GTEx/v8/Testis:GTEx/v7/Brain_Cerebellum:GTEx/v7/Heart_Atrial_Appendage:GTEx/v7/Muscle_Skeletal:GTEx/v7/Testis:GTEx/v6/Muscle_Skeletal	NA	Yes	Promoter_anchored_loops:Adult_Cortex:Fetal_Cortex:Aorta:Left_Ventricle:Liver:GM12878:IMR90:Mesenchymal_Stem_Cell:Trophoblast-like_Cell	4.174e-12	rs7617480;rs11130182;rs35713889;rs11130182:rs7617480:rs9815930;rs9812936:rs3774749;rs9815930;rs9812936:rs35713889	14
ENSG00000244380	RP11-24C3.2	3	48481762	48488060	-1	antisense	NA	NA	NA	NA	0	0	0	NA	NA	NA	NA	Yes	Promoter_anchored_loops:Adult_Cortex:Fetal_Cortex:Aorta:Left_Ventricle:Liver:GM12878:IMR90:Mesenchymal_Stem_Cell:Trophoblast-like_Cell	7.148e-10	rs11130182:rs7617480:rs9815930;rs9812936:rs3774749;rs9815930;rs9812936:rs35713889	14
ENSG00000164053	ATRIP	3	48488114	48507115	1	protein_coding	84126	ATRIP	0.00148698	NA	0	0	260	3.435e-23	0	eQTLcatalogue/HipSci_ge_iPSC:eQTLGen_cis_eQTLs:GTEx/v8/Whole_Blood:GTEx/v8/Artery_Tibial:GTEx/v8/Esophagus_Mucosa:GTEx/v8/Muscle_Skeletal:GTEx/v8/Nerve_Tibial:GTEx/v8/Skin_Not_Sun_Exposed_Suprapubic:GTEx/v8/Skin_Sun_Exposed_Lower_leg:GTEx/v7/Nerve_Tibial:GTEx/v7/Skin_Sun_Exposed_Lower_leg	NA	Yes	Promoter_anchored_loops:Adult_Cortex:Fetal_Cortex:Aorta:Left_Ventricle:Liver:GM12878:IMR90:Mesenchymal_Stem_Cell:Trophoblast-like_Cell	4.174e-12	rs35713889;rs11130182;rs7617480;rs11130182:rs7617480:rs9815930;rs9812936:rs3774749;rs9815930;rs9812936:rs35713889	14
ENSG00000213689	TREX1	3	48506445	48509044	1	protein_coding	11277	TREX1	0.0933407	-0.110328	0	0	276	2.8185e-88	0	PsychENCODE_eQTLs:eQTLGen_cis_eQTLs:xQTLServer_eQTLs:CMC_SVA_cis:CMC_NoSVA_cis:GTEx/v8/Adipose_Subcutaneous:GTEx/v8/Adipose_Visceral_Omentum:GTEx/v8/Whole_Blood:GTEx/v8/Artery_Aorta:GTEx/v8/Artery_Tibial:GTEx/v8/Brain_Caudate_basal_ganglia:GTEx/v8/Breast_Mammary_Tissue:GTEx/v8/Colon_Sigmoid:GTEx/v8/Colon_Transverse:GTEx/v8/Esophagus_Mucosa:GTEx/v8/Esophagus_Muscularis:GTEx/v8/Heart_Left_Ventricle…	NA	Yes	Promoter_anchored_loops:Aorta:Left_Ventricle:Liver:GM12878:IMR90:Mesenchymal_Stem_Cell:Trophoblast-like_Cell	4.174e-12	rs7617480;rs11130182;rs35713889;rs11130182:rs35713889	14
ENSG00000164054	SHISA5	3	48509197	48542259	-1	protein_coding	51246	SHISA5	9.94272e-08	-0.44203	0	0	253	2.2617e-09	2.57648e-10	PsychENCODE_eQTLs:eQTLGen_cis_eQTLs:GTEx/v8/Muscle_Skeletal:GTEx/v8/Cells_Cultured_fibroblasts:GTEx/v8/Skin_Not_Sun_Exposed_Suprapubic:GTEx/v8/Skin_Sun_Exposed_Lower_leg:GTEx/v7/Muscle_Skeletal:GTEx/v7/Cells_Transformed_fibroblasts	NA	Yes	Promoter_anchored_loops	4.174e-12	rs7617480;rs11130182;rs11130182:rs35713889	14
ENSG00000264209	AC104448.1	3	48529745	48529838	-1	miRNA	NA	NA	NA	NA	0	0	0	NA	NA	NA	NA	Yes	Promoter_anchored_loops	1.372e-08	rs11130182:rs35713889:rs7617480	14
ENSG00000114268	PFKFB4	3	48555117	48599448	-1	protein_coding	5210	PFKFB4	0.000321134	-0.13132	0	0	2	8.0444e-06	0.0228179	eQTLGen_cis_eQTLs	NA	Yes	GM12878:IMR90:Mesenchymal_Stem_Cell	3.944e-07	rs11130182;rs35713889:rs11130182	14
ENSG00000145040	UCN2	3	48599160	48601206	-1	protein_coding	90226	UCN2	0.157236	0.00632673	0	0	2	0.000301038	0.00573708	PsychENCODE_eQTLs:GTEx/v8/Brain_Cerebellum	NA	Yes	Promoter_anchored_loops	3.944e-07	rs7617480;rs11130182;rs35713889	14
ENSG00000114270	COL7A1	3	48601506	48632700	-1	protein_coding	1294	COL7A1	2.10611e-18	NA	0	0	17	3.53186e-07	0.000253574	BIOSQTL/BIOS_eQTL_geneLevel	NA	Yes	Promoter_anchored_loops	0.003839	rs11130182	14
ENSG00000211535	MIR711	3	48616335	48616410	-1	miRNA	100313843	MIR711	NA	NA	0	0	0	NA	NA	NA	NA	Yes	Promoter_anchored_loops:Adult_Cortex:Fetal_Cortex	7.148e-10	rs11130182:rs35713889:rs7617480	14
ENSG00000010256	UQCRC1	3	48636435	48648409	-1	protein_coding	7384	UQCRC1	0.132467	-0.703758	0	0	0	NA	NA	NA	NA	Yes	Promoter_anchored_loops:IMR90	2.474e-08	rs35713889:rs11130182:rs7617480	14
ENSG00000183396	TMEM89	3	48658192	48659288	-1	protein_coding	440955	TMEM89	0.711076	-0.325142	0	0	42	6.7302e-05	3.40552e-24	GTEx/v8/Artery_Tibial	NA	Yes	Promoter_anchored_loops:IMR90	4.432e-12	rs7617480;rs7629322;rs11130182:rs7617480:rs35713889	14
ENSG00000225697	SLC26A6	3	48663156	48672926	-1	protein_coding	65010	SLC26A6	3.31045e-05	-0.384056	0	0	152	9.3606e-37	0	eQTLcatalogue/Quach_2016_ge_monocyte_LPS:eQTLcatalogue/Quach_2016_ge_monocyte_Pam3CSK4:eQTLGen_cis_eQTLs:BIOSQTL/BIOS_eQTL_geneLevel:GTEx/v8/Adipose_Subcutaneous:GTEx/v8/Lung:GTEx/v8/Muscle_Skeletal:GTEx/v8/Nerve_Tibial:GTEx/v8/Thyroid:GTEx/v7/Adipose_Subcutaneous:GTEx/v7/Lung:GTEx/v7/Muscle_Skeletal:GTEx/v7/Thyroid	NA	Yes	Adult_Cortex:Fetal_Cortex:IMR90	7.148e-10	rs11130182;rs11130182:rs7617480:rs35713889	14
ENSG00000008300	CELSR3	3	48673902	48700348	-1	protein_coding	1951	CELSR3	0.999656	-0.878908	1	8.326	315	3.9556e-19	0	eQTLGen_cis_eQTLs:GTEx/v8/Adipose_Subcutaneous:GTEx/v8/Artery_Aorta:GTEx/v8/Artery_Tibial:GTEx/v8/Colon_Transverse:GTEx/v8/Muscle_Skeletal:GTEx/v7/Adipose_Subcutaneous:GTEx/v7/Artery_Tibial	NA	Yes	Promoter_anchored_loops:Adult_Cortex:Fetal_Cortex:IMR90	3.432e-12	rs35713889;rs11130182;rs7617480;rs7629322;rs11130182:rs7617480:rs35713889	14
ENSG00000263898	MIR4793	3	48681627	48681713	-1	miRNA	100616112	MIR4793	NA	NA	0	0	0	NA	NA	NA	NA	Yes	Promoter_anchored_loops:IMR90	6.964e-12	rs35713889:rs11130182:rs7617480:rs7629322	14
ENSG00000228350	RP11-148G20.1	3	48701209	48706607	1	antisense	102724368	LINC02585	NA	NA	1	8.326	0	NA	NA	NA	NA	Yes	IMR90	3.944e-07	rs35713889;rs35713889:rs11130182	14
ENSG00000213672	NCKIPSD	3	48701364	48723797	-1	protein_coding	51517	NCKIPSD	0.00713136	-0.551018	2	8.326	393	0	0	eQTLcatalogue/Alasoo_2018_ge_macrophage_naive:eQTLcatalogue/BLUEPRINT_ge_monocyte:eQTLcatalogue/BLUEPRINT_ge_neutrophil:eQTLcatalogue/BLUEPRINT_ge_T-cell:eQTLcatalogue/BrainSeq_ge_brain:eQTLcatalogue/CEDAR_monocyte_CD14:eQTLcatalogue/CEDAR_platelet:eQTLcatalogue/CEDAR_T-cell_CD4:eQTLcatalogue/CEDAR_transverse_colon:eQTLcatalogue/Fairfax_2012_B-cell_CD19:eQTLcatalogue/Fairfax_2014_IFN24:eQTLcatalo…	NA	Yes	Promoter_anchored_loops:Adult_Cortex:Fetal_Cortex:Left_Ventricle:GM12878:IMR90:Mesenchymal_Stem_Cell	3.148e-12	rs35713889;rs11130182;rs7617480;rs7629322;rs35713889:rs11130182:rs7617480:rs9815930;rs9812936:rs3774749;rs9815930;rs9812936:rs9815930:rs7629322:rs3774749;rs9812936	14
ENSG00000271973	RP11-572O6.1	3	48709888	48710166	1	lincRNA	NA	NA	NA	NA	1	8.326	2	0.00016939	0.0354439	GTEx/v8/Artery_Tibial:GTEx/v7/Skin_Not_Sun_Exposed_Suprapubic	NA	Yes	EP_links_oneway:Promoter_anchored_loops:IMR90	4.796e-10	rs35713889;rs11130182;rs11130182:rs7617480:rs35713889	14
ENSG00000068745	IP6K2	3	48725436	48777786	-1	protein_coding	51447	IP6K2	0.989458	-0.392799	6	5.47	279	7.10446e-09	8.45701e-35	PsychENCODE_eQTLs:eQTLGen_cis_eQTLs:GTEx/v8/Artery_Aorta:GTEx/v8/Artery_Tibial:GTEx/v8/Pancreas:GTEx/v8/Cells_Cultured_fibroblasts:GTEx/v8/Skin_Not_Sun_Exposed_Suprapubic:GTEx/v7/Artery_Aorta:GTEx/v7/Cells_Transformed_fibroblasts:GTEx/v7/Skin_Not_Sun_Exposed_Suprapubic:GTEx/v7/Thyroid:GTEx/v6/Cells_Transformed_fibroblasts:GTEx/v6/Thyroid	NA	Yes	Promoter_anchored_loops:IMR90:Mesenchymal_Stem_Cell	4.796e-10	rs35713889;rs11130182;rs7617480;rs11130182:rs7617480:rs7629322;rs7617480:rs35713889	14
ENSG00000114302	PRKAR2A	3	48782030	48885279	-1	protein_coding	5576	PRKAR2A	0.983251	-2.8684	40	11.45	384	1.5969e-12	0	eQTLcatalogue/BLUEPRINT_ge_neutrophil:eQTLcatalogue/TwinsUK_ge_fat:PsychENCODE_eQTLs:eQTLGen_cis_eQTLs:CMC_SVA_cis:GTEx/v8/Adipose_Subcutaneous:GTEx/v8/Adipose_Visceral_Omentum:GTEx/v8/Artery_Tibial:GTEx/v8/Brain_Substantia_nigra:GTEx/v8/Breast_Mammary_Tissue:GTEx/v8/Colon_Sigmoid:GTEx/v8/Esophagus_Muscularis:GTEx/v8/Heart_Atrial_Appendage:GTEx/v8/Muscle_Skeletal:GTEx/v8/Nerve_Tibial:GTEx/v8/Cell…	NA	Yes	Promoter_anchored_loops:Adult_Cortex:Fetal_Cortex:IMR90:Mesenchymal_Stem_Cell	3.148e-12	rs11130182;rs35713889;rs7617480;rs7629322;rs11130182:rs7617480:rs35713889	14
ENSG00000224424	PRKAR2A-AS1	3	48885005	48889414	1	antisense	100506637	PRKAR2A-AS1	NA	NA	10	8.406	18	0.000492044	0.0107756	GTEx/v8/Skin_Sun_Exposed_Lower_leg	NA	Yes	Promoter_anchored_loops:Adult_Cortex:Fetal_Cortex:IMR90:Mesenchymal_Stem_Cell	7.148e-10	rs11130182;rs11130182:rs7617480:rs35713889	14
ENSG00000178537	SLC25A20	3	48894369	48936426	-1	protein_coding	788	SLC25A20	2.04567e-07	-0.773546	27	11.65	4	NA	0.049	CMC_SVA_cis	NA	Yes	Promoter_anchored_loops:GM12878:IMR90:Mesenchymal_Stem_Cell	7.068e-12	rs11130182;rs35713889;rs7629322;rs11130182:rs9815930:rs7629322:rs35713889	14
ENSG00000221883	ARIH2OS	3	48955221	48956818	-1	protein_coding	646450	ARIH2OS	0.437613	-0.628346	13	11.63	0	NA	NA	NA	NA	Yes	Adult_Cortex:Fetal_Cortex:GM12878:IMR90:Mesenchymal_Stem_Cell	7.148e-10	rs11130182;rs35713889;rs11130182:rs7617480:rs35713889	14
ENSG00000177479	ARIH2	3	48956254	49023815	1	protein_coding	10425	ARIH2	0.987412	-1.69992	38	11.63	515	5.32113e-135	0	eQTLcatalogue/BLUEPRINT_ge_T-cell:eQTLcatalogue/TwinsUK_ge_fat:eQTLcatalogue/TwinsUK_ge_skin:PsychENCODE_eQTLs:DICE/B_cell_naive:DICE/T_CD4_naive:DICE/T_CD4_naive_activated:DICE/T_CD8_naive:DICE/T_CD8_naive_activated:DICE/Monocyte_non_classical:DICE/NK:DICE/T_CD4_TFH:DICE/T_CD4_TH17:DICE/T_CD4_TH1_17:DICE/T_CD4_TH2:DICE/T_CD4_memory_TREG:DICE/T_CD4_naive_TREG:eQTLGen_cis_eQTLs:BIOSQTL/BIOS_eQTL_g…	NA	Yes	Adult_Cortex:Fetal_Cortex:GM12878:IMR90:Mesenchymal_Stem_Cell	3.148e-12	rs11130182;rs35713889;rs7617480;rs7629322;rs9815930;rs3774749;rs9812936;rs11130182:rs7617480:rs35713889	14
ENSG00000235236	RP13-131K19.1	3	49017351	49021418	-1	antisense	NA	NA	NA	NA	7	5.847	159	2.59382e-29	0	BIOSQTL/BIOS_eQTL_geneLevel	NA	Yes	EP_links_oneway:Promoter_anchored_loops:GM12878:IMR90:Mesenchymal_Stem_Cell	4.174e-12	rs11130182;rs7617480;rs11130182:rs35713889:rs7617480:rs9815930:rs7629322	14
ENSG00000223343	RP13-131K19.2	3	49022482	49027421	-1	antisense	NA	NA	NA	NA	8	9.137	201	2.59382e-29	0	BIOSQTL/BIOS_eQTL_geneLevel:GTEx/v7/Artery_Tibial	NA	Yes	Promoter_anchored_loops:GM12878:IMR90:Mesenchymal_Stem_Cell	4.174e-12	rs11130182;rs7617480;rs35713889:rs11130182:rs7617480:rs9815930:rs7629322	14
ENSG00000273211	RP13-131K19.7	3	49022918	49023396	-1	lincRNA	NA	NA	NA	NA	6	5.847	0	NA	NA	NA	NA	Yes	Promoter_anchored_loops:GM12878:IMR90:Mesenchymal_Stem_Cell	1.184e-11	rs11130182;rs35713889:rs11130182:rs7617480:rs9815930:rs7629322	14
ENSG00000178467	P4HTM	3	49027319	49044587	1	protein_coding	54681	P4HTM	0.0232749	NA	8	13.01	584	4.8338e-257	0	eQTLcatalogue/BrainSeq_ge_brain:eQTLcatalogue/CEDAR_ileum:eQTLcatalogue/CEDAR_neutrophil_CD15:eQTLcatalogue/CEDAR_T-cell_CD4:eQTLcatalogue/CEDAR_T-cell_CD8:eQTLcatalogue/Fairfax_2014_IFN24:eQTLcatalogue/Fairfax_2014_LPS24:eQTLcatalogue/Fairfax_2014_naive:eQTLcatalogue/GEUVADIS_ge_LCL:eQTLcatalogue/Lepik_2017_ge_blood:eQTLcatalogue/TwinsUK_ge_LCL:PsychENCODE_eQTLs:eQTLGen_cis_eQTLs:BIOSQTL/BIOS_eQ…	NA	Yes	Promoter_anchored_loops:GM12878:IMR90:Mesenchymal_Stem_Cell	3.148e-12	rs11130182;rs7617480;rs35713889;rs7629322;rs9815930;rs9812936;rs3774749;rs35713889:rs11130182:rs7617480:rs9815930:rs7629322	14
ENSG00000178252	WDR6	3	49044495	49053386	1	protein_coding	11180	WDR6	9.19648e-07	-0.0589495	5	13.01	669	0	0	eQTLcatalogue/Alasoo_2018_ge_macrophage_IFNg_Salmonella:eQTLcatalogue/Alasoo_2018_ge_macrophage_IFNg:eQTLcatalogue/Alasoo_2018_ge_macrophage_naive:eQTLcatalogue/Alasoo_2018_ge_macrophage_Salmonella:eQTLcatalogue/BLUEPRINT_ge_monocyte:eQTLcatalogue/BLUEPRINT_ge_neutrophil:eQTLcatalogue/BLUEPRINT_ge_T-cell:eQTLcatalogue/BrainSeq_ge_brain:eQTLcatalogue/CEDAR_ileum:eQTLcatalogue/CEDAR_monocyte_CD14:e…	NA	Yes	Promoter_anchored_loops:Adult_Cortex:Fetal_Cortex:IMR90:Mesenchymal_Stem_Cell	3.148e-12	rs11130182;rs7617480;rs7629322;rs3774749;rs9815930;rs9812936;rs35713889;rs11130182:rs35713889:rs7617480:rs9815930:rs7629322:rs9815930;rs9812936:rs3774749;rs9812936:rs9812936:rs3774749	14
ENSG00000178149	DALRD3	3	49052921	49059726	-1	protein_coding	55152	DALRD3	1.84814e-05	0.0723068	3	13.01	411	2.36384e-247	0	eQTLcatalogue/BLUEPRINT_ge_monocyte:eQTLcatalogue/GEUVADIS_ge_LCL:eQTLcatalogue/Lepik_2017_ge_blood:eQTLcatalogue/Quach_2016_ge_monocyte_naive:eQTLcatalogue/TwinsUK_ge_fat:eQTLcatalogue/TwinsUK_ge_skin:PsychENCODE_eQTLs:DICE/Monocyte_non_classical:eQTLGen_cis_eQTLs:BIOSQTL/BIOS_eQTL_geneLevel:CMC_SVA_cis:GTEx/v8/Adipose_Subcutaneous:GTEx/v8/Adipose_Visceral_Omentum:GTEx/v8/Artery_Aorta:GTEx/v8/Ar…	NA	Yes	Promoter_anchored_loops:Adult_Cortex:Fetal_Cortex:IMR90:Mesenchymal_Stem_Cell	3.148e-12	rs11130182;rs7617480;rs7629322;rs11130182:rs35713889:rs7617480:rs9815930:rs7629322:rs9815930;rs9812936:rs3774749;rs9815930;rs9812936	14
ENSG00000199032	MIR425	3	49057581	49057667	-1	miRNA	494337	MIR425	NA	NA	1	8.161	17	7.23883e-06	0.049	DICE/T_CD4_TFH	NA	Yes	Promoter_anchored_loops:EP_correlation_cell_type_oneway:EP_correlation_organ_oneway:Adult_Cortex:Fetal_Cortex:IMR90:Mesenchymal_Stem_Cell	4.174e-12	rs11130182;rs11130182:rs35713889:rs7617480:rs9815930:rs7629322:rs9815930;rs9812936:rs3774749;rs9815930;rs9812936	14
ENSG00000178057	NDUFAF3	3	49057892	49060928	1	protein_coding	25915	NDUFAF3	4.85973e-05	-2.09007	1	8.161	393	6.8393e-39	0	eQTLGen_cis_eQTLs:BIOSQTL/BIOS_eQTL_geneLevel:GTEx/v8/Adipose_Subcutaneous:GTEx/v8/Artery_Aorta:GTEx/v8/Artery_Tibial:GTEx/v8/Esophagus_Gastroesophageal_Junction:GTEx/v8/Esophagus_Muscularis:GTEx/v8/Heart_Atrial_Appendage:GTEx/v8/Heart_Left_Ventricle:GTEx/v8/Lung:GTEx/v8/Muscle_Skeletal:GTEx/v8/Nerve_Tibial:GTEx/v8/Cells_Cultured_fibroblasts:GTEx/v8/Skin_Not_Sun_Exposed_Suprapubic:GTEx/v8/Thyroid…	NA	Yes	Promoter_anchored_loops:EP_correlation_cell_type_oneway:EP_correlation_organ_oneway:Adult_Cortex:Fetal_Cortex:IMR90:Mesenchymal_Stem_Cell	3.148e-12	rs11130182;rs7617480;rs7629322;rs3774749;rs9815930;rs9812936;rs11130182:rs35713889:rs7617480:rs9815930:rs7629322:rs9815930;rs9812936:rs3774749	14
ENSG00000207605	MIR191	3	49058051	49058142	-1	miRNA	406966	MIR191	NA	NA	1	8.161	0	NA	NA	NA	NA	Yes	Promoter_anchored_loops:EP_correlation_cell_type_oneway:EP_correlation_organ_oneway:Adult_Cortex:Fetal_Cortex:IMR90:Mesenchymal_Stem_Cell	4.174e-12	rs11130182;rs11130182:rs35713889:rs7617480:rs9815930:rs7629322:rs9815930;rs9812936:rs3774749;rs9815930;rs9812936	14
ENSG00000178035	IMPDH2	3	49061758	49066841	-1	protein_coding	3615	IMPDH2	0.00135317	-0.509343	6	8.161	84	5.23037e-05	0.0116736	GTEx/v8/Cells_Cultured_fibroblasts	NA	Yes	Promoter_anchored_loops:IMR90:Mesenchymal_Stem_Cell	3.148e-12	rs11130182;rs35713889;rs7629322;rs7617480;rs11130182:rs35713889:rs7629322:rs9815930:rs7617480	14
ENSG00000272434	RP13-131K19.6	3	49066749	49067139	1	antisense	NA	NA	NA	NA	5	6.948	301	7.06561e-14	9.58894e-10	GTEx/v8/Adipose_Subcutaneous:GTEx/v8/Artery_Tibial:GTEx/v8/Breast_Mammary_Tissue:GTEx/v8/Colon_Sigmoid:GTEx/v8/Esophagus_Gastroesophageal_Junction:GTEx/v8/Esophagus_Muscularis:GTEx/v8/Nerve_Tibial:GTEx/v8/Thyroid:GTEx/v7/Colon_Sigmoid:GTEx/v7/Esophagus_Gastroesophageal_Junction:GTEx/v7/Esophagus_Muscularis:GTEx/v6/Esophagus_Muscularis	NA	Yes	Promoter_anchored_loops:IMR90:Mesenchymal_Stem_Cell	4.174e-12	rs11130182;rs35713889;rs7617480;rs7629322;rs11130182:rs35713889:rs7629322:rs9815930:rs7617480	14
ENSG00000198218	QRICH1	3	49067140	49131796	-1	protein_coding	54870	QRICH1	0.99607	-0.279294	26	8.588	435	1.5087e-182	0	eQTLcatalogue/BLUEPRINT_ge_monocyte:eQTLcatalogue/Fairfax_2012_B-cell_CD19:eQTLcatalogue/Lepik_2017_ge_blood:eQTLcatalogue/Quach_2016_ge_monocyte_naive:eQTLcatalogue/TwinsUK_ge_LCL:eQTLcatalogue/TwinsUK_ge_skin:PsychENCODE_eQTLs:eQTLGen_cis_eQTLs:BIOSQTL/BIOS_eQTL_geneLevel:CMC_SVA_cis:GTEx/v8/Adipose_Subcutaneous:GTEx/v8/Adipose_Visceral_Omentum:GTEx/v8/Adrenal_Gland:GTEx/v8/Whole_Blood:GTEx/v8/…	NA	Yes	Promoter_anchored_loops:Adult_Cortex:Fetal_Cortex:Left_Ventricle:GM12878:IMR90:Mesenchymal_Stem_Cell:Trophoblast-like_Cell:hESC	3.148e-12	rs11130182;rs35713889;rs7617480;rs7629322;rs9812936;rs11130182:rs7617480:rs7629322;rs7617480:rs9815930:rs9815930;rs9812936:rs9812936:rs3774749;rs9815930;rs9812936:rs35713889	14
ENSG00000172053	QARS	3	49133365	49142553	-1	protein_coding	5859	QARS	8.7897e-08	-0.634756	13	12.85	0	NA	NA	NA	NA	Yes	Promoter_anchored_loops:Adult_Cortex:Fetal_Cortex:Left_Ventricle:GM12878:IMR90:Mesenchymal_Stem_Cell:Trophoblast-like_Cell:hESC	4.174e-12	rs35713889;rs11130182;rs7617480;rs11130182:rs7617480:rs35713889:rs3774749;rs9812936:rs9815930:rs7629322	14
ENSG00000172046	USP19	3	49145479	49158371	-1	protein_coding	10869	USP19	0.999992	-0.429633	12	32	146	3.1742e-07	0.0010418	eQTLGen_cis_eQTLs:GTEx/v8/Muscle_Skeletal:GTEx/v8/Testis:GTEx/v7/Muscle_Skeletal:GTEx/v7/Testis	NA	Yes	Promoter_anchored_loops:Adult_Cortex:Fetal_Cortex:Left_Ventricle:GM12878:IMR90:Mesenchymal_Stem_Cell:Trophoblast-like_Cell:hESC	3.293e-10	rs11130182;rs7617480;rs35713889;rs11130182:rs7617480:rs7629322;rs7617480:rs9815930;rs9812936:rs3774749;rs9815930;rs9812936:rs9815930:rs9812936:rs35713889	14
ENSG00000172037	LAMB2	3	49158547	49170551	-1	protein_coding	3913	LAMB2	7.45007e-11	-0.451082	8	32	321	6.3353e-37	0	eQTLGen_cis_eQTLs:BIOSQTL/BIOS_eQTL_geneLevel:GTEx/v8/Whole_Blood:GTEx/v8/Artery_Tibial:GTEx/v8/Muscle_Skeletal	NA	Yes	Promoter_anchored_loops:Adult_Cortex:Fetal_Cortex:IMR90	3.148e-12	rs7617480;rs11130182;rs35713889;rs7629322;rs11130182:rs35713889:rs7617480:rs9815930:rs7629322	14
ENSG00000177352	CCDC71	3	49199968	49203754	-1	protein_coding	64925	CCDC71	0.0169896	NA	16	15.13	451	2.4814e-45	0	eQTLcatalogue/BrainSeq_ge_brain:eQTLcatalogue/Fairfax_2014_LPS24:eQTLcatalogue/Fairfax_2014_LPS2:eQTLcatalogue/TwinsUK_ge_LCL:eQTLcatalogue/TwinsUK_ge_skin:PsychENCODE_eQTLs:eQTLGen_cis_eQTLs:BIOSQTL/BIOS_eQTL_geneLevel:GTEx/v8/Adipose_Subcutaneous:GTEx/v8/Whole_Blood:GTEx/v8/Brain_Amygdala:GTEx/v8/Brain_Caudate_basal_ganglia:GTEx/v8/Brain_Cerebellar_Hemisphere:GTEx/v8/Brain_Cerebellum:GTEx/v8/Br…	NA	Yes	Promoter_anchored_loops:Adult_Cortex:Fetal_Cortex:IMR90	3.148e-12	rs11130182;rs35713889;rs7617480;rs7629322;rs3774749;rs9815930;rs9812936;rs35713889:rs7617480:rs11130182:rs7629322	14
ENSG00000185909	KLHDC8B	3	49209044	49213917	1	protein_coding	200942	KLHDC8B	0.0104214	-0.0773522	18	15.13	728	8.1989e-58	0	eQTLcatalogue/CEDAR_platelet:eQTLcatalogue/GEUVADIS_ge_LCL:eQTLcatalogue/TwinsUK_ge_LCL:eQTLcatalogue/TwinsUK_ge_skin:PsychENCODE_eQTLs:eQTLGen_cis_eQTLs:BIOSQTL/BIOS_eQTL_geneLevel:CMC_SVA_cis:GTEx/v8/Adipose_Subcutaneous:GTEx/v8/Cells_EBV-transformed_lymphocytes:GTEx/v8/Artery_Aorta:GTEx/v8/Artery_Tibial:GTEx/v8/Brain_Cerebellum:GTEx/v8/Colon_Sigmoid:GTEx/v8/Esophagus_Gastroesophageal_Junction:…	NA	Yes	EP_links_oneway:Promoter_anchored_loops:Adult_Cortex:Fetal_Cortex:IMR90	3.148e-12	rs11130182;rs7617480;rs7629322;rs9815930;rs9812936;rs3774749;rs2003485;rs35713889;rs7617480:rs7629322:rs35713889:rs11130182	14
ENSG00000236980	C3orf84	3	49215065	49229291	-1	protein_coding	646498	C3orf84	0.000221292	0.0590497	28	15.24	7	2.07827e-05	0.014801	GTEx/v7/Testis	NA	Yes	Promoter_anchored_loops:Adult_Cortex:Fetal_Cortex:IMR90	4.174e-12	rs11130182;rs7617480;rs11130182:rs7617480:rs9815930:rs9815930;rs9812936:rs9812936:rs3774749;rs9815930;rs9812936:rs35713889	14
ENSG00000173421	CCDC36	3	49235861	49295537	1	protein_coding	339834	CCDC36	0.509349	-0.452713	46	15.24	498	4.27709e-45	1.27126e-36	eQTLcatalogue/GENCORD_ge_fibroblast:eQTLcatalogue/TwinsUK_ge_fat:PsychENCODE_eQTLs:GTEx/v8/Adipose_Subcutaneous:GTEx/v8/Adipose_Visceral_Omentum:GTEx/v8/Adrenal_Gland:GTEx/v8/Artery_Aorta:GTEx/v8/Artery_Coronary:GTEx/v8/Artery_Tibial:GTEx/v8/Breast_Mammary_Tissue:GTEx/v8/Colon_Sigmoid:GTEx/v8/Colon_Transverse:GTEx/v8/Esophagus_Gastroesophageal_Junction:GTEx/v8/Esophagus_Mucosa:GTEx/v8/Esophagus_M…	NA	Yes	Promoter_anchored_loops:IMR90	3.148e-12	rs7617480;rs11130182;rs9815930;rs9812936;rs3774749;rs7629322;rs11130182:rs7617480:rs7629322;rs7617480:rs9815930;rs9812936:rs9815930:rs9812936:rs3774749;rs9812936:rs3774749:rs3774749;rs9812936:rs35713889	14
ENSG00000225399	RP11-3B7.1	3	49297518	49298744	1	protein_coding	NA	NA	NA	NA	8	11.88	389	1.67527e-24	8.04195e-19	eQTLcatalogue/TwinsUK_ge_fat:PsychENCODE_eQTLs:GTEx/v8/Adipose_Subcutaneous:GTEx/v8/Adipose_Visceral_Omentum:GTEx/v8/Adrenal_Gland:GTEx/v8/Artery_Aorta:GTEx/v8/Artery_Coronary:GTEx/v8/Artery_Tibial:GTEx/v8/Brain_Anterior_cingulate_cortex_BA24:GTEx/v8/Colon_Sigmoid:GTEx/v8/Colon_Transverse:GTEx/v8/Esophagus_Gastroesophageal_Junction:GTEx/v8/Esophagus_Mucosa:GTEx/v8/Esophagus_Muscularis:GTEx/v8/Hea…	NA	Yes	Promoter_anchored_loops:Left_Ventricle:GM12878:IMR90:Mesenchymal_Stem_Cell	3.148e-12	rs11130182;rs7617480;rs7629322;rs11130182:rs35713889:rs7617480:rs7629322;rs7617480:rs7629322:rs9815930:rs9815930;rs9812936	14
ENSG00000188315	C3orf62	3	49306035	49315342	-1	protein_coding	375341	C3orf62	0.00712466	-1.95031	10	11.88	389	1.4062e-32	0	eQTLcatalogue/Quach_2016_ge_monocyte_LPS:eQTLcatalogue/Quach_2016_ge_monocyte_Pam3CSK4:eQTLcatalogue/Quach_2016_ge_monocyte_R848:eQTLcatalogue/TwinsUK_ge_fat:eQTLGen_cis_eQTLs:BIOSQTL/BIOS_eQTL_geneLevel:CMC_SVA_cis:GTEx/v8/Adipose_Visceral_Omentum:GTEx/v8/Adrenal_Gland:GTEx/v8/Artery_Aorta:GTEx/v8/Artery_Coronary:GTEx/v8/Colon_Sigmoid:GTEx/v8/Lung:GTEx/v8/Nerve_Tibial:GTEx/v7/Adrenal_Gland:GTEx/…	NA	Yes	Promoter_anchored_loops:Adult_Cortex:Fetal_Cortex:Left_Ventricle:GM12878:IMR90:Mesenchymal_Stem_Cell	3.148e-12	rs7617480;rs11130182;rs35713889;rs9815930;rs7629322;rs2003485;rs3774749;rs9812936;rs11130182:rs35713889:rs7617480:rs9815930:rs9815930;rs9812936:rs9812936:rs3774749;rs9812936:rs3774749:rs7629322	14
ENSG00000264633	MIR4271	3	49311553	49311619	1	miRNA	100422952	MIR4271	NA	NA	6	6.638	178	2.01414e-06	0.00156531	BIOSQTL/BIOS_eQTL_geneLevel	NA	Yes	Promoter_anchored_loops:Adult_Cortex:Fetal_Cortex:Left_Ventricle:GM12878:IMR90:Mesenchymal_Stem_Cell	4.174e-12	rs11130182;rs7617480;rs35713889;rs11130182:rs35713889:rs7617480:rs9815930:rs9815930;rs9812936:rs9812936:rs3774749;rs9815930;rs9812936:rs3774749:rs7629322	14
ENSG00000114316	USP4	3	49315264	49378145	-1	protein_coding	7375	USP4	6.20194e-07	NA	23	7.871	608	1.1968e-20	0	eQTLcatalogue/CEDAR_T-cell_CD4:eQTLcatalogue/Fairfax_2014_LPS24:eQTLcatalogue/Quach_2016_ge_monocyte_LPS:eQTLcatalogue/Quach_2016_ge_monocyte_Pam3CSK4:eQTLcatalogue/Quach_2016_ge_monocyte_R848:eQTLcatalogue/TwinsUK_ge_LCL:PsychENCODE_eQTLs:eQTLGen_cis_eQTLs:BIOSQTL/BIOS_eQTL_geneLevel:GTEx/v8/Artery_Aorta:GTEx/v8/Artery_Tibial:GTEx/v8/Brain_Cerebellum:GTEx/v8/Colon_Transverse:GTEx/v8/Heart_Atrial…	NA	Yes	Promoter_anchored_loops:EP_correlation_cell_type_oneway:EP_correlation_organ_oneway	3.148e-12	rs7617480;rs35713889;rs11130182;rs7629322;rs9815930;rs9812936;rs3774749;rs11130182:rs35713889:rs7617480:rs7629322	14
ENSG00000233276	GPX1	3	49394609	49396033	-1	protein_coding	2876	GPX1	0.00693165	-0.616399	12	13.18	646	0	0	PsychENCODE_eQTLs:eQTLGen_cis_eQTLs:xQTLServer_eQTLs:CMC_SVA_cis:CMC_NoSVA_cis:GTEx/v8/Adipose_Subcutaneous:GTEx/v8/Adipose_Visceral_Omentum:GTEx/v8/Adrenal_Gland:GTEx/v8/Artery_Aorta:GTEx/v8/Artery_Tibial:GTEx/v8/Brain_Anterior_cingulate_cortex_BA24:GTEx/v8/Brain_Caudate_basal_ganglia:GTEx/v8/Brain_Cerebellar_Hemisphere:GTEx/v8/Brain_Cerebellum:GTEx/v8/Brain_Cortex:GTEx/v8/Brain_Frontal_Cortex_B…	NA	Yes	Promoter_anchored_loops:EP_correlation_organ_oneway	3.148e-12	rs7617480;rs7629322;rs11130182;rs35713889;rs9815930;rs9812936;rs3774749;rs2003485;rs11130182:rs7617480:rs7629322:rs3774749:rs3774749	14
ENSG00000067560	RHOA	3	49396578	49450431	-1	protein_coding	387	RHOA	0.804698	-0.430263	47	16.24	622	4.76399e-19	2.138e-14	CMC_SVA_cis:GTEx/v8/Muscle_Skeletal:GTEx/v8/Nerve_Tibial:GTEx/v7/Whole_Blood:GTEx/v7/Muscle_Skeletal:GTEx/v6/Muscle_Skeletal	NA	Yes	Promoter_anchored_loops:Adult_Cortex:Fetal_Cortex:Left_Ventricle:GM12878:IMR90:Mesenchymal_Stem_Cell:Trophoblast-like_Cell	3.148e-12	rs7617480;rs7629322;rs11130182;rs9815930;rs9812936;rs3774749;rs2003485;rs11130182:rs7617480:rs7629322;rs7617480:rs9815930:rs9815930;rs9812936:rs3774749;rs9815930:rs3774749;rs9812936:rs9812936:rs35713889:rs7629322:rs3774749	14
ENSG00000235908	RHOA-IT1	3	49402578	49404439	-1	sense_intronic	106480739	RHOA-IT1	NA	NA	16	13.18	246	2.3832e-05	2.09036e-07	GTEx/v8/Whole_Blood:GTEx/v8/Colon_Sigmoid:GTEx/v8/Heart_Atrial_Appendage:GTEx/v8/Skin_Not_Sun_Exposed_Suprapubic:GTEx/v8/Thyroid:GTEx/v7/Whole_Blood:GTEx/v7/Thyroid	NA	Yes	Promoter_anchored_loops:Adult_Cortex:Fetal_Cortex	5.69e-11	rs7617480;rs7629322;rs9815930;rs3774749;rs9812936;rs11130182;rs11130182:rs35713889:rs7617480:rs3774749:rs3774749	14
ENSG00000145022	TCTA	3	49449639	49453908	1	protein_coding	6988	TCTA	0.0132648	-0.595941	15	16.24	617	3.1181e-33	0	eQTLcatalogue/HipSci_ge_iPSC:PsychENCODE_eQTLs:DICE/T_CD4_memory_TREG:eQTLGen_cis_eQTLs:BIOSQTL/BIOS_eQTL_geneLevel:GTEx/v8/Adipose_Subcutaneous:GTEx/v8/Artery_Tibial:GTEx/v8/Colon_Sigmoid:GTEx/v8/Colon_Transverse:GTEx/v8/Esophagus_Gastroesophageal_Junction:GTEx/v8/Esophagus_Mucosa:GTEx/v8/Esophagus_Muscularis:GTEx/v8/Cells_Cultured_fibroblasts:GTEx/v8/Skin_Not_Sun_Exposed_Suprapubic:GTEx/v8/Skin…	NA	Yes	Promoter_anchored_loops:Adult_Cortex:Fetal_Cortex:Left_Ventricle:GM12878:IMR90:Mesenchymal_Stem_Cell:Trophoblast-like_Cell	3.148e-12	rs7617480;rs35713889;rs7629322;rs11130182;rs9815930;rs9812936;rs3774749;rs2003485;rs11130182:rs7617480:rs7629322;rs7617480:rs9815930:rs9815930;rs9812936:rs3774749;rs9815930:rs3774749;rs9812936:rs9812936:rs35713889:rs7629322:rs3774749	14
ENSG00000145020	AMT	3	49454211	49460186	-1	protein_coding	275	AMT	0.000569475	-0.0226371	14	16.24	752	3.27170000000001e-310	0	eQTLcatalogue/Fairfax_2012_B-cell_CD19:eQTLcatalogue/Fairfax_2014_naive:eQTLcatalogue/Kasela_2017_T-cell_CD4:eQTLcatalogue/Kasela_2017_T-cell_CD8:PsychENCODE_eQTLs:DICE/B_cell_naive:DICE/T_CD4_naive:DICE/T_CD8_naive:DICE/Monocyte_classical:DICE/Monocyte_non_classical:DICE/NK:DICE/T_CD4_TFH:DICE/T_CD4_TH17:DICE/T_CD4_TH1_17:DICE/T_CD4_TH2:DICE/T_CD4_memory_TREG:DICE/T_CD4_naive_TREG:eQTLGen_cis_eQ…	NA	Yes	Promoter_anchored_loops:Adult_Cortex:Fetal_Cortex:Left_Ventricle:GM12878:IMR90:Mesenchymal_Stem_Cell:Trophoblast-like_Cell	3.148e-12	rs7617480;rs35713889;rs11130182;rs7629322;rs2003485;rs9815930;rs9812936;rs3774749;rs11130182:rs7617480:rs7629322;rs7617480:rs35713889:rs9815930;rs9812936:rs9812936:rs9815930:rs3774749;rs9812936:rs7629322:rs3774749	14
ENSG00000235261	NICN1-AS1	3	49460379	49461864	1	antisense	NA	NICN1-AS1	NA	NA	11	14.57	391	8.16317e-29	0.000222679	GTEx/v6/Adipose_Subcutaneous:GTEx/v6/Artery_Aorta:GTEx/v6/Artery_Tibial:GTEx/v6/Brain_Caudate_basal_ganglia:GTEx/v6/Breast_Mammary_Tissue:GTEx/v6/Colon_Transverse:GTEx/v6/Esophagus_Mucosa:GTEx/v6/Esophagus_Muscularis:GTEx/v6/Lung:GTEx/v6/Muscle_Skeletal:GTEx/v6/Nerve_Tibial:GTEx/v6/Cells_Transformed_fibroblasts:GTEx/v6/Skin_Not_Sun_Exposed_Suprapubic:GTEx/v6/Skin_Sun_Exposed_Lower_leg:GTEx/v6/Sto…	NA	Yes	Promoter_anchored_loops:Adult_Cortex:Fetal_Cortex:Left_Ventricle:GM12878:IMR90:Mesenchymal_Stem_Cell:Trophoblast-like_Cell	3.148e-12	rs7617480;rs35713889;rs11130182;rs7629322;rs9815930;rs35713889:rs11130182:rs7617480:rs9815930;rs9812936:rs9812936:rs9815930:rs3774749;rs9812936	14
ENSG00000145029	NICN1	3	49460379	49466759	-1	protein_coding	84276	NICN1	0.257246	-1.08729	12	14.57	745	3.27170000000001e-310	0	eQTLcatalogue/CEDAR_B-cell_CD19:eQTLcatalogue/CEDAR_T-cell_CD4:eQTLcatalogue/CEDAR_T-cell_CD8:eQTLcatalogue/Fairfax_2012_B-cell_CD19:eQTLcatalogue/Fairfax_2014_LPS2:eQTLcatalogue/Fairfax_2014_naive:eQTLcatalogue/Kasela_2017_T-cell_CD4:eQTLcatalogue/Kasela_2017_T-cell_CD8:PsychENCODE_eQTLs:DICE/B_cell_naive:DICE/T_CD4_naive:DICE/T_CD8_naive:DICE/Monocyte_classical:DICE/Monocyte_non_classical:DICE/…	NA	Yes	Promoter_anchored_loops:Adult_Cortex:Fetal_Cortex:Left_Ventricle:GM12878:IMR90:Mesenchymal_Stem_Cell:Trophoblast-like_Cell	3.148e-12	rs7617480;rs35713889;rs11130182;rs7629322;rs9815930;rs9812936;rs2003485;rs3774749;rs35713889:rs11130182:rs7617480:rs9815930;rs9812936:rs9812936:rs9815930:rs3774749	14
ENSG00000201301	RNA5SP130	3	49504548	49504661	-1	rRNA	106478995	RNA5SP130	NA	NA	8	6.786	0	NA	NA	NA	NA	Yes	Promoter_anchored_loops:Adult_Cortex:Fetal_Cortex	7.148e-10	rs7617480;rs11130182:rs35713889:rs7617480	14
ENSG00000173402	DAG1	3	49506146	49573048	1	protein_coding	1605	DAG1	0.940922	-0.838742	40	13.88	370	3.0112e-10	0	eQTLGen_cis_eQTLs:BIOSQTL/BIOS_eQTL_geneLevel:GTEx/v8/Esophagus_Mucosa:GTEx/v8/Heart_Left_Ventricle:GTEx/v7/Artery_Tibial:GTEx/v7/Heart_Left_Ventricle:GTEx/v7/Muscle_Skeletal	NA	Yes	Promoter_anchored_loops:Adult_Cortex:Fetal_Cortex	3.148e-12	rs7617480;rs35713889;rs11130182;rs9815930;rs3774749;rs9812936;rs7629322;rs2003485;rs11130182:rs35713889:rs7617480	14
ENSG00000226913	BSN-AS2	3	49586739	49591799	-1	lincRNA	100132677	BSN-AS2	NA	NA	15	13.05	314	9.2901e-08	9.19764e-07	PsychENCODE_eQTLs:GTEx/v8/Brain_Cortex:GTEx/v8/Brain_Frontal_Cortex_BA9:GTEx/v8/Brain_Nucleus_accumbens_basal_ganglia:GTEx/v8/Brain_Putamen_basal_ganglia:GTEx/v8/Muscle_Skeletal:GTEx/v8/Nerve_Tibial:GTEx/v8/Pituitary:GTEx/v8/Cells_Cultured_fibroblasts:GTEx/v8/Thyroid:GTEx/v7/Brain_Caudate_basal_ganglia:GTEx/v7/Esophagus_Muscularis:GTEx/v7/Muscle_Skeletal:GTEx/v7/Nerve_Tibial:GTEx/v7/Thyroid:GTEx/…	NA	Yes	Promoter_anchored_loops:Adult_Cortex:Fetal_Cortex:Left_Ventricle:Liver:Spleen:IMR90:Mesenchymal_Stem_Cell:Mesendoderm:Trophoblast-like_Cell:hESC	3.148e-12	rs7617480;rs11130182;rs7629322;rs9815930;rs7629322:rs9815930:rs11130182:rs7617480:rs35713889:rs7629322	14
ENSG00000164061	BSN	3	49591922	49708978	1	protein_coding	8927	BSN	1	-1.28511	62	13.05	246	1.15162e-06	9.74763e-06	PsychENCODE_eQTLs:BIOSQTL/BIOS_eQTL_geneLevel:GTEx/v8/Artery_Tibial:GTEx/v8/Brain_Cerebellum:GTEx/v8/Liver:GTEx/v8/Thyroid:GTEx/v7/Brain_Cortex	NA	Yes	Promoter_anchored_loops:Adult_Cortex:Fetal_Cortex:Left_Ventricle:Liver:Spleen:IMR90:Mesenchymal_Stem_Cell:Mesendoderm:Trophoblast-like_Cell:hESC	3.148e-12	rs7617480;rs7629322;rs9815930;rs9812936;rs3774749;rs2003485;rs7629322:rs9815930:rs11130182:rs7617480:rs35713889:rs7629322	14
ENSG00000235120	BSN-AS1	3	49677916	49679202	-1	antisense	106478963	BSN-AS1	NA	NA	12	10.13	0	NA	NA	NA	NA	Yes	EP_links_oneway:Promoter_anchored_loops:Spleen:IMR90:Mesenchymal_Stem_Cell:Mesendoderm	3.148e-12	rs7629322;rs7629322:rs7617480:rs35713889:rs3774749:rs7629322;rs7617480	14
ENSG00000164062	APEH	3	49711435	49721396	1	protein_coding	327	APEH	0.0132157	-0.271805	3	13.52	561	1.4561e-49	0	eQTLcatalogue/Fairfax_2012_B-cell_CD19:eQTLcatalogue/GEUVADIS_ge_LCL:eQTLcatalogue/Lepik_2017_ge_blood:eQTLGen_cis_eQTLs:BIOSQTL/BIOS_eQTL_geneLevel:GTEx/v8/Adipose_Subcutaneous:GTEx/v8/Esophagus_Mucosa:GTEx/v8/Nerve_Tibial:GTEx/v8/Cells_Cultured_fibroblasts:GTEx/v8/Skin_Not_Sun_Exposed_Suprapubic:GTEx/v8/Skin_Sun_Exposed_Lower_leg:GTEx/v7/Nerve_Tibial:GTEx/v7/Skin_Sun_Exposed_Lower_leg:GTEx/v6/C…	NA	Yes	Promoter_anchored_loops:Left_Ventricle:Liver:Spleen:IMR90:Mesenchymal_Stem_Cell:Mesendoderm:Trophoblast-like_Cell:hESC	3.148e-12	rs7629322;rs9815930;rs7617480;rs11130182;rs9812936;rs3774749;rs2003485;rs35713889:rs11130182:rs7617480:rs7629322:rs7629322	14
ENSG00000173531	MST1	3	49721380	49726934	-1	protein_coding	4485	MST1	1.72736e-10	0.158165	4	15.38	309	1.26739e-07	2.09399e-18	eQTLcatalogue/TwinsUK_ge_LCL:eQTLGen_cis_eQTLs:CMC_SVA_cis:GTEx/v8/Adipose_Subcutaneous:GTEx/v8/Brain_Cerebellum:GTEx/v8/Esophagus_Mucosa:GTEx/v8/Muscle_Skeletal:GTEx/v8/Nerve_Tibial:GTEx/v8/Skin_Not_Sun_Exposed_Suprapubic:GTEx/v8/Skin_Sun_Exposed_Lower_leg:GTEx/v8/Thyroid:GTEx/v7/Esophagus_Mucosa:GTEx/v7/Nerve_Tibial:GTEx/v7/Skin_Sun_Exposed_Lower_leg:GTEx/v6/Nerve_Tibial:GTEx/v6/Skin_Not_Sun_Ex…	NA	Yes	Promoter_anchored_loops	3.517e-12	rs7629322;rs9815930;rs9812936;rs3774749;rs7617480;rs35713889;rs11130182:rs7617480:rs7629322:rs9815930;rs9812936:rs9815930:rs9812936:rs3774749	14
ENSG00000164068	RNF123	3	49726932	49758962	1	protein_coding	63891	RNF123	0.969715	-0.461991	29	22.4	611	8.00243e-54	0	eQTLcatalogue/BLUEPRINT_ge_monocyte:eQTLcatalogue/BrainSeq_ge_brain:eQTLcatalogue/GEUVADIS_ge_LCL:eQTLcatalogue/Quach_2016_ge_monocyte_IAV:eQTLcatalogue/Quach_2016_ge_monocyte_naive:eQTLcatalogue/Quach_2016_ge_monocyte_Pam3CSK4:eQTLcatalogue/Quach_2016_ge_monocyte_R848:eQTLcatalogue/TwinsUK_ge_skin:PsychENCODE_eQTLs:eQTLGen_cis_eQTLs:BIOSQTL/BIOS_eQTL_geneLevel:CMC_SVA_cis:CMC_NoSVA_cis:GTEx/v8/A…	NA	Yes	Promoter_anchored_loops	3.148e-12	rs7629322;rs9815930;rs7617480;rs3774749;rs9812936;rs11130182;rs2003485;rs35713889;rs11130182:rs7617480:rs7629322:rs9815930;rs9812936:rs9815930:rs9812936:rs3774749	14
ENSG00000176020	AMIGO3	3	49754267	49761349	-1	protein_coding	386724	AMIGO3	7.50516e-06	NA	25	22.4	255	8.00243e-54	0	BIOSQTL/BIOS_eQTL_geneLevel	NA	Yes	Promoter_anchored_loops:Adult_Cortex:Fetal_Cortex:IMR90:Mesenchymal_Stem_Cell	3.148e-12	rs9815930;rs7629322;rs7617480;rs9812936;rs3774749;rs35713889:rs11130182:rs7617480:rs9815930:rs7629322:rs9815930;rs9812936:rs3774749;rs9815930:rs9812936	14
ENSG00000173540	GMPPB	3	49754277	49761384	-1	protein_coding	29925	GMPPB	8.24536e-05	-0.659554	25	22.4	733	1.40342e-76	0	eQTLcatalogue/BLUEPRINT_ge_monocyte:eQTLcatalogue/BLUEPRINT_ge_neutrophil:eQTLcatalogue/BLUEPRINT_ge_T-cell:eQTLcatalogue/BrainSeq_ge_brain:eQTLcatalogue/GENCORD_ge_fibroblast:eQTLcatalogue/GENCORD_ge_T-cell:eQTLcatalogue/Lepik_2017_ge_blood:eQTLcatalogue/TwinsUK_ge_blood:eQTLcatalogue/TwinsUK_ge_fat:eQTLcatalogue/TwinsUK_ge_skin:PsychENCODE_eQTLs:BIOSQTL/BIOS_eQTL_geneLevel:xQTLServer_eQTLs:CMC_…	NA	Yes	Promoter_anchored_loops:Adult_Cortex:Fetal_Cortex:IMR90:Mesenchymal_Stem_Cell	3.148e-12	rs9815930;rs7629322;rs9812936;rs3774749;rs7617480;rs11130182;rs2003485;rs35713889;rs35713889:rs11130182:rs7617480:rs9815930:rs7629322:rs9815930;rs9812936:rs3774749;rs9815930:rs9812936	14
ENSG00000176095	IP6K1	3	49761727	49823975	-1	protein_coding	9807	IP6K1	0.23518	-2.10343	83	22.4	550	1.57709e-06	0.000365035	GTEx/v8/Adipose_Subcutaneous:GTEx/v8/Adipose_Visceral_Omentum:GTEx/v8/Artery_Tibial:GTEx/v8/Esophagus_Gastroesophageal_Junction:GTEx/v8/Esophagus_Mucosa:GTEx/v8/Esophagus_Muscularis:GTEx/v8/Muscle_Skeletal:GTEx/v8/Nerve_Tibial:GTEx/v8/Skin_Not_Sun_Exposed_Suprapubic:GTEx/v8/Skin_Sun_Exposed_Lower_leg:GTEx/v8/Thyroid:GTEx/v7/Adipose_Subcutaneous:GTEx/v7/Artery_Tibial:GTEx/v7/Esophagus_Muscularis:G…	NA	Yes	Promoter_anchored_loops:Adult_Cortex	3.148e-12	rs7629322;rs9815930;rs7617480;rs9812936;rs3774749;rs35713889;rs11130182;rs2003485;rs9815930:rs7629322:rs3774749	14
ENSG00000187492	CDHR4	3	49828165	49837268	-1	protein_coding	389118	CDHR4	0.0134739	0.0436097	17	18.12	640	1.71488e-27	3.60667e-66	eQTLcatalogue/Quach_2016_ge_monocyte_IAV:GTEx/v8/Artery_Aorta:GTEx/v8/Artery_Tibial:GTEx/v8/Colon_Sigmoid:GTEx/v8/Esophagus_Mucosa:GTEx/v8/Nerve_Tibial:GTEx/v8/Skin_Not_Sun_Exposed_Suprapubic:GTEx/v8/Skin_Sun_Exposed_Lower_leg:GTEx/v8/Testis:GTEx/v8/Thyroid:GTEx/v7/Artery_Tibial:GTEx/v7/Esophagus_Muscularis:GTEx/v7/Skin_Not_Sun_Exposed_Suprapubic:GTEx/v7/Skin_Sun_Exposed_Lower_leg:GTEx/v7/Testis:…	NA	Yes	Promoter_anchored_loops	3.148e-12	rs9815930;rs7629322;rs9812936;rs3774749;rs2003485;rs11130182;rs7617480;rs35713889;rs9815930:rs7629322:rs3774749;rs9812936:rs9812936:rs3774749:rs3774749	14
ENSG00000185614	FAM212A	3	49840687	49842463	1	protein_coding	389119	FAM212A	0.000589161	NA	10	18.12	645	6.9165e-54	0	eQTLcatalogue/CEDAR_B-cell_CD19:eQTLcatalogue/Fairfax_2012_B-cell_CD19:eQTLcatalogue/TwinsUK_ge_skin:eQTLGen_cis_eQTLs:BIOSQTL/BIOS_eQTL_geneLevel:GTEx/v8/Artery_Aorta:GTEx/v8/Artery_Tibial:GTEx/v8/Brain_Cerebellar_Hemisphere:GTEx/v8/Brain_Cerebellum:GTEx/v8/Esophagus_Mucosa:GTEx/v8/Muscle_Skeletal:GTEx/v8/Cells_Cultured_fibroblasts:GTEx/v8/Skin_Not_Sun_Exposed_Suprapubic:GTEx/v8/Skin_Sun_Exposed…	NA	Yes	Promoter_anchored_loops:Spleen	3.148e-12	rs9815930;rs7629322;rs11130182;rs9812936;rs3774749;rs2003485;rs7617480;rs9815930:rs7629322:rs3774749;rs9812936:rs9812936:rs3774749:rs3774749;rs9812936:rs9815930;rs9812936:rs3774749	14
ENSG00000182179	UBA7	3	49842640	49851379	-1	protein_coding	7318	UBA7	2.68228e-14	-0.315381	13	18.12	694	3.27170000000001e-310	0	eQTLcatalogue/BLUEPRINT_ge_monocyte:eQTLcatalogue/BLUEPRINT_ge_neutrophil:eQTLcatalogue/BLUEPRINT_ge_T-cell:eQTLcatalogue/CEDAR_B-cell_CD19:eQTLcatalogue/CEDAR_ileum:eQTLcatalogue/CEDAR_monocyte_CD14:eQTLcatalogue/CEDAR_neutrophil_CD15:eQTLcatalogue/CEDAR_rectum:eQTLcatalogue/CEDAR_T-cell_CD4:eQTLcatalogue/CEDAR_T-cell_CD8:eQTLcatalogue/CEDAR_transverse_colon:eQTLcatalogue/Fairfax_2012_B-cell_CD1…	NA	Yes	Promoter_anchored_loops:Spleen	3.148e-12	rs7629322;rs9815930;rs9812936;rs3774749;rs2003485;rs7617480;rs11130182;rs35713889;rs7629322:rs9815930:rs3774749;rs9812936:rs9812936:rs3774749:rs3774749;rs9812936:rs9815930;rs9812936:rs3774749	14
ENSG00000263506	MIR5193	3	49843570	49843678	-1	miRNA	100847079	MIR5193	NA	NA	10	18.12	345	1.42334e-175	0	BIOSQTL/BIOS_eQTL_geneLevel:GTEx/v6/Whole_Blood:GTEx/v6/Colon_Transverse:GTEx/v6/Esophagus_Mucosa:GTEx/v6/Lung:GTEx/v6/Nerve_Tibial:GTEx/v6/Skin_Sun_Exposed_Lower_leg:GTEx/v6/Spleen	NA	Yes	Promoter_anchored_loops:Spleen	3.148e-12	rs7629322;rs9815930;rs9812936;rs3774749;rs7617480;rs9815930:rs7629322:rs3774749;rs9812936:rs9812936:rs3774749:rs3774749;rs9812936:rs9815930;rs9812936:rs3774749	14
ENSG00000263651	AC139451.1	3	49856387	49856486	-1	miRNA	NA	NA	NA	NA	10	14.84	0	NA	NA	NA	NA	Yes	Promoter_anchored_loops:Spleen	1.705e-11	rs7629322;rs9815930;rs7629322:rs9815930:rs3774749;rs9812936:rs9812936:rs3774749:rs3774749;rs9812936:rs9815930;rs9812936:rs3774749	14
ENSG00000183763	TRAIP	3	49866034	49894007	-1	protein_coding	10293	TRAIP	0.125104	-0.132255	36	17.61	403	2.23854e-06	1.80825e-07	CMC_SVA_cis:GTEx/v8/Cells_Cultured_fibroblasts:GTEx/v8/Skin_Not_Sun_Exposed_Suprapubic:GTEx/v8/Testis:GTEx/v7/Skin_Not_Sun_Exposed_Suprapubic:GTEx/v6/Testis	NA	Yes	Promoter_anchored_loops:Adult_Cortex:Fetal_Cortex:Spleen:IMR90:Mesenchymal_Stem_Cell	3.148e-12	rs9815930;rs7629322;rs9812936;rs3774749;rs2003485;rs11130182;rs7617480;rs3774749:rs3774749;rs9812936:rs11130182:rs7617480:rs9815930:rs7629322:rs9815930;rs9812936:rs3774749;rs9812936:rs9812936	14
ENSG00000164076	CAMKV	3	49895421	49907655	-1	protein_coding	79012	CAMKV	0.996846	-0.638323	24	18.51	284	1.65033e-18	1.46639e-13	eQTLcatalogue/CEDAR_ileum:PsychENCODE_eQTLs:BRAINEAC/FCTX:BRAINEAC/aveALL:GTEx/v8/Small_Intestine_Terminal_Ileum:GTEx/v8/Stomach:GTEx/v8/Testis:GTEx/v7/Stomach:GTEx/v7/Testis:GTEx/v6/Small_Intestine_Terminal_Ileum:GTEx/v6/Stomach:GTEx/v6/Testis	NA	Yes	Promoter_anchored_loops:Adult_Cortex:Fetal_Cortex:Spleen:IMR90:Mesenchymal_Stem_Cell	6.566e-12	rs7629322;rs9815930;rs9812936;rs3774749;rs11130182:rs7629322:rs9815930;rs9812936:rs9815930:rs7617480:rs3774749;rs9812936:rs9812936:rs3774749	14
ENSG00000164078	MST1R	3	49924435	49941299	-1	protein_coding	4486	MST1R	1.69349e-20	-0.377645	21	18.51	405	4.4181e-21	3.12618e-16	eQTLcatalogue/BrainSeq_ge_brain:eQTLcatalogue/TwinsUK_ge_fat:BIOSQTL/BIOS_eQTL_geneLevel:GTEx/v8/Adipose_Subcutaneous:GTEx/v8/Adipose_Visceral_Omentum:GTEx/v8/Whole_Blood:GTEx/v8/Artery_Aorta:GTEx/v8/Artery_Tibial:GTEx/v8/Brain_Anterior_cingulate_cortex_BA24:GTEx/v8/Brain_Caudate_basal_ganglia:GTEx/v8/Brain_Cerebellar_Hemisphere:GTEx/v8/Brain_Cerebellum:GTEx/v8/Brain_Cortex:GTEx/v8/Brain_Nucleus_…	NA	Yes	Promoter_anchored_loops	3.148e-12	rs3774749;rs9815930;rs9812936;rs7629322;rs2003485;rs7617480;rs11130182:rs35713889:rs7617480:rs9815930:rs7629322:rs9815930;rs9812936:rs3774749	14
ENSG00000230698	CTD-2330K9.2	3	49936735	49941190	1	antisense	NA	NA	NA	NA	13	12.52	107	1.38138e-06	0.00247323	GTEx/v6/Lung:GTEx/v6/Skin_Not_Sun_Exposed_Suprapubic	NA	Yes	Promoter_anchored_loops:Adult_Cortex	3.148e-12	rs9815930;rs9812936;rs3774749;rs11130182:rs35713889:rs7617480:rs7629322:rs9815930:rs9815930;rs9812936:rs3774749;rs9815930:rs3774749	14
ENSG00000228008	CTD-2330K9.3	3	49941278	49954370	1	protein_coding	NA	NA	NA	NA	20	13.15	371	6.92195e-11	2.36031e-07	GTEx/v8/Artery_Aorta:GTEx/v8/Colon_Sigmoid:GTEx/v8/Colon_Transverse:GTEx/v8/Esophagus_Muscularis:GTEx/v8/Lung:GTEx/v8/Small_Intestine_Terminal_Ileum:GTEx/v8/Stomach:GTEx/v8/Thyroid:GTEx/v7/Artery_Aorta:GTEx/v7/Esophagus_Muscularis:GTEx/v7/Small_Intestine_Terminal_Ileum:GTEx/v7/Thyroid:GTEx/v6/Artery_Aorta:GTEx/v6/Artery_Tibial:GTEx/v6/Colon_Transverse:GTEx/v6/Esophagus_Muscularis:GTEx/v6/Small_In…	NA	Yes	Promoter_anchored_loops	3.148e-12	rs9815930;rs9812936;rs7629322;rs3774749;rs2003485;rs7617480;rs11130182:rs35713889:rs7617480:rs9815930:rs7629322:rs9815930;rs9812936:rs3774749	14
ENSG00000164077	MON1A	3	49946302	49967606	-1	protein_coding	84315	MON1A	0.00636811	-0.629673	27	13.15	521	2.9932e-38	0	eQTLcatalogue/Fairfax_2014_IFN24:eQTLGen_cis_eQTLs:GTEx/v8/Adrenal_Gland:GTEx/v8/Whole_Blood:GTEx/v8/Artery_Tibial:GTEx/v8/Esophagus_Muscularis:GTEx/v8/Testis:GTEx/v8/Thyroid:GTEx/v7/Testis:GTEx/v7/Thyroid:GTEx/v6/Testis	NA	Yes	Promoter_anchored_loops:Adult_Cortex:Fetal_Cortex	4.174e-12	rs9815930;rs9812936;rs3774749;rs11130182;rs7617480;rs2003485;rs7629322;rs3774749:rs3774749;rs9812936:rs11130182:rs35713889:rs7617480:rs9815930:rs7629322:rs9815930;rs9812936:rs9812936:rs3774749	14
ENSG00000004534	RBM6	3	49977440	50137478	1	protein_coding	10180	RBM6	1	-0.685653	163	17.77	682	0	0	eQTLcatalogue/Alasoo_2018_ge_macrophage_IFNg:eQTLcatalogue/Alasoo_2018_ge_macrophage_naive:eQTLcatalogue/BLUEPRINT_ge_monocyte:eQTLcatalogue/BLUEPRINT_ge_neutrophil:eQTLcatalogue/BLUEPRINT_ge_T-cell:eQTLcatalogue/BrainSeq_ge_brain:eQTLcatalogue/CEDAR_neutrophil_CD15:eQTLcatalogue/Fairfax_2012_B-cell_CD19:eQTLcatalogue/Fairfax_2014_naive:eQTLcatalogue/GENCORD_ge_fibroblast:eQTLcatalogue/GENCORD_ge…	NA	Yes	Promoter_anchored_loops	3.148e-12	rs3774749;rs9815930;rs9812936;rs2003485;rs7629322;rs7617480;rs11130182;rs35713889;rs11130182:rs7617480:rs35713889:rs7629322:rs9815930:rs3774749;rs9812936:rs9815930;rs9812936:rs3774749:rs3774749	14
ENSG00000003756	RBM5	3	50126341	50156454	1	protein_coding	10181	RBM5	0.999999	-0.605889	32	18.47	263	6.26038e-08	5.63793e-05	eQTLGen_cis_eQTLs:BIOSQTL/BIOS_eQTL_geneLevel:GTEx/v8/Adipose_Visceral_Omentum:GTEx/v8/Esophagus_Mucosa:GTEx/v8/Nerve_Tibial:GTEx/v7/Esophagus_Mucosa:GTEx/v7/Nerve_Tibial:GTEx/v6/Nerve_Tibial	NA	Yes	Promoter_anchored_loops:Adult_Cortex:Fetal_Cortex:Liver:IMR90:Mesenchymal_Stem_Cell:Mesendoderm:Trophoblast-like_Cell:hESC	6.566e-12	rs3774749;rs9815930;rs9812936;rs2003485;rs9815930:rs7629322:rs9815930;rs9812936:rs3774749;rs9812936:rs11130182:rs7617480:rs3774749:rs9812936	14
ENSG00000235016	RP11-493K19.3	3	50153455	50193518	-1	antisense	100129060	SEMA3F-AS1	NA	NA	26	18.58	170	2.34709e-05	0.0133782	DICE/T_CD8_naive:GTEx/v8/Brain_Cerebellar_Hemisphere:GTEx/v8/Lung	NA	Yes	Promoter_anchored_loops	1.649e-11	rs9812936;rs3774749;rs9815930;rs2003485;rs7617480:rs7629322;rs7617480:rs9815930;rs9812936:rs3774749;rs9812936:rs9812936:rs3774749:rs3774749	14
ENSG00000001617	SEMA3F	3	50192478	50226508	1	protein_coding	6405	SEMA3F	0.999918	NA	20	15.54	532	7.03104e-14	8.517e-09	eQTLcatalogue/Quach_2016_ge_monocyte_IAV:eQTLcatalogue/Quach_2016_ge_monocyte_LPS:eQTLcatalogue/Quach_2016_ge_monocyte_naive:eQTLcatalogue/Quach_2016_ge_monocyte_R848:PsychENCODE_eQTLs:BIOSQTL/BIOS_eQTL_geneLevel:xQTLServer_eQTLs:CMC_SVA_cis:GTEx/v8/Adipose_Subcutaneous:GTEx/v8/Adipose_Visceral_Omentum:GTEx/v8/Artery_Aorta:GTEx/v8/Brain_Cortex:GTEx/v8/Brain_Hippocampus:GTEx/v8/Esophagus_Musculari…	NA	Yes	Promoter_anchored_loops	3.148e-12	rs3774749;rs9812936;rs9815930;rs7617480;rs7629322;rs2003485;rs11130182;rs7617480:rs7629322;rs7617480:rs9815930;rs9812936:rs3774749;rs9812936:rs9812936:rs3774749:rs3774749	14
ENSG00000207922	MIR566	3	50210759	50210852	1	miRNA	NA	MIR566	NA	NA	10	14.19	0	NA	NA	NA	NA	Yes	EP_links_oneway:Promoter_anchored_loops:Liver:IMR90:Mesenchymal_Stem_Cell:Mesendoderm:Trophoblast-like_Cell:hESC	3.255e-12	rs3774749;rs9812936;rs7629322:rs9815930:rs7629322;rs7617480:rs9815930;rs9812936:rs9812936:rs3774749;rs9815930;rs9812936:rs2003485:rs3774749;rs9815930:rs3774749:rs3774749	14
ENSG00000114349	GNAT1	3	50229045	50233949	1	protein_coding	2779	GNAT1	2.50523e-06	-0.274733	8	6.559	193	7.94213e-06	0.00417461	GTEx/v8/Lung:GTEx/v7/Lung	NA	Yes	EP_links_oneway:Promoter_anchored_loops:Adult_Cortex:Fetal_Cortex:Liver:IMR90:Mesenchymal_Stem_Cell:Mesendoderm:Trophoblast-like_Cell:hESC	4.174e-12	rs3774749;rs9812936;rs9815930;rs9812936:rs3774749:rs7617480:rs7629322;rs7617480:rs3774749;rs9812936:rs11130182:rs35713889:rs9815930:rs7629322:rs3774749;rs9812936:rs9812936	14
ENSG00000114353	GNAI2	3	50263724	50296787	1	protein_coding	2771	GNAI2	0.86116	-0.965006	0	0	83	5.25121e-05	1.00215e-05	GTEx/v8/Whole_Blood:GTEx/v8/Skin_Sun_Exposed_Lower_leg	NA	Yes	Promoter_anchored_loops:Adult_Cortex:Fetal_Cortex:IMR90:Mesenchymal_Stem_Cell:Trophoblast-like_Cell	4.174e-12	rs3774749;rs9812936;rs7629322;rs9815930;rs7617480:rs9815930;rs9812936:rs3774749;rs9812936:rs9815930:rs9812936:rs3774749;rs9812936:rs11130182:rs7629322:rs3774749	14
ENSG00000230454	U73166.2	3	50297735	50300790	1	lincRNA	NA	NA	NA	NA	0	0	1	1.31334e-05	0.0237947	GTEx/v6/Brain_Cortex	NA	Yes	Promoter_anchored_loops:Adult_Cortex:Fetal_Cortex:Left_Ventricle:Liver:Spleen:GM12878:IMR90:Mesenchymal_Stem_Cell:Trophoblast-like_Cell	1.649e-11	rs11130182;rs7617480:rs7629322;rs7617480:rs9815930;rs9812936:rs3774749;rs9815930;rs9812936:rs9815930:rs9812936:rs3774749:rs3774749;rs9812936:rs11130182	14
ENSG00000232352	SEMA3B-AS1	3	50304073	50304803	-1	antisense	101928931	SEMA3B-AS1	NA	NA	0	0	0	NA	NA	NA	NA	Yes	Promoter_anchored_loops:Adult_Cortex:Fetal_Cortex:Left_Ventricle:Liver:Spleen:GM12878:IMR90:Mesenchymal_Stem_Cell:Trophoblast-like_Cell	6.566e-12	rs9815930;rs9812936:rs3774749;rs9812936:rs9815930:rs9812936:rs3774749:rs7629322:rs3774749;rs9812936:rs11130182	14
ENSG00000179564	LSMEM2	3	50316458	50325545	1	protein_coding	132228	LSMEM2	2.89144e-05	-0.548022	0	0	20	0.000482787	0.00239992	GTEx/v8/Muscle_Skeletal	NA	Yes	Promoter_anchored_loops:Adult_Cortex:Fetal_Cortex:Left_Ventricle:Liver:Spleen:GM12878:IMR90:Mesenchymal_Stem_Cell:Trophoblast-like_Cell	1.219e-11	rs9815930;rs3774749;rs9812936;rs9815930:rs7629322:rs9815930;rs9812936:rs3774749;rs9812936:rs9812936:rs3774749	14
ENSG00000214706	IFRD2	3	50325163	50330349	-1	protein_coding	7866	IFRD2	5.5261e-06	-0.616738	0	0	119	1.80764e-32	0	eQTLGen_cis_eQTLs:BIOSQTL/BIOS_eQTL_geneLevel:GTEx/v8/Heart_Left_Ventricle:GTEx/v8/Muscle_Skeletal:GTEx/v8/Stomach:GTEx/v7/Muscle_Skeletal:GTEx/v7/Stomach:GTEx/v6/Stomach	NA	Yes	Promoter_anchored_loops	1.184e-11	rs9815930;rs9812936;rs3774749;rs2003485;rs7617480:rs11130182:rs35713889:rs9815930:rs7629322:rs9815930;rs9812936:rs9812936:rs3774749;rs9812936:rs3774749:rs3774749	14
ENSG00000186792	HYAL3	3	50330262	50336899	-1	protein_coding	8372	HYAL3	1.52466e-05	-0.35315	0	0	503	2.6117e-279	0	eQTLcatalogue/Fairfax_2014_IFN24:eQTLcatalogue/Fairfax_2014_naive:eQTLcatalogue/Lepik_2017_ge_blood:eQTLcatalogue/TwinsUK_ge_LCL:PsychENCODE_eQTLs:eQTLGen_cis_eQTLs:BIOSQTL/BIOS_eQTL_geneLevel:CMC_SVA_cis:CMC_NoSVA_cis:GTEx/v8/Adipose_Subcutaneous:GTEx/v8/Cells_EBV-transformed_lymphocytes:GTEx/v8/Whole_Blood:GTEx/v8/Artery_Aorta:GTEx/v8/Artery_Coronary:GTEx/v8/Artery_Tibial:GTEx/v8/Brain_Anterior…	NA	Yes	Promoter_anchored_loops	3.148e-12	rs9812936;rs3774749;rs9815930;rs2003485;rs7629322;rs11130182;rs35713889;rs7617480;rs7617480:rs35713889:rs9815930:rs7629322:rs9815930;rs9812936:rs9812936:rs3774749	14
ENSG00000243477	NAT6	3	50333833	50336852	-1	protein_coding	24142	NAT6	0.402945	-0.113189	0	0	286	1.4394e-21	0	PsychENCODE_eQTLs:eQTLGen_cis_eQTLs:BIOSQTL/BIOS_eQTL_geneLevel:GTEx/v8/Adipose_Subcutaneous:GTEx/v8/Artery_Aorta:GTEx/v8/Artery_Tibial:GTEx/v8/Brain_Anterior_cingulate_cortex_BA24:GTEx/v8/Brain_Cortex:GTEx/v8/Brain_Frontal_Cortex_BA9:GTEx/v8/Colon_Transverse:GTEx/v8/Esophagus_Mucosa:GTEx/v8/Heart_Atrial_Appendage:GTEx/v8/Heart_Left_Ventricle:GTEx/v8/Lung:GTEx/v8/Nerve_Tibial:GTEx/v8/Cells_Cultur…	NA	Yes	Promoter_anchored_loops	3.148e-12	rs9815930;rs9812936;rs3774749;rs7629322;rs2003485;rs7617480;rs7617480:rs35713889:rs9815930:rs7629322:rs9815930;rs9812936:rs9812936:rs3774749	14
ENSG00000114378	HYAL1	3	50337320	50349812	-1	protein_coding	3373	HYAL1	0.00553671	0.476164	0	0	277	1.98643e-11	8.73518e-21	xQTLServer_eQTLs:GTEx/v8/Adipose_Subcutaneous:GTEx/v8/Adipose_Visceral_Omentum:GTEx/v8/Adrenal_Gland:GTEx/v8/Artery_Tibial:GTEx/v8/Esophagus_Gastroesophageal_Junction:GTEx/v8/Heart_Left_Ventricle:GTEx/v8/Lung:GTEx/v8/Muscle_Skeletal:GTEx/v8/Nerve_Tibial:GTEx/v8/Pancreas:GTEx/v8/Cells_Cultured_fibroblasts:GTEx/v8/Skin_Not_Sun_Exposed_Suprapubic:GTEx/v8/Skin_Sun_Exposed_Lower_leg:GTEx/v8/Spleen:GTE…	NA	Yes	Promoter_anchored_loops	1.252e-11	rs3774749;rs9812936;rs9815930;rs35713889;rs7617480:rs9815930:rs7629322:rs9815930;rs9812936:rs3774749;rs9812936:rs9812936:rs3774749:rs3774749	14
ENSG00000068001	HYAL2	3	50355221	50360337	-1	protein_coding	8692	HYAL2	0.0206315	-1.37438	0	0	1	3.77932e-05	0.0442461	GTEx/v6/Pancreas	NA	Yes	Promoter_anchored_loops:Adult_Cortex:Fetal_Cortex:IMR90	1.106e-11	rs3774749;rs9815930;rs7617480:rs9815930:rs7629322:rs9815930;rs9812936:rs3774749;rs9812936:rs9812936:rs3774749:rs3774749;rs9812936:rs11130182	14
ENSG00000114383	TUSC2	3	50357458	50365682	-1	protein_coding	11334	TUSC2	0.703033	-0.593776	0	0	34	1.96197e-05	0.00671493	GTEx/v8/Nerve_Tibial:GTEx/v8/Skin_Not_Sun_Exposed_Suprapubic	NA	Yes	Adult_Cortex:Fetal_Cortex:IMR90	3.939e-12	rs7629322;rs35713889;rs11130182:rs7617480:rs9815930:rs7629322:rs9815930;rs9812936:rs3774749;rs9815930;rs9812936:rs9812936:rs3774749	14
ENSG00000068028	RASSF1	3	50367219	50378411	-1	protein_coding	11186	RASSF1	4.8582e-08	-0.411947	0	0	164	1.07582e-05	2.70638e-09	GTEx/v8/Adipose_Subcutaneous:GTEx/v8/Brain_Cerebellum:GTEx/v8/Skin_Not_Sun_Exposed_Suprapubic:GTEx/v8/Spleen:GTEx/v7/Adipose_Subcutaneous:GTEx/v7/Brain_Cerebellum	NA	Yes	Promoter_anchored_loops:Adult_Cortex:Fetal_Cortex:IMR90	6.566e-12	rs9815930;rs9812936;rs3774749;rs2003485;rs7629322:rs9815930:rs3774749;rs9812936:rs11130182:rs7617480:rs9815930;rs9812936:rs3774749	14
ENSG00000235058	ZMYND10-AS1	3	50378537	50383128	1	antisense	100874210	ZMYND10-AS1	NA	NA	0	0	0	NA	NA	NA	NA	Yes	Promoter_anchored_loops:Adult_Cortex:Fetal_Cortex:IMR90	6.566e-12	rs7629322:rs9815930:rs3774749;rs9812936:rs11130182:rs7617480:rs9815930;rs9812936:rs3774749;rs9815930	14
ENSG00000004838	ZMYND10	3	50378541	50384283	-1	protein_coding	51364	ZMYND10	3.6024e-07	-0.824531	0	0	0	NA	NA	NA	NA	Yes	Adult_Cortex:Fetal_Cortex:IMR90	1.649e-11	rs9815930;rs9812936:rs3774749	14
ENSG00000114388	NPRL2	3	50384761	50388522	-1	protein_coding	10641	NPRL2	0.345175	-0.107064	0	0	25	9.08698e-05	0.0292686	GTEx/v8/Thyroid:GTEx/v7/Thyroid	NA	Yes	Adult_Cortex:Fetal_Cortex:IMR90	1.649e-11	rs3774749;rs9815930;rs9812936;rs9812936:rs3774749	14
ENSG00000114395	CYB561D2	3	50388126	50395891	1	protein_coding	11068	CYB561D2	0.0147105	-0.298456	0	0	52	1.36819e-08	2.37473e-28	eQTLGen_cis_eQTLs:GTEx/v8/Adipose_Visceral_Omentum:GTEx/v8/Breast_Mammary_Tissue:GTEx/v8/Esophagus_Mucosa:GTEx/v8/Esophagus_Muscularis:GTEx/v8/Liver:GTEx/v8/Muscle_Skeletal:GTEx/v8/Pancreas:GTEx/v8/Skin_Sun_Exposed_Lower_leg:GTEx/v8/Stomach:GTEx/v8/Thyroid:GTEx/v7/Adipose_Visceral_Omentum:GTEx/v7/Breast_Mammary_Tissue:GTEx/v7/Esophagus_Muscularis:GTEx/v7/Muscle_Skeletal:GTEx/v7/Thyroid	NA	Yes	Adult_Cortex:Fetal_Cortex:IMR90	1.649e-11	rs9812936;rs3774749;rs9815930;rs9812936:rs3774749	14
ENSG00000272104	XXcos-LUCA11.5	3	50388323	50405354	1	protein_coding	NA	NA	NA	NA	0	0	0	NA	NA	NA	NA	Yes	Adult_Cortex:Fetal_Cortex:IMR90	1.649e-11	rs9815930;rs9812936:rs3774749	14
ENSG00000126062	TMEM115	3	50392180	50397041	-1	protein_coding	11070	TMEM115	0.876895	-0.780372	0	0	0	NA	NA	NA	NA	Yes	Promoter_anchored_loops:Adult_Cortex:Fetal_Cortex:IMR90	1.649e-11	rs3774749:rs11130182:rs7617480:rs7629322:rs9815930:rs9815930;rs9812936:rs3774749;rs9815930;rs9812936	14
ENSG00000007402	CACNA2D2	3	50400233	50541675	-1	protein_coding	9254	CACNA2D2	0.999693	NA	0	0	260	1.5971e-10	0	eQTLGen_cis_eQTLs:GTEx/v8/Liver:GTEx/v8/Pancreas:GTEx/v8/Cells_Cultured_fibroblasts:GTEx/v8/Thyroid:GTEx/v7/Liver:GTEx/v7/Thyroid	NA	Yes	Promoter_anchored_loops:Fetal_Cortex	3.148e-12	rs7617480;rs7629322;rs2003485;rs3774749;rs9812936;rs9815930;rs9812936:rs9812936:rs9815930;rs9812936:rs3774749:rs3774749	14
ENSG00000271858	XXcos-LUCA11.4	3	50402765	50405628	1	antisense	11068	CYB561D2	NA	NA	0	0	2	2.53817e-05	0.0114974	GTEx/v7/Nerve_Tibial	NA	Yes	Promoter_anchored_loops	7.758e-12	rs3774749;rs9815930:rs7629322	14
ENSG00000088543	C3orf18	3	50595462	50608458	-1	protein_coding	51161	C3orf18	0.014308	-1.53819	0	0	16	2.35549e-05	4.42871e-14	GTEx/v8/Heart_Left_Ventricle:GTEx/v8/Muscle_Skeletal:GTEx/v7/Heart_Left_Ventricle:GTEx/v7/Muscle_Skeletal	NA	Yes	Promoter_anchored_loops	4.341e-11	rs3774749;rs9812936;rs3774749:rs3774749	14
ENSG00000114735	HEMK1	3	50606583	50622366	1	protein_coding	51409	HEMK1	8.23153e-05	-2.53452	0	0	342	1.9026e-23	0	PsychENCODE_eQTLs:eQTLGen_cis_eQTLs:GTEx/v8/Whole_Blood:GTEx/v8/Esophagus_Muscularis:GTEx/v8/Heart_Atrial_Appendage:GTEx/v8/Muscle_Skeletal:GTEx/v8/Nerve_Tibial	NA	Yes	Promoter_anchored_loops	3.148e-12	rs3774749;rs9812936;rs7629322;rs9815930;rs2003485;rs3774749:rs3774749	14
ENSG00000114738	MAPKAPK3	3	50648951	50686720	1	protein_coding	7867	MAPKAPK3	2.71041e-06	0.0772686	0	0	342	1.3114e-42	0	PsychENCODE_eQTLs:eQTLGen_cis_eQTLs:GTEx/v8/Muscle_Skeletal:GTEx/v8/Thyroid:GTEx/v7/Muscle_Skeletal:GTEx/v7/Thyroid:GTEx/v6/Whole_Blood:GTEx/v6/Thyroid	NA	No	NA	5.705e-12	rs9815930;rs9812936;rs7629322;rs3774749;rs2003485	14
ENSG00000273356	RP11-804H8.6	3	50707420	50709479	1	lincRNA	NA	NA	NA	NA	0	0	77	3.87465e-06	2.00074e-05	GTEx/v8/Nerve_Tibial:GTEx/v8/Pituitary:GTEx/v7/Adrenal_Gland:GTEx/v7/Skin_Not_Sun_Exposed_Suprapubic	NA	Yes	Promoter_anchored_loops	3.561e-10	rs3774749;rs9815930;rs9812936;rs9812936:rs9812936:rs9815930:rs3774749	14
ENSG00000088538	DOCK3	3	50712672	51421629	1	protein_coding	1795	DOCK3	1	-0.836765	0	0	262	4.44041e-08	1.06288e-80	GTEx/v8/Adipose_Subcutaneous:GTEx/v8/Lung:GTEx/v8/Nerve_Tibial:GTEx/v8/Skin_Not_Sun_Exposed_Suprapubic:GTEx/v8/Skin_Sun_Exposed_Lower_leg:GTEx/v8/Thyroid:GTEx/v7/Lung:GTEx/v7/Skin_Sun_Exposed_Lower_leg:GTEx/v7/Thyroid:GTEx/v6/Thyroid	NA	No	NA	6.566e-12	rs3774749;rs7629322;rs9815930;rs9812936;rs2003485	14
ENSG00000163939	PBRM1	3	52579368	52719933	-1	protein_coding	55193	PBRM1	1	NA	0	0	0	NA	NA	NA	NA	Yes	Mesenchymal_Stem_Cell	8.148e-10	rs3774749;rs9815930;rs9812936:rs9812936	14
ENSG00000163938	GNL3	3	52715172	52728508	1	protein_coding	26354	GNL3	1.5396e-09	NA	0	0	0	NA	NA	NA	NA	Yes	Mesenchymal_Stem_Cell	8.148e-10	rs3774749;rs9815930;rs9812936:rs9812936	14
ENSG00000184220	CMSS1	3	99536678	99897447	1	protein_coding	84319	CMSS1	0.000665485	-0.661714	0	0	1	5.6308e-06	0.0363538	eQTLGen_trans_eQTLs	NA	No	NA	3.968e-08	rs7934649	41
ENSG00000178075	GRAMD1C	3	113547029	113666021	1	protein_coding	54762	GRAMD1C	8.1305e-10	-0.277459	0	0	1	2.3865e-07	0.00226768	eQTLGen_trans_eQTLs	NA	No	NA	1.887e-09	rs3774749;rs9815930;rs9812936	14
ENSG00000185565	LSAMP	3	115521235	117716095	-1	protein_coding	4045	LSAMP	0.946284	NA	148	19.41	170	8.55222e-24	2.68882e-27	GTEx/v8/Adrenal_Gland:GTEx/v8/Skin_Not_Sun_Exposed_Suprapubic:GTEx/v8/Testis:GTEx/v7/Adrenal_Gland:GTEx/v7/Testis:GTEx/v6/Adrenal_Gland	NA	Yes	Left_Ventricle:IMR90:Mesenchymal_Stem_Cell:Mesendoderm:hESC	1.288e-11	rs6783233;rs7428847;rs6783233:rs7428847	15
ENSG00000265433	MIR4447	3	116569124	116569214	-1	miRNA	100616485	MIR4447	NA	NA	0	0	0	NA	NA	NA	NA	Yes	Left_Ventricle:IMR90:Mesenchymal_Stem_Cell:Mesendoderm:Neural_Progenitor_Cell:Trophoblast-like_Cell:hESC	1.288e-11	rs6783233:rs7428847	15
ENSG00000242385	LINC00901	3	116640278	116651085	1	antisense	100506724	LINC00901	NA	NA	0	0	0	NA	NA	NA	NA	Yes	Left_Ventricle:Liver:Pancreas:IMR90:Mesenchymal_Stem_Cell:Mesendoderm:Trophoblast-like_Cell:hESC	1.288e-11	rs6783233:rs7428847	15
ENSG00000200372	RNU5E-8P	3	116683959	116684074	-1	snRNA	100873837	RNU5E-8P	NA	NA	0	0	0	NA	NA	NA	NA	Yes	Left_Ventricle:Liver:IMR90:Mesenchymal_Stem_Cell:Mesendoderm:Neural_Progenitor_Cell:Trophoblast-like_Cell:hESC	1.288e-11	rs6783233:rs7428847	15
ENSG00000206889	RNU6-1200P	3	117263052	117263158	1	snRNA	106481559	RNU6-1200P	NA	NA	0	0	0	NA	NA	NA	NA	Yes	IMR90:Mesenchymal_Stem_Cell:Mesendoderm:Trophoblast-like_Cell:hESC	1.288e-11	rs6783233:rs7428847	15
ENSG00000239268	RP11-384F7.2	3	117391001	117716439	-1	lincRNA	NA	NA	NA	NA	149	19.41	185	2.06806e-20	2.89303e-24	GTEx/v8/Adipose_Visceral_Omentum:GTEx/v8/Adrenal_Gland:GTEx/v8/Colon_Sigmoid:GTEx/v8/Nerve_Tibial:GTEx/v8/Pancreas:GTEx/v8/Prostate:GTEx/v7/Adipose_Visceral_Omentum:GTEx/v7/Adrenal_Gland	NA	Yes	Left_Ventricle:IMR90:Mesenchymal_Stem_Cell:Mesendoderm:hESC	1.288e-11	rs6783233;rs7428847;rs6783233:rs7428847	15
ENSG00000241213	RP11-768G7.2	3	117397540	117409779	-1	lincRNA	105374057	LINC02024	NA	NA	0	0	22	NA	0.009	CMC_SVA_cis	NA	Yes	IMR90:Mesenchymal_Stem_Cell:Mesendoderm:Neural_Progenitor_Cell:Trophoblast-like_Cell:hESC	1.535e-10	rs7428847;rs6783233:rs7428847	15
ENSG00000242816	RP11-768G7.3	3	117509520	117512612	1	lincRNA	NA	NA	NA	NA	7	10.39	0	NA	NA	NA	NA	Yes	IMR90:Mesenchymal_Stem_Cell	1.288e-11	rs6783233;rs6783233:rs7428847	15
ENSG00000243276	RP11-384F7.1	3	117723666	118276515	-1	lincRNA	NA	NA	NA	NA	67	16.52	0	NA	NA	NA	NA	No	NA	1.338e-09	rs6783233	15
ENSG00000239877	IGSF11-AS1	3	118661920	118667088	1	antisense	100506765	IGSF11-AS1	NA	NA	0	0	0	NA	NA	NA	NA	Yes	Liver:Mesenchymal_Stem_Cell:Mesendoderm:hESC	1.535e-10	rs6783233:rs7428847	15
ENSG00000031081	ARHGAP31	3	119013220	119139561	1	protein_coding	57514	ARHGAP31	0.999634	0.255134	0	0	0	NA	NA	NA	NA	Yes	IMR90	1.535e-10	rs6783233:rs7428847	15
ENSG00000154928	EPHB1	3	134316643	134979309	1	protein_coding	2047	EPHB1	0.998399	-0.207344	0	0	2	2.821e-08	0.000384502	eQTLGen_trans_eQTLs	NA	No	NA	1.887e-09	rs9812936;rs3774749;rs9815930	14
ENSG00000138646	HERC5	4	89378268	89427314	1	protein_coding	51191	HERC5	5.20637e-05	-0.495391	0	0	1	1.6499e-08	0.000218341	eQTLGen_trans_eQTLs	NA	No	NA	9.237e-08	rs930920	50
ENSG00000196344	ADH7	4	100333418	100356894	-1	protein_coding	131	ADH7	7.33278e-09	0.279847	0	0	0	NA	NA	NA	NA	Yes	Left_Ventricle	4.441e-08	rs34592089	16
ENSG00000248676	RP11-766F14.1	4	100515956	100547070	-1	antisense	NA	NA	NA	NA	0	0	0	NA	NA	NA	NA	Yes	Left_Ventricle:IMR90:Mesendoderm	3.231e-15	rs34333163:rs34592089:rs6855246:rs13107325:rs13107325;rs6855246	16
ENSG00000070190	DAPP1	4	100737990	100791311	1	protein_coding	27071	DAPP1	0.183494	0.348165	0	0	0	NA	NA	NA	NA	Yes	Left_Ventricle:IMR90:Trophoblast-like_Cell	3.231e-15	rs34592089:rs34333163:rs13107325:rs13107325;rs6855246	16
ENSG00000164031	DNAJB14	4	100817405	100867883	-1	protein_coding	79982	DNAJB14	0.956255	-1.30277	0	0	0	NA	NA	NA	NA	Yes	Mesenchymal_Stem_Cell:Mesendoderm	3.231e-15	rs34592089:rs13107325:rs13107325;rs6855246:rs34333163	16
ENSG00000164032	H2AFZ	4	100869243	100871545	-1	protein_coding	3015	H2AFZ	0.855327	-0.78865	0	0	0	NA	NA	NA	NA	Yes	Mesenchymal_Stem_Cell:Mesendoderm	3.231e-15	rs34592089:rs13107325:rs13107325;rs6855246:rs34333163	16
ENSG00000245322	RP11-15B17.1	4	100871163	101116256	1	antisense	256880	LOC256880	NA	NA	0	0	0	NA	NA	NA	NA	Yes	Mesenchymal_Stem_Cell:Mesendoderm	3.231e-15	rs34592089:rs13107325:rs13107325;rs6855246:rs34333163	16
ENSG00000222196	AC121157.1	4	101051102	101051192	-1	miRNA	NA	NA	NA	NA	0	0	0	NA	NA	NA	NA	Yes	Mesenchymal_Stem_Cell:Mesendoderm:Neural_Progenitor_Cell	3.231e-15	rs34592089:rs6855246:rs13107325:rs13107325;rs6855246:rs34333163	16
ENSG00000145358	DDIT4L	4	101107027	101111939	-1	protein_coding	115265	DDIT4L	0.000548864	3.3222	0	0	0	NA	NA	NA	NA	Yes	Aorta:Left_Ventricle:IMR90:Mesenchymal_Stem_Cell:Mesendoderm:Neural_Progenitor_Cell:Trophoblast-like_Cell:hESC	3.231e-15	rs13107325:rs13107325;rs6855246:rs34592089:rs34333163:rs13107325;rs34592089:rs6855246	16
ENSG00000249710	RP11-588P8.1	4	101111190	101136662	1	antisense	101929353	LOC101929353	NA	NA	0	0	0	NA	NA	NA	NA	Yes	Aorta:Left_Ventricle:IMR90:Mesenchymal_Stem_Cell:Mesendoderm:Neural_Progenitor_Cell:Trophoblast-like_Cell:hESC	3.231e-15	rs13107325:rs13107325;rs6855246:rs34592089:rs34333163:rs13107325;rs34592089:rs6855246	16
ENSG00000164035	EMCN	4	101316498	101801283	-1	protein_coding	51705	EMCN	1.65285e-05	1.5568	0	0	0	NA	NA	NA	NA	Yes	Left_Ventricle:Liver:IMR90:Mesenchymal_Stem_Cell:Mesendoderm:Trophoblast-like_Cell:hESC	3.231e-15	rs34592089:rs6855246:rs13107325:rs13107325;rs6855246:rs13107325;rs34592089:rs34333163	16
ENSG00000250223	EMCN-IT3	4	101581436	101596270	-1	sense_intronic	100874275	EMCN-IT3	NA	NA	0	0	0	NA	NA	NA	NA	Yes	Aorta:Left_Ventricle:Liver:GM12878:IMR90:Mesenchymal_Stem_Cell:Mesendoderm:Trophoblast-like_Cell:hESC	3.231e-15	rs13107325:rs13107325;rs6855246:rs34333163:rs6855246:rs34592089:rs13107325;rs34592089	16
ENSG00000251219	EMCN-IT2	4	101699739	101712392	-1	sense_intronic	100874276	EMCN-IT2	NA	NA	0	0	0	NA	NA	NA	NA	Yes	IMR90:Mesenchymal_Stem_Cell:Mesendoderm:hESC	3.231e-15	rs34592089:rs6855246:rs13107325:rs13107325;rs6855246:rs34333163:rs13107325;rs34592089	16
ENSG00000251636	EMCN-IT1	4	101733412	101735437	-1	sense_intronic	107986233	EMCN-IT1	NA	NA	0	0	0	NA	NA	NA	NA	Yes	Left_Ventricle:IMR90:Mesenchymal_Stem_Cell:Mesendoderm:Neural_Progenitor_Cell:Trophoblast-like_Cell:hESC	3.231e-15	rs34592089:rs13107325:rs13107325;rs6855246:rs13107325;rs34592089:rs6855246:rs34333163	16
ENSG00000138814	PPP3CA	4	101944566	102269435	-1	protein_coding	5530	PPP3CA	0.998149	-0.848066	0	0	0	NA	NA	NA	NA	Yes	IMR90:Mesenchymal_Stem_Cell:Mesendoderm:Trophoblast-like_Cell:hESC	3.231e-15	rs34592089:rs6855246:rs13107325:rs13107325;rs6855246:rs34333163	16
ENSG00000221265	MIR1255A	4	102251459	102251571	-1	miRNA	100302193	MIR1255A	NA	NA	0	0	0	NA	NA	NA	NA	Yes	IMR90:Mesenchymal_Stem_Cell:Mesendoderm:Trophoblast-like_Cell:hESC	3.231e-15	rs34592089:rs6855246:rs13107325:rs13107325;rs6855246:rs34333163	16
ENSG00000254531	AP001816.1	4	102268937	102270040	1	protein_coding	90024	FLJ20021	NA	NA	0	0	0	NA	NA	NA	NA	Yes	IMR90:Mesenchymal_Stem_Cell:Mesendoderm:Trophoblast-like_Cell:hESC	3.231e-15	rs34592089:rs6855246:rs13107325:rs13107325;rs6855246:rs34333163	16
ENSG00000153064	BANK1	4	102332443	102995969	1	protein_coding	55024	BANK1	1.76433e-10	-0.305251	6	3.926	0	NA	NA	NA	NA	Yes	Aorta:IMR90:Mesenchymal_Stem_Cell:Mesendoderm:Trophoblast-like_Cell:hESC	3.231e-15	rs34592089;rs13107325;rs13107325:rs13107325;rs6855246:rs34592089:rs13107325;rs34592089:rs6855246:rs34333163	16
ENSG00000199529	RNU6-462P	4	102645033	102645137	1	snRNA	106479770	RNU6-462P	NA	NA	0	0	0	NA	NA	NA	NA	Yes	Aorta:Liver:IMR90:Mesenchymal_Stem_Cell:Mesendoderm:Trophoblast-like_Cell:hESC	3.231e-15	rs13107325:rs13107325;rs6855246:rs34592089:rs6855246:rs13107325;rs34592089:rs34333163	16
ENSG00000251309	RP11-498M5.2	4	102898051	102958060	-1	antisense	NA	NA	NA	NA	3	0.701	0	NA	NA	NA	NA	Yes	Mesenchymal_Stem_Cell:Mesendoderm:hESC	3.231e-15	rs34592089;rs34592089:rs6855246:rs13107325:rs13107325;rs6855246	16
ENSG00000138821	SLC39A8	4	103172198	103352415	-1	protein_coding	64116	SLC39A8	0.891567	-0.202749	10	23.1	28	2.9081e-10	0	eQTLcatalogue/Fairfax_2014_IFN24:eQTLcatalogue/Fairfax_2014_LPS24:PsychENCODE_eQTLs:eQTLGen_cis_eQTLs	NA	No	NA	3.231e-15	rs13107325;rs6855246;rs34333163;rs34592089	16
ENSG00000248161	RP11-499E18.1	4	103339759	103371167	-1	lincRNA	NA	NA	NA	NA	5	2.925	3	1.06025e-06	0.000141468	PsychENCODE_eQTLs	NA	No	NA	4.25e-08	rs34333163	16
ENSG00000260651	AF213884.2	4	103421998	103422476	-1	antisense	NA	NA	NA	NA	0	0	0	NA	NA	NA	NA	Yes	Adult_Cortex:IMR90:Mesenchymal_Stem_Cell:Mesendoderm:hESC	4.25e-08	rs34333163	16
ENSG00000109320	NFKB1	4	103422486	103538459	1	protein_coding	4790	NFKB1	0.99426	NA	0	0	0	NA	NA	NA	NA	Yes	Adult_Cortex:IMR90:Mesenchymal_Stem_Cell:Mesendoderm:hESC	4.25e-08	rs34333163	16
ENSG00000238553	AF213884.3	4	103487032	103487124	-1	miRNA	NA	NA	NA	NA	0	0	0	NA	NA	NA	NA	Yes	Liver:Spleen:GM12878:IMR90:Mesenchymal_Stem_Cell:Mesendoderm:Trophoblast-like_Cell:hESC	3.231e-15	rs34333163:rs34592089:rs13107325:rs13107325;rs6855246	16
ENSG00000109332	UBE2D3	4	103715540	103790053	-1	protein_coding	7323	UBE2D3	0.748203	NA	0	0	15	2.66979e-06	0.00163825	GTEx/v8/Artery_Aorta:GTEx/v7/Artery_Aorta	NA	Yes	Promoter_anchored_loops:IMR90:Mesenchymal_Stem_Cell	3.231e-15	rs13107325;rs6855246;rs34333163	16
ENSG00000246560	RP11-10L12.4	4	103749212	103765232	1	antisense	105377348	LOC105377348	NA	NA	0	0	0	NA	NA	NA	NA	Yes	Left_Ventricle:Liver:GM12878:IMR90:Mesenchymal_Stem_Cell:Mesendoderm:Trophoblast-like_Cell:hESC	7.829e-10	rs34333163:rs34592089	16
ENSG00000252739	RNU7-151P	4	103758204	103758256	-1	snRNA	106480824	RNU7-151P	NA	NA	0	0	0	NA	NA	NA	NA	Yes	Left_Ventricle:Liver:GM12878:IMR90:Mesenchymal_Stem_Cell:Mesendoderm:Trophoblast-like_Cell:hESC	7.829e-10	rs34333163:rs34592089	16
ENSG00000238948	snoU13	4	103780550	103780653	-1	snoRNA	NA	NA	NA	NA	0	0	0	NA	NA	NA	NA	Yes	IMR90:Mesenchymal_Stem_Cell	4.25e-08	rs34333163	16
ENSG00000145354	CISD2	4	103790135	103810399	1	protein_coding	493856	CISD2	0.649111	-0.514322	0	0	0	NA	NA	NA	NA	Yes	Promoter_anchored_loops:IMR90:Mesenchymal_Stem_Cell	4.25e-08	rs34333163	16
ENSG00000164037	SLC9B1	4	103806205	103940896	-1	protein_coding	150159	SLC9B1	8.48795e-05	-0.347279	0	0	0	NA	NA	NA	NA	Yes	Adult_Cortex:Aorta:Left_Ventricle:Liver:Spleen:GM12878:IMR90:Mesenchymal_Stem_Cell:Mesendoderm:Neural_Progenitor_Cell:Trophoblast-like_Cell:hESC	3.231e-15	rs34333163:rs34592089:rs13107325:rs13107325;rs6855246:rs6855246	16
ENSG00000164038	SLC9B2	4	103941025	104006986	-1	protein_coding	133308	SLC9B2	0.0670567	-1.38429	0	0	0	NA	NA	NA	NA	Yes	Promoter_anchored_loops:Left_Ventricle:Liver:GM12878:IMR90:Mesenchymal_Stem_Cell:Mesendoderm:Neural_Progenitor_Cell:Trophoblast-like_Cell:hESC	3.231e-15	rs34333163:rs34592089:rs13107325:rs13107325;rs6855246	16
ENSG00000164039	BDH2	4	104000592	104021040	-1	protein_coding	56898	BDH2	4.05062e-06	-0.183389	0	0	3	7.3601e-06	0.0209728	eQTLGen_cis_eQTLs	NA	Yes	Promoter_anchored_loops:Adult_Cortex:Left_Ventricle:Liver:GM12878:IMR90:Mesenchymal_Stem_Cell:Mesendoderm:Neural_Progenitor_Cell:Trophoblast-like_Cell:hESC	3.231e-15	rs34333163;rs34333163:rs34592089:rs13107325:rs13107325;rs6855246	16
ENSG00000138778	CENPE	4	104026963	104119566	-1	protein_coding	1062	CENPE	0.645841	0.250415	0	0	0	NA	NA	NA	NA	Yes	Left_Ventricle:IMR90:Mesenchymal_Stem_Cell:Mesendoderm	7.829e-10	rs34333163	16
ENSG00000253825	RP11-96A1.5	4	120956188	120961770	-1	lincRNA	NA	NA	NA	NA	0	0	0	NA	NA	NA	NA	Yes	IMR90:Mesenchymal_Stem_Cell:Mesendoderm:Trophoblast-like_Cell:hESC	9.331e-09	rs34128197	17
ENSG00000164109	MAD2L1	4	120976763	120988229	-1	protein_coding	4085	MAD2L1	0.0131675	0.612363	0	0	0	NA	NA	NA	NA	Yes	IMR90:Mesenchymal_Stem_Cell:Mesendoderm:Trophoblast-like_Cell:hESC	9.331e-09	rs34128197	17
ENSG00000250938	RP11-679C8.2	4	120988113	121337921	1	antisense	NA	NA	NA	NA	0	0	0	NA	NA	NA	NA	Yes	IMR90:Mesenchymal_Stem_Cell:Mesendoderm:Trophoblast-like_Cell:hESC	9.331e-09	rs34128197	17
ENSG00000249409	RP11-501E14.1	4	121560245	121571951	1	lincRNA	NA	NA	NA	NA	130	16.51	6	3.64344e-05	0.0220178	BIOSQTL/BIOS_eQTL_geneLevel	NA	Yes	Left_Ventricle:IMR90:Mesenchymal_Stem_Cell:Mesendoderm:Trophoblast-like_Cell:hESC	9.331e-09	rs34128197	17
ENSG00000138738	PRDM5	4	121606074	121844025	-1	protein_coding	11107	PRDM5	0.742419	0.643028	59	13.06	218	2.19176e-10	6.27669e-34	DICE/Monocyte_non_classical:GTEx/v8/Whole_Blood:GTEx/v8/Artery_Tibial:GTEx/v8/Brain_Frontal_Cortex_BA9:GTEx/v8/Brain_Spinal_cord_cervical_c-1:GTEx/v8/Esophagus_Gastroesophageal_Junction:GTEx/v8/Heart_Atrial_Appendage:GTEx/v8/Lung:GTEx/v8/Muscle_Skeletal:GTEx/v8/Nerve_Tibial:GTEx/v8/Pancreas:GTEx/v8/Pituitary:GTEx/v8/Cells_Cultured_fibroblasts:GTEx/v8/Spleen:GTEx/v7/Artery_Tibial:GTEx/v7/Brain_Fro…	NA	Yes	IMR90:Mesenchymal_Stem_Cell	9.331e-09	rs34128197	17
ENSG00000212359	RNU6-550P	4	121731624	121731724	1	snRNA	106481355	RNU6-550P	NA	NA	0	0	0	NA	NA	NA	NA	Yes	Left_Ventricle:IMR90:Mesenchymal_Stem_Cell:Mesendoderm:Trophoblast-like_Cell:hESC	9.331e-09	rs34128197	17
ENSG00000173376	NDNF	4	121956768	121994176	-1	protein_coding	79625	NDNF	0.15272	NA	0	0	3	9.46088e-05	1.16941e-11	GTEx/v8/Skin_Not_Sun_Exposed_Suprapubic	NA	Yes	Left_Ventricle:Liver:IMR90:Mesenchymal_Stem_Cell:Mesendoderm:Neural_Progenitor_Cell:Trophoblast-like_Cell:hESC	9.331e-09	rs34128197	17
ENSG00000250344	RP11-647P12.1	4	121992584	122001631	1	lincRNA	NA	NA	NA	NA	0	0	0	NA	NA	NA	NA	Yes	Left_Ventricle:Liver:IMR90:Mesenchymal_Stem_Cell:Mesendoderm:Neural_Progenitor_Cell:Trophoblast-like_Cell:hESC	9.331e-09	rs34128197	17
ENSG00000252183	RNU6-948P	4	122113952	122114058	-1	snRNA	106481479	RNU6-948P	NA	NA	0	0	0	NA	NA	NA	NA	Yes	IMR90:Mesenchymal_Stem_Cell:Mesendoderm:hESC	9.331e-09	rs34128197	17
ENSG00000186867	QRFPR	4	122250467	122302214	-1	protein_coding	84109	QRFPR	1.86675e-12	-0.162766	0	0	0	NA	NA	NA	NA	Yes	Mesenchymal_Stem_Cell:Mesendoderm	9.331e-09	rs34128197	17
ENSG00000085871	MGST2	4	140586922	140661899	1	protein_coding	4258	MGST2	0.0551506	-0.0207653	0	0	13	2.6531e-06	0.00762383	eQTLGen_cis_eQTLs	NA	No	NA	2.867e-08	rs4863729	18
ENSG00000196782	MAML3	4	140637907	141075338	-1	protein_coding	55534	MAML3	0.329895	-0.192465	15	16.64	14	6.2062e-16	0	eQTLGen_cis_eQTLs:BIOSQTL/BIOS_eQTL_geneLevel:GTEx/v8/Whole_Blood:GTEx/v8/Testis:GTEx/v7/Testis:GTEx/v6/Testis	NA	Yes	IMR90	2.867e-08	rs4863729	18
ENSG00000250698	RP11-392B6.1	4	141049169	141055719	1	antisense	NA	NA	NA	NA	0	0	0	NA	NA	NA	NA	Yes	IMR90	2.867e-08	rs4863729	18
ENSG00000153130	SCOC	4	141178440	141306880	1	protein_coding	60592	SCOC	0.280617	-0.890767	0	0	0	NA	NA	NA	NA	Yes	Fetal_Cortex:Liver:IMR90:Mesenchymal_Stem_Cell:Mesendoderm:Trophoblast-like_Cell:hESC	2.867e-08	rs4863729	18
ENSG00000252300	SNORD112	4	141196195	141196266	-1	snoRNA	692215	SNORD112	NA	NA	0	0	0	NA	NA	NA	NA	Yes	Fetal_Cortex:Liver:IMR90:Mesenchymal_Stem_Cell:Mesendoderm:Trophoblast-like_Cell:hESC	2.867e-08	rs4863729	18
ENSG00000249915	PDCD6	5	271736	353971	1	protein_coding	10016	PDCD6	0.714212	-0.145524	0	0	1	3.8465e-07	0.00341072	eQTLGen_trans_eQTLs	NA	No	NA	1.887e-09	rs3774749;rs9815930;rs9812936	14
ENSG00000039319	ZFYVE16	5	79703832	79775169	1	protein_coding	9765	ZFYVE16	1.30484e-08	-1.32095	0	0	1	1.1171e-06	0.00894712	eQTLGen_trans_eQTLs	NA	No	NA	1.887e-09	rs3774749;rs9815930;rs9812936	14
ENSG00000248261	CTD-2333K2.1	5	101479781	101482276	1	lincRNA	NA	NA	NA	NA	0	0	0	NA	NA	NA	NA	Yes	Left_Ventricle	1.434e-09	rs55649128	19
ENSG00000173930	SLCO4C1	5	101569690	101632253	-1	protein_coding	353189	SLCO4C1	1.37231e-06	1.50334	0	0	0	NA	NA	NA	NA	Yes	Left_Ventricle:IMR90	1.608e-09	rs1363104:rs191800971	19
ENSG00000248203	CTC-503K11.2	5	102581749	102589220	-1	antisense	NA	NA	NA	NA	0	0	0	NA	NA	NA	NA	Yes	Mesenchymal_Stem_Cell:Mesendoderm	5.506e-12	rs1363104:rs191800971:rs191800971;rs1363104	19
ENSG00000181751	C5orf30	5	102594403	102614361	1	protein_coding	90355	C5orf30	0.778881	-0.60461	0	0	0	NA	NA	NA	NA	Yes	Mesenchymal_Stem_Cell:Mesendoderm	5.506e-12	rs1363104:rs191800971:rs191800971;rs1363104	19
ENSG00000250567	CTD-2154H6.1	5	102744642	102748212	-1	lincRNA	NA	NA	NA	NA	0	0	0	NA	NA	NA	NA	Yes	Mesenchymal_Stem_Cell:Mesendoderm:hESC	3.025e-12	rs1363104:rs191800971:rs191800971;rs1363104	19
ENSG00000248757	CTD-2193G5.1	5	102865377	102877686	-1	lincRNA	102467212	LINC02115	NA	NA	0	0	0	NA	NA	NA	NA	Yes	Mesenchymal_Stem_Cell:Mesendoderm:hESC	3.025e-12	rs1363104:rs191800971:rs191800971;rs1363104:rs55649128	19
ENSG00000112874	NUDT12	5	102884556	102898494	-1	protein_coding	83594	NUDT12	3.27725e-11	0.414886	0	0	0	NA	NA	NA	NA	Yes	Mesenchymal_Stem_Cell:Mesendoderm:Trophoblast-like_Cell:hESC	8.009e-13	rs55649128:rs1363104:rs191800971:rs191800971;rs1363104	19
ENSG00000251026	RP11-138J23.1	5	103415612	103441104	1	lincRNA	NA	NA	NA	NA	0	0	0	NA	NA	NA	NA	Yes	Mesenchymal_Stem_Cell	1.634e-10	rs1363104:rs191800971	19
ENSG00000201910	RNU1-140P	5	103434575	103434739	1	snRNA	106480669	RNU1-140P	NA	NA	0	0	0	NA	NA	NA	NA	Yes	Mesenchymal_Stem_Cell	1.634e-10	rs1363104:rs191800971	19
ENSG00000251574	RP11-6N13.1	5	103718999	104728671	-1	lincRNA	NA	NA	NA	NA	215	20.8	166	1.1589e-19	9.95603e-15	GTEx/v8/Testis:GTEx/v7/Testis:GTEx/v6/Testis	NA	Yes	Mesenchymal_Stem_Cell:Mesendoderm:hESC	8.009e-13	rs55649128;rs191800971;rs1363104;rs55649128:rs1363104:rs191800971:rs191800971	19
ENSG00000253776	RP11-6N13.4	5	104109342	104135473	1	lincRNA	NA	NA	NA	NA	0	0	0	NA	NA	NA	NA	Yes	Promoter_anchored_loops:Mesenchymal_Stem_Cell:Mesendoderm:hESC	3.025e-12	rs191800971:rs55649128:rs1363104:rs191800971;rs1363104	19
ENSG00000252881	RNU6-334P	5	104115989	104116090	-1	snRNA	106479714	RNU6-334P	NA	NA	0	0	0	NA	NA	NA	NA	Yes	Mesenchymal_Stem_Cell:Mesendoderm:hESC	3.025e-12	rs55649128:rs1363104:rs191800971:rs191800971;rs1363104	19
ENSG00000253584	CTD-2374C24.1	5	104253193	104582065	-1	lincRNA	NA	NA	NA	NA	0	0	0	NA	NA	NA	NA	Yes	Left_Ventricle:IMR90:Mesenchymal_Stem_Cell:Mesendoderm:Neural_Progenitor_Cell:Trophoblast-like_Cell:hESC	8.009e-13	rs191800971;rs1363104:rs191800971:rs1363104:rs55649128	19
ENSG00000201790	RNA5SP189	5	105258695	105258809	-1	rRNA	100873451	RNA5SP189	NA	NA	0	0	0	NA	NA	NA	NA	Yes	Mesenchymal_Stem_Cell:hESC	3.025e-12	rs55649128:rs1363104:rs191800971:rs191800971;rs1363104	19
ENSG00000184349	EFNA5	5	106712590	107006596	-1	protein_coding	1946	EFNA5	0.889437	-0.0424714	0	0	0	NA	NA	NA	NA	Yes	IMR90:Mesenchymal_Stem_Cell:Mesendoderm	8.009e-13	rs191800971;rs1363104:rs191800971:rs1363104	19
ENSG00000249959	RP11-252I13.2	5	107035536	107052542	-1	lincRNA	NA	NA	NA	NA	0	0	0	NA	NA	NA	NA	Yes	IMR90	1.634e-10	rs1363104:rs191800971	19
ENSG00000146066	HIGD2A	5	175815748	175816772	1	protein_coding	192286	HIGD2A	0.238671	0.380602	0	0	7	7.8911e-08	0.000999201	eQTLGen_trans_eQTLs	NA	No	NA	4.159e-09	rs35067339	45
ENSG00000235733	RP3-522P13.3	6	25245584	25261639	-1	antisense	NA	NA	NA	NA	0	0	0	NA	NA	NA	NA	Yes	IMR90	1.359e-06	rs7772160	20
ENSG00000079691	LRRC16A	6	25279306	25620758	1	protein_coding	55604	LRRC16A	0.502319	0.400707	0	0	0	NA	NA	NA	NA	Yes	IMR90	1.359e-06	rs7772160	20
ENSG00000079689	SCGN	6	25652464	25702011	1	protein_coding	10590	SCGN	0.035946	0.102936	0	0	0	NA	NA	NA	NA	Yes	IMR90:Mesenchymal_Stem_Cell	2.329e-08	rs7772160:rs150814685	20:21:00
ENSG00000124568	SLC17A1	6	25783125	25832287	-1	protein_coding	6568	SLC17A1	2.59261e-10	-0.181263	0	0	0	NA	NA	NA	NA	Yes	IMR90:Mesenchymal_Stem_Cell	7.955e-09	rs7772160:rs150814685	20:21:00
ENSG00000124564	SLC17A3	6	25833294	25882514	-1	protein_coding	10786	SLC17A3	9.88206e-14	-0.246503	0	0	0	NA	NA	NA	NA	Yes	Left_Ventricle:IMR90:Mesenchymal_Stem_Cell	7.955e-09	rs7772160:rs150814685	20:21:00
ENSG00000112337	SLC17A2	6	25912982	25930946	-1	protein_coding	10246	SLC17A2	0.00466985	-0.129201	0	0	0	NA	NA	NA	NA	Yes	Left_Ventricle:IMR90:Mesenchymal_Stem_Cell	7.955e-09	rs150814685:rs7772160	20:21:00
ENSG00000112343	TRIM38	6	25963030	25987384	1	protein_coding	10475	TRIM38	4.7513e-06	-0.220583	0	0	0	NA	NA	NA	NA	Yes	Left_Ventricle:IMR90:Mesenchymal_Stem_Cell	5.258e-07	rs7772160:rs150814685	20:21:00
ENSG00000272558	U91328.21	6	25984040	25999395	-1	antisense	NA	NA	NA	NA	0	0	0	NA	NA	NA	NA	Yes	Left_Ventricle:IMR90:Mesenchymal_Stem_Cell	5.258e-07	rs7772160:rs150814685	20:21:00
ENSG00000272065	U91328.20	6	25990989	25991454	1	lincRNA	NA	NA	NA	NA	0	0	0	NA	NA	NA	NA	Yes	Left_Ventricle:IMR90:Mesenchymal_Stem_Cell	5.258e-07	rs7772160:rs150814685	20:21:00
ENSG00000272462	U91328.19	6	25992890	26002003	1	lincRNA	NA	NA	NA	NA	0	0	0	NA	NA	NA	NA	Yes	Left_Ventricle:IMR90:Mesenchymal_Stem_Cell	5.258e-07	rs7772160:rs150814685	20:21:00
ENSG00000272810	U91328.22	6	26013469	26013985	1	lincRNA	NA	NA	NA	NA	0	0	0	NA	NA	NA	NA	Yes	Left_Ventricle:Liver:Spleen:GM12878:IMR90:Mesenchymal_Stem_Cell	9.811e-09	rs7772160:rs150814685	20:21:00
ENSG00000124610	HIST1H1A	6	26017260	26018040	-1	protein_coding	3024	HIST1H1A	0.0035308	-0.372207	0	0	0	NA	NA	NA	NA	Yes	Left_Ventricle:Liver:Spleen:GM12878:IMR90:Mesenchymal_Stem_Cell	9.811e-09	rs7772160:rs150814685	20:21:00
ENSG00000198366	HIST1H3A	6	26020718	26021186	1	protein_coding	8350	HIST1H3A	3.98008e-05	-0.225707	0	0	0	NA	NA	NA	NA	Yes	Left_Ventricle:Liver:Spleen:GM12878:IMR90:Mesenchymal_Stem_Cell	9.811e-09	rs7772160:rs150814685	20:21:00
ENSG00000196176	HIST1H4A	6	26021907	26022278	1	protein_coding	8359	HIST1H4A	0.0022854	0.43417	0	0	0	NA	NA	NA	NA	Yes	Left_Ventricle:Liver:Spleen:GM12878:IMR90:Mesenchymal_Stem_Cell	9.811e-09	rs7772160:rs150814685	20:21:00
ENSG00000124529	HIST1H4B	6	26027124	26027480	-1	protein_coding	8366	HIST1H4B	0.00854183	0.166119	0	0	0	NA	NA	NA	NA	Yes	Left_Ventricle:Liver:Spleen:GM12878:IMR90:Mesenchymal_Stem_Cell	9.811e-09	rs7772160:rs150814685	20:21:00
ENSG00000124693	HIST1H3B	6	26031817	26032288	-1	protein_coding	8358	HIST1H3B	0.307283	0.251696	0	0	0	NA	NA	NA	NA	Yes	Left_Ventricle:Liver:Spleen:GM12878:IMR90:Mesenchymal_Stem_Cell	9.811e-09	rs7772160:rs150814685	20:21:00
ENSG00000137259	HIST1H2AB	6	26033320	26033796	-1	protein_coding	8335	HIST1H2AB	0.00531944	0.228135	0	0	0	NA	NA	NA	NA	Yes	Left_Ventricle:Liver:Spleen:GM12878:IMR90:Mesenchymal_Stem_Cell	9.811e-09	rs7772160:rs150814685	20:21:00
ENSG00000010704	HFE	6	26087509	26098571	1	protein_coding	3077	HFE	8.49697e-07	0.210172	0	0	0	NA	NA	NA	NA	Yes	Left_Ventricle:Liver:IMR90	1.359e-06	rs7772160:rs150814685	20:21:00
ENSG00000197061	HIST1H4C	6	26104104	26104518	1	protein_coding	8364	HIST1H4C	8.85617e-05	0.852192	0	0	0	NA	NA	NA	NA	Yes	Left_Ventricle:Liver:IMR90	1.359e-06	rs7772160:rs150814685	20:21:00
ENSG00000187475	HIST1H1T	6	26107640	26108364	-1	protein_coding	3010	HIST1H1T	NA	-0.0680391	0	0	0	NA	NA	NA	NA	Yes	Left_Ventricle:Liver:IMR90	1.359e-06	rs7772160:rs150814685	20:21:00
ENSG00000197846	HIST1H2BF	6	26199748	26200942	1	protein_coding	8343	HIST1H2BF	0.00030002	0.851063	0	0	0	NA	NA	NA	NA	Yes	Left_Ventricle:Liver:GM12878	1.359e-06	rs7772160:rs150814685	20:21:00
ENSG00000198518	HIST1H4E	6	26204858	26206266	1	protein_coding	8367	HIST1H4E	0.000642251	1.83578	0	0	0	NA	NA	NA	NA	Yes	Left_Ventricle:Liver:GM12878	1.359e-06	rs7772160:rs150814685	20:21:00
ENSG00000187990	HIST1H2BG	6	26216428	26216872	-1	protein_coding	8339	HIST1H2BG	2.94452e-06	0.0253452	0	0	0	NA	NA	NA	NA	Yes	Adult_Cortex:Fetal_Cortex:Left_Ventricle:Liver:GM12878	1.359e-06	rs7772160:rs150814685	20:21:00
ENSG00000168274	HIST1H2AE	6	26217165	26217711	1	protein_coding	3012	HIST1H2AE	0.624124	-0.273878	0	0	0	NA	NA	NA	NA	Yes	Adult_Cortex:Fetal_Cortex:Left_Ventricle:Liver:GM12878	1.359e-06	rs7772160:rs150814685	20:21:00
ENSG00000196966	HIST1H3E	6	26225383	26225844	1	protein_coding	8353	HIST1H3E	0.000813429	-0.209795	0	0	0	NA	NA	NA	NA	Yes	Left_Ventricle:Liver:GM12878	1.359e-06	rs7772160:rs150814685	20:21:00
ENSG00000124575	HIST1H1D	6	26234440	26235216	-1	protein_coding	3007	HIST1H1D	NA	0.136123	0	0	0	NA	NA	NA	NA	Yes	Adult_Cortex:Fetal_Cortex:Left_Ventricle:Liver:GM12878	1.359e-06	rs7772160:rs150814685	20:21:00
ENSG00000198327	HIST1H4F	6	26240561	26240976	1	protein_coding	8361	HIST1H4F	0.181985	1.06312	0	0	0	NA	NA	NA	NA	Yes	Left_Ventricle:GM12878:IMR90	1.359e-06	rs150814685:rs7772160	20:21:00
ENSG00000124578	HIST1H4G	6	26246886	26247259	-1	protein_coding	8369	HIST1H4G	0.00263	-0.0509409	0	0	0	NA	NA	NA	NA	Yes	Left_Ventricle:GM12878:IMR90	1.359e-06	rs150814685:rs7772160	20:21:00
ENSG00000256316	HIST1H3F	6	26250370	26250835	-1	protein_coding	8968	HIST1H3F	0.0422154	-0.181854	0	0	0	NA	NA	NA	NA	Yes	Left_Ventricle:GM12878:IMR90	1.359e-06	rs150814685:rs7772160	20:21:00
ENSG00000197459	HIST1H2BH	6	26251879	26252303	1	protein_coding	8345	HIST1H2BH	0.00029573	-0.173874	0	0	0	NA	NA	NA	NA	Yes	Left_Ventricle:GM12878:IMR90	1.359e-06	rs150814685:rs7772160	20:21:00
ENSG00000256018	HIST1H3G	6	26271146	26271612	-1	protein_coding	8355	HIST1H3G	1.71006e-05	0.23442	0	0	0	NA	NA	NA	NA	Yes	Left_Ventricle:GM12878:IMR90	1.359e-06	rs150814685:rs7772160	20:21:00
ENSG00000168242	HIST1H2BI	6	26273144	26273622	1	protein_coding	8346	HIST1H2BI	0.138012	-0.249748	0	0	0	NA	NA	NA	NA	Yes	Left_Ventricle:GM12878:IMR90	1.359e-06	rs150814685:rs7772160	20:21:00
ENSG00000158406	HIST1H4H	6	26281283	26285762	-1	protein_coding	8365	HIST1H4H	0.00879033	1.05907	0	0	0	NA	NA	NA	NA	Yes	Adult_Cortex:Fetal_Cortex:Hippocampus:Left_Ventricle:Liver:GM12878:IMR90:Mesendoderm:Trophoblast-like_Cell:hESC	1.351e-08	rs7772160:rs150814685	20:21:00
ENSG00000252399	RNU6-1259P	6	26353199	26353264	-1	snRNA	NA	RNU6-1259P	NA	NA	0	0	0	NA	NA	NA	NA	Yes	Left_Ventricle:GM12878:IMR90:Mesendoderm:Trophoblast-like_Cell:hESC	1.359e-06	rs7772160:rs150814685	20:21:00
ENSG00000186470	BTN3A2	6	26365387	26378546	1	protein_coding	11118	BTN3A2	0.000124519	2.20791	0	0	3	9.2614e-108	0	PsychENCODE_eQTLs:eQTLGen_cis_eQTLs	NA	Yes	Left_Ventricle	1.352e-05	rs7772160;rs150814685	20:21:00
ENSG00000215979	AL021917.1	6	26365704	26365780	-1	miRNA	NA	NA	NA	NA	0	0	0	NA	NA	NA	NA	Yes	Left_Ventricle	1.352e-05	rs150814685	21
ENSG00000124508	BTN2A2	6	26383324	26395102	1	protein_coding	10385	BTN2A2	0.000150288	1.01572	0	0	17	2.3085e-25	0	PsychENCODE_eQTLs:eQTLGen_cis_eQTLs	NA	Yes	Left_Ventricle	2.568e-08	rs7772160;rs150814685	20:21:00
ENSG00000026950	BTN3A1	6	26402465	26415444	1	protein_coding	11119	BTN3A1	8.65114e-07	1.62791	0	0	60	6.7214e-63	0	eQTLGen_cis_eQTLs:GTEx/v7/Testis	NA	No	NA	2.329e-08	rs7772160	20
ENSG00000111801	BTN3A3	6	26440700	26453643	1	protein_coding	10384	BTN3A3	7.19025e-10	1.09011	0	0	32	1.40459e-07	5.00288e-08	eQTLcatalogue/Fairfax_2012_B-cell_CD19:eQTLcatalogue/Fairfax_2014_IFN24:eQTLcatalogue/Fairfax_2014_naive:PsychENCODE_eQTLs:GTEx/v8/Skin_Sun_Exposed_Lower_leg	NA	Yes	IMR90	2.329e-08	rs7772160;rs150814685	20:21:00
ENSG00000112763	BTN2A1	6	26458150	26476849	1	protein_coding	11120	BTN2A1	1.07468e-18	0.260571	0	0	100	2.6452e-37	0	eQTLGen_cis_eQTLs	NA	Yes	IMR90	1.191e-08	rs7772160;rs150814685	20:21:00
ENSG00000228223	HCG11	6	26522076	26526807	1	lincRNA	493812	HCG11	NA	NA	0	0	22	9.7681e-14	0	eQTLGen_cis_eQTLs:GTEx/v8/Heart_Atrial_Appendage:GTEx/v8/Skin_Sun_Exposed_Lower_leg	NA	Yes	Left_Ventricle:Liver:GM12878:IMR90:Mesenchymal_Stem_Cell:Mesendoderm:Neural_Progenitor_Cell:hESC	1.359e-06	rs7772160;rs7772160:rs150814685	20:21:00
ENSG00000261353	CTA-14H9.5	6	26527291	26527632	1	lincRNA	NA	NA	NA	NA	0	0	17	4.4973e-12	0	eQTLGen_cis_eQTLs:GTEx/v8/Esophagus_Muscularis	NA	Yes	Left_Ventricle:Liver:GM12878:IMR90:Mesenchymal_Stem_Cell:Mesendoderm:Neural_Progenitor_Cell:hESC	1.359e-06	rs7772160;rs7772160:rs150814685	20:21:00
ENSG00000182952	HMGN4	6	26538633	26546482	1	protein_coding	10473	HMGN4	0.557082	-0.351003	0	0	107	2.1946e-17	0	eQTLGen_cis_eQTLs:GTEx/v8/Muscle_Skeletal	NA	Yes	Left_Ventricle:Liver:GM12878:IMR90:Mesenchymal_Stem_Cell:Mesendoderm:Neural_Progenitor_Cell:hESC	1.191e-08	rs7772160;rs7772160:rs150814685	20:21:00
ENSG00000146109	ABT1	6	26597180	26600278	1	protein_coding	29777	ABT1	0.0271056	0.104221	0	0	31	1.1166e-08	2.34743e-13	eQTLGen_cis_eQTLs:GTEx/v8/Cells_Cultured_fibroblasts:GTEx/v8/Skin_Sun_Exposed_Lower_leg:GTEx/v8/Thyroid	NA	Yes	Left_Ventricle:Liver:IMR90	1.191e-08	rs7772160;rs7772160:rs150814685	20:21:00
ENSG00000181315	ZNF322	6	26636518	26659980	-1	protein_coding	79692	ZNF322	NA	-1.14047	0	0	18	1.8464e-10	0	eQTLGen_cis_eQTLs:GTEx/v8/Lung:GTEx/v8/Nerve_Tibial:GTEx/v8/Cells_Cultured_fibroblasts:GTEx/v7/Esophagus_Muscularis	NA	Yes	Left_Ventricle:Liver:GM12878:IMR90:Mesenchymal_Stem_Cell	9.811e-09	rs7772160;rs150814685:rs7772160	20:21:00
ENSG00000261584	RP11-457M11.5	6	26686469	26688192	1	lincRNA	NA	NA	NA	NA	0	0	15	2.6327e-09	2.60247e-05	PsychENCODE_eQTLs:eQTLGen_cis_eQTLs	NA	Yes	GM12878:IMR90:Mesenchymal_Stem_Cell	1.191e-08	rs7772160;rs7772160:rs150814685	20:21:00
ENSG00000272312	RP11-239L20.6	6	26968987	26969427	-1	lincRNA	NA	NA	NA	NA	0	0	0	NA	NA	NA	NA	Yes	Left_Ventricle:IMR90:Mesenchymal_Stem_Cell	5.319e-08	rs150814685	21
ENSG00000238621	TRNAI2	6	26988114	26988226	1	miRNA	100189028	TRNAI2	NA	NA	0	0	0	NA	NA	NA	NA	Yes	Left_Ventricle:IMR90:Mesenchymal_Stem_Cell	5.319e-08	rs150814685	21
ENSG00000272468	RP1-86C11.7	6	27090436	27091000	-1	lincRNA	NA	NA	NA	NA	0	0	0	NA	NA	NA	NA	Yes	Adult_Cortex:Fetal_Cortex:Aorta:Left_Ventricle:Liver:Spleen:GM12878:IMR90:Mesenchymal_Stem_Cell:Mesendoderm:Neural_Progenitor_Cell:Trophoblast-like_Cell:hESC	7.955e-09	rs7772160:rs150814685	20:21:00
ENSG00000124635	HIST1H2BJ	6	27093676	27100541	-1	protein_coding	8970	HIST1H2BJ	0.478842	0.308582	0	0	26	6.8274e-06	0.0195202	eQTLGen_cis_eQTLs	NA	Yes	Fetal_Cortex:Aorta:Left_Ventricle:Liver:Spleen:GM12878:IMR90:Mesenchymal_Stem_Cell:Mesendoderm:Neural_Progenitor_Cell:Trophoblast-like_Cell:hESC	7.955e-09	rs7772160;rs7772160:rs150814685	20:21:00
ENSG00000196787	HIST1H2AG	6	27100832	27103070	1	protein_coding	8969	HIST1H2AG	0.000610464	-0.741637	0	0	0	NA	NA	NA	NA	Yes	Fetal_Cortex:Aorta:Left_Ventricle:Liver:Spleen:GM12878:IMR90:Mesenchymal_Stem_Cell:Mesendoderm:Neural_Progenitor_Cell:Trophoblast-like_Cell:hESC	7.955e-09	rs7772160:rs150814685	20:21:00
ENSG00000197903	HIST1H2BK	6	27106073	27114619	-1	protein_coding	85236	HIST1H2BK	0.490754	-0.0430523	0	0	104	6.4817e-61	0	eQTLGen_cis_eQTLs:BIOSQTL/BIOS_eQTL_geneLevel:GTEx/v8/Adipose_Visceral_Omentum:GTEx/v8/Nerve_Tibial:GTEx/v7/Adipose_Subcutaneous	NA	Yes	Adult_Cortex:Fetal_Cortex:Aorta:Left_Ventricle:Liver:Spleen:GM12878:IMR90:Mesenchymal_Stem_Cell:Mesendoderm:Neural_Progenitor_Cell:Trophoblast-like_Cell:hESC	7.955e-09	rs7772160;rs7772160:rs150814685	20:21:00
ENSG00000198339	HIST1H4I	6	27107076	27108418	1	protein_coding	8294	HIST1H4I	0.446296	-0.468005	0	0	0	NA	NA	NA	NA	Yes	Fetal_Cortex:Aorta:Left_Ventricle:Liver:Spleen:GM12878:IMR90:Mesenchymal_Stem_Cell:Mesendoderm:Neural_Progenitor_Cell:Trophoblast-like_Cell:hESC	7.955e-09	rs7772160:rs150814685	20:21:00
ENSG00000184825	HIST1H2AH	6	27114861	27115317	1	protein_coding	85235	HIST1H2AH	6.29508e-05	0.19492	0	0	0	NA	NA	NA	NA	Yes	Adult_Cortex:Fetal_Cortex:Aorta:Left_Ventricle:Liver:Spleen:GM12878:IMR90:Mesenchymal_Stem_Cell:Mesendoderm:Neural_Progenitor_Cell:Trophoblast-like_Cell:hESC	7.955e-09	rs7772160:rs150814685	20:21:00
ENSG00000265565	MIR3143	6	27115405	27115467	1	miRNA	100422934	MIR3143	NA	NA	0	0	0	NA	NA	NA	NA	Yes	Adult_Cortex:Fetal_Cortex:Aorta:Left_Ventricle:Liver:Spleen:GM12878:IMR90:Mesenchymal_Stem_Cell:Mesendoderm:Neural_Progenitor_Cell:Trophoblast-like_Cell:hESC	7.955e-09	rs7772160:rs150814685	20:21:00
ENSG00000112812	PRSS16	6	27215480	27224403	1	protein_coding	10279	PRSS16	2.23792e-06	0.00884812	0	0	96	5.313e-21	0	eQTLGen_cis_eQTLs:BIOSQTL/BIOS_eQTL_geneLevel:GTEx/v8/Adrenal_Gland:GTEx/v8/Whole_Blood:GTEx/v8/Artery_Aorta:GTEx/v8/Artery_Tibial:GTEx/v8/Brain_Cerebellum:GTEx/v8/Brain_Cortex:GTEx/v8/Esophagus_Gastroesophageal_Junction:GTEx/v8/Thyroid:GTEx/v7/Brain_Cerebellum:GTEx/v7/Pituitary:GTEx/v6/Thyroid	NA	Yes	Adult_Cortex:Fetal_Cortex:Aorta:Left_Ventricle:Liver:Spleen:GM12878:IMR90:Mesenchymal_Stem_Cell:Mesendoderm:Neural_Progenitor_Cell:Trophoblast-like_Cell:hESC	7.955e-09	rs7772160;rs7772160:rs150814685	20:21:00
ENSG00000158553	POM121L2	6	27253682	27279949	-1	protein_coding	94026	POM121L2	NA	0.313408	0	0	2	1.3422e-06	0.000175678	PsychENCODE_eQTLs	NA	Yes	Left_Ventricle:Liver:Spleen:GM12878:IMR90:Mesenchymal_Stem_Cell:Mesendoderm:Neural_Progenitor_Cell:Trophoblast-like_Cell:hESC	7.955e-09	rs7772160;rs150814685:rs7772160	20:21:00
ENSG00000124613	ZNF391	6	27342394	27371683	1	protein_coding	346157	ZNF391	9.25869e-07	1.23172	19	11.4	132	2.5822e-146	0	eQTLcatalogue/BLUEPRINT_ge_T-cell:eQTLcatalogue/BrainSeq_ge_brain:eQTLcatalogue/GENCORD_ge_LCL:eQTLcatalogue/GENCORD_ge_T-cell:eQTLcatalogue/GEUVADIS_ge_LCL:eQTLcatalogue/Lepik_2017_ge_blood:eQTLcatalogue/TwinsUK_ge_blood:eQTLcatalogue/TwinsUK_ge_LCL:eQTLcatalogue/TwinsUK_ge_skin:PsychENCODE_eQTLs:DICE/B_cell_naive:DICE/T_CD4_naive:DICE/T_CD4_naive_activated:DICE/T_CD8_naive:DICE/T_CD8_naive_acti…	NA	Yes	Adult_Cortex:GM12878:IMR90:Mesenchymal_Stem_Cell:Mesendoderm:Neural_Progenitor_Cell:Trophoblast-like_Cell:hESC	1.191e-08	rs7772160;rs150814685;rs7772160:rs150814685	20:21:00
ENSG00000271755	RP1-153G14.4	6	27371789	27374743	-1	lincRNA	NA	NA	NA	NA	18	11.4	122	1.46088e-29	1.40394e-26	eQTLcatalogue/BrainSeq_ge_brain:PsychENCODE_eQTLs:GTEx/v8/Adipose_Subcutaneous:GTEx/v8/Adipose_Visceral_Omentum:GTEx/v8/Artery_Aorta:GTEx/v8/Artery_Tibial:GTEx/v8/Brain_Anterior_cingulate_cortex_BA24:GTEx/v8/Brain_Cerebellar_Hemisphere:GTEx/v8/Brain_Cerebellum:GTEx/v8/Brain_Cortex:GTEx/v8/Brain_Frontal_Cortex_BA9:GTEx/v8/Brain_Hypothalamus:GTEx/v8/Breast_Mammary_Tissue:GTEx/v8/Colon_Sigmoid:GTEx/…	NA	Yes	GM12878:IMR90:Mesenchymal_Stem_Cell:Mesendoderm:Trophoblast-like_Cell:hESC	1.191e-08	rs7772160;rs7772160:rs150814685	20:21:00
ENSG00000096654	ZNF184	6	27418522	27440897	-1	protein_coding	7738	ZNF184	0.133749	-0.545662	44	14.99	122	1.2267e-52	0	eQTLcatalogue/BLUEPRINT_ge_neutrophil:eQTLcatalogue/BLUEPRINT_ge_T-cell:eQTLcatalogue/CEDAR_neutrophil_CD15:eQTLcatalogue/Fairfax_2014_LPS24:eQTLcatalogue/Lepik_2017_ge_blood:PsychENCODE_eQTLs:DICE/T_CD4_naive:DICE/T_CD8_naive_activated:DICE/Monocyte_non_classical:DICE/T_CD4_TH17:DICE/T_CD4_TH1_17:DICE/T_CD4_TH2:DICE/T_CD4_naive_TREG:eQTLGen_cis_eQTLs:BIOSQTL/BIOS_eQTL_geneLevel:xQTLServer_eQTLs:…	NA	Yes	Adult_Cortex:Aorta:Left_Ventricle:Liver:GM12878:IMR90:Mesenchymal_Stem_Cell:Mesendoderm:Neural_Progenitor_Cell:Trophoblast-like_Cell:hESC	7.955e-09	rs7772160;rs7772160:rs150814685	20:21:00
ENSG00000206671	RNU6-471P	6	27564191	27564296	1	snRNA	106479774	RNU6-471P	NA	NA	0	0	0	NA	NA	NA	NA	Yes	Left_Ventricle:Liver:GM12878:IMR90:Mesenchymal_Stem_Cell:Mesendoderm:Neural_Progenitor_Cell:Trophoblast-like_Cell:hESC	7.955e-09	rs7772160:rs150814685	20:21:00
ENSG00000238648	TRNAI6	6	27599188	27599311	1	miRNA	100189131	TRNAI6	NA	NA	0	0	0	NA	NA	NA	NA	Yes	Left_Ventricle:Liver:GM12878:IMR90:Mesenchymal_Stem_Cell:Mesendoderm:Neural_Progenitor_Cell:Trophoblast-like_Cell:hESC	7.955e-09	rs7772160:rs150814685	20:21:00
ENSG00000185130	HIST1H2BL	6	27775257	27775709	-1	protein_coding	8340	HIST1H2BL	0.00286755	-0.030111	0	0	0	NA	NA	NA	NA	Yes	Left_Ventricle:Liver:GM12878:IMR90:Mesenchymal_Stem_Cell	1.359e-06	rs7772160:rs150814685	20:21:00
ENSG00000196747	HIST1H2AI	6	27775899	27776429	1	protein_coding	8329	HIST1H2AI	0.581587	-0.0583265	0	0	0	NA	NA	NA	NA	Yes	Left_Ventricle:Liver:GM12878:IMR90:Mesenchymal_Stem_Cell	1.359e-06	rs7772160:rs150814685	20:21:00
ENSG00000203813	HIST1H3H	6	27777842	27778314	1	protein_coding	8357	HIST1H3H	0.0249392	-0.177817	0	0	0	NA	NA	NA	NA	Yes	Left_Ventricle:Liver:GM12878:IMR90:Mesenchymal_Stem_Cell	1.359e-06	rs7772160:rs150814685	20:21:00
ENSG00000182611	HIST1H2AJ	6	27782112	27782607	-1	protein_coding	8331	HIST1H2AJ	0.191198	0.615054	0	0	0	NA	NA	NA	NA	Yes	Left_Ventricle:Liver:GM12878:IMR90:Mesenchymal_Stem_Cell	1.359e-06	rs7772160:rs150814685	20:21:00
ENSG00000196374	HIST1H2BM	6	27782822	27783267	1	protein_coding	8342	HIST1H2BM	0.00275346	-0.27562	0	0	0	NA	NA	NA	NA	Yes	Left_Ventricle:Liver:GM12878:IMR90:Mesenchymal_Stem_Cell	1.359e-06	rs7772160:rs150814685	20:21:00
ENSG00000197238	HIST1H4J	6	27791884	27792257	1	protein_coding	8363	HIST1H4J	0.423754	0.59845	0	0	0	NA	NA	NA	NA	Yes	Left_Ventricle:Liver:GM12878:IMR90:Mesenchymal_Stem_Cell	1.359e-06	rs7772160:rs150814685	20:21:00
ENSG00000197914	HIST1H4K	6	27798952	27799305	-1	protein_coding	8362	HIST1H4K	0.429119	0.387416	0	0	90	1.4442e-11	0	eQTLGen_cis_eQTLs	NA	Yes	Left_Ventricle:Liver:GM12878:IMR90:Mesenchymal_Stem_Cell	1.191e-08	rs7772160;rs7772160:rs150814685	20:21:00
ENSG00000184348	HIST1H2AK	6	27805658	27806117	-1	protein_coding	8330	HIST1H2AK	0.0684285	-0.0412441	0	0	70	0.000139204	0.0135639	BRAINEAC/CRBL	NA	Yes	Fetal_Cortex:Aorta:Left_Ventricle:GM12878:IMR90:Mesenchymal_Stem_Cell:Trophoblast-like_Cell	1.191e-08	rs7772160;rs150814685:rs7772160	20:21:00
ENSG00000233822	HIST1H2BN	6	27806323	27823487	1	protein_coding	8341	HIST1H2BN	0.139775	0.145508	0	0	0	NA	NA	NA	NA	Yes	Fetal_Cortex:Aorta:Left_Ventricle:GM12878:IMR90:Mesenchymal_Stem_Cell:Trophoblast-like_Cell	1.359e-06	rs150814685:rs7772160	20:21:00
ENSG00000198374	HIST1H2AL	6	27833034	27833606	1	protein_coding	8332	HIST1H2AL	0.0624869	-0.360341	0	0	0	NA	NA	NA	NA	Yes	Fetal_Cortex:Aorta:Left_Ventricle:GM12878:IMR90:Mesenchymal_Stem_Cell:Trophoblast-like_Cell	1.359e-06	rs7772160:rs150814685	20:21:00
ENSG00000184357	HIST1H1B	6	27834570	27835359	-1	protein_coding	3009	HIST1H1B	0.509139	-0.0898951	0	0	0	NA	NA	NA	NA	Yes	Fetal_Cortex:Aorta:Left_Ventricle:GM12878:IMR90:Mesenchymal_Stem_Cell:Trophoblast-like_Cell	1.359e-06	rs7772160:rs150814685	20:21:00
ENSG00000182572	HIST1H3I	6	27839623	27840099	-1	protein_coding	8354	HIST1H3I	0.36088	-0.232438	0	0	1	0.000503468	0.0332356	PsychENCODE_eQTLs	NA	Yes	Fetal_Cortex:Aorta:Left_Ventricle:Liver:Spleen:GM12878:IMR90:Mesenchymal_Stem_Cell:Neural_Progenitor_Cell:Trophoblast-like_Cell	9.811e-09	rs7772160;rs7772160:rs150814685	20:21:00
ENSG00000198558	HIST1H4L	6	27840926	27841289	-1	protein_coding	8368	HIST1H4L	0.191235	0.42689	0	0	0	NA	NA	NA	NA	Yes	Aorta:Left_Ventricle:Liver:Spleen:GM12878:IMR90:Mesenchymal_Stem_Cell:Neural_Progenitor_Cell:Trophoblast-like_Cell	9.811e-09	rs7772160:rs150814685	20:21:00
ENSG00000197153	HIST1H3J	6	27858093	27860884	-1	protein_coding	8356	HIST1H3J	0.695884	-0.189708	0	0	22	3.17312e-07	3.89125e-33	GTEx/v8/Testis:GTEx/v7/Testis	NA	Yes	EP_links_oneway:Promoter_anchored_loops:Adult_Cortex:Fetal_Cortex:Aorta:Left_Ventricle:Liver:Spleen:GM12878:IMR90:Mesenchymal_Stem_Cell:Neural_Progenitor_Cell:Trophoblast-like_Cell	9.811e-09	rs7772160;rs7772160:rs150814685	20:21:00
ENSG00000233224	HIST1H2AM	6	27860477	27860963	-1	protein_coding	8336	HIST1H2AM	0.000856482	-0.225135	0	0	0	NA	NA	NA	NA	Yes	EP_links_oneway:Promoter_anchored_loops:Adult_Cortex:Fetal_Cortex:Aorta:Left_Ventricle:Liver:Spleen:GM12878:IMR90:Mesenchymal_Stem_Cell:Neural_Progenitor_Cell:Trophoblast-like_Cell	9.811e-09	rs7772160:rs150814685	20:21:00
ENSG00000196331	HIST1H2BO	6	27861203	27861669	1	protein_coding	8348	HIST1H2BO	3.07278e-05	-0.223063	0	0	10	8.8873e-07	0.00280844	eQTLGen_cis_eQTLs	NA	Yes	EP_links_oneway:Promoter_anchored_loops:Adult_Cortex:Fetal_Cortex:Aorta:Left_Ventricle:Liver:Spleen:GM12878:IMR90:Mesenchymal_Stem_Cell:Neural_Progenitor_Cell:Trophoblast-like_Cell	9.811e-09	rs7772160;rs7772160:rs150814685	20:21:00
ENSG00000238610	RNU7-26P	6	27865282	27865344	-1	snRNA	100147813	RNU7-26P	NA	NA	0	0	0	NA	NA	NA	NA	Yes	Promoter_anchored_loops:Adult_Cortex:Fetal_Cortex:Aorta:Left_Ventricle:Liver:Spleen:GM12878:IMR90:Mesenchymal_Stem_Cell:Neural_Progenitor_Cell:Trophoblast-like_Cell	9.811e-09	rs7772160:rs150814685	20:21:00
ENSG00000168131	OR2B2	6	27878963	27880174	-1	protein_coding	81697	OR2B2	6.8672e-05	-0.212076	0	0	0	NA	NA	NA	NA	Yes	Aorta:Left_Ventricle:Liver:Spleen:GM12878:IMR90:Mesenchymal_Stem_Cell:Mesendoderm:Neural_Progenitor_Cell:Trophoblast-like_Cell:hESC	9.811e-09	rs7772160:rs150814685	20:21:00
ENSG00000124657	OR2B6	6	27925019	27925960	1	protein_coding	26212	OR2B6	0.0407309	-0.0981731	0	0	0	NA	NA	NA	NA	Yes	Left_Ventricle:Liver:IMR90:Mesenchymal_Stem_Cell:Mesendoderm:Trophoblast-like_Cell:hESC	7.955e-09	rs150814685:rs7772160	20:21:00
ENSG00000199851	U3	6	27983346	27983553	1	snoRNA	NA	NA	NA	NA	0	0	0	NA	NA	NA	NA	Yes	GM12878:IMR90:Mesenchymal_Stem_Cell:Mesendoderm:hESC	5.319e-08	rs150814685:rs7772160	20:21:00
ENSG00000272009	RP1-313I6.12	6	28046570	28048908	-1	antisense	102724889	LOC102724889	NA	NA	0	0	17	8.32401e-07	0.000363884	eQTLcatalogue/Lepik_2017_ge_blood:PsychENCODE_eQTLs:GTEx/v8/Spleen	NA	Yes	Liver:GM12878:IMR90:Mesenchymal_Stem_Cell:Mesendoderm:Trophoblast-like_Cell:hESC	2.329e-08	rs7772160;rs150814685	20:21:00
ENSG00000197279	ZNF165	6	28048753	28057341	1	protein_coding	7718	ZNF165	0.000563292	0.227981	1	4.633	224	9.22625e-11	1.75423e-22	eQTLGen_cis_eQTLs:CMC_SVA_cis:GTEx/v8/Adipose_Visceral_Omentum:GTEx/v8/Artery_Aorta:GTEx/v8/Artery_Tibial:GTEx/v8/Colon_Sigmoid:GTEx/v8/Esophagus_Gastroesophageal_Junction:GTEx/v8/Heart_Atrial_Appendage:GTEx/v8/Muscle_Skeletal:GTEx/v8/Nerve_Tibial:GTEx/v8/Cells_Cultured_fibroblasts:GTEx/v8/Thyroid:GTEx/v7/Esophagus_Gastroesophageal_Junction:GTEx/v7/Heart_Atrial_Appendage:GTEx/v7/Muscle_Skeletal:G…	NA	Yes	Liver:GM12878:IMR90:Mesenchymal_Stem_Cell:Mesendoderm:Trophoblast-like_Cell:hESC	7.955e-09	rs150814685;rs7772160	20:21:00
ENSG00000269293	ZSCAN16-AS1	6	28089573	28105071	-1	antisense	100129195	ZSCAN16-AS1	NA	NA	1	0.155	0	NA	NA	NA	NA	Yes	Aorta:Left_Ventricle:Liver:Spleen:GM12878:IMR90:Mesenchymal_Stem_Cell:Mesendoderm:Trophoblast-like_Cell:hESC	9.811e-09	rs150814685;rs150814685:rs7772160	20:21:00
ENSG00000196812	ZSCAN16	6	28092338	28097860	1	protein_coding	80345	ZSCAN16	2.67303e-06	0.184187	1	0.155	98	9.3548e-20	0	eQTLGen_cis_eQTLs:CMC_SVA_cis:GTEx/v8/Adipose_Subcutaneous:GTEx/v8/Lung	NA	Yes	Adult_Cortex:Fetal_Cortex:Aorta:Left_Ventricle:Liver:Spleen:GM12878:IMR90:Mesenchymal_Stem_Cell:Mesendoderm:Trophoblast-like_Cell:hESC	9.811e-09	rs150814685;rs7772160;rs150814685:rs7772160	20:21:00
ENSG00000261839	RP1-265C24.8	6	28104627	28107456	1	lincRNA	NA	NA	NA	NA	1	17.5	158	4.3783e-05	0.0316652	GTEx/v8/Colon_Transverse	NA	Yes	Aorta:Left_Ventricle:Liver:Spleen:GM12878:IMR90:Mesenchymal_Stem_Cell:Mesendoderm:Trophoblast-like_Cell:hESC	7.955e-09	rs150814685;rs150814685:rs7772160	20:21:00
ENSG00000198315	ZKSCAN8	6	28109688	28127250	1	protein_coding	7745	ZKSCAN8	0.000231595	-0.142528	1	17.5	77	3.78181e-05	9.00471e-07	GTEx/v8/Brain_Caudate_basal_ganglia:GTEx/v8/Nerve_Tibial:GTEx/v8/Thyroid:GTEx/v7/Brain_Anterior_cingulate_cortex_BA24	NA	Yes	Aorta:Left_Ventricle:Liver:Spleen:GM12878:IMR90:Mesenchymal_Stem_Cell:Mesendoderm:Trophoblast-like_Cell:hESC	9.811e-09	rs150814685;rs7772160;rs150814685:rs7772160	20:21:00
ENSG00000137185	ZSCAN9	6	28192664	28201260	1	protein_coding	7746	ZSCAN9	4.10249e-08	0.461166	1	11.03	330	4.781e-173	0	eQTLcatalogue/Fairfax_2014_naive:eQTLcatalogue/Lepik_2017_ge_blood:eQTLcatalogue/TwinsUK_ge_fat:PsychENCODE_eQTLs:eQTLGen_cis_eQTLs:CMC_SVA_cis:CMC_NoSVA_cis:GTEx/v8/Whole_Blood:GTEx/v8/Brain_Cerebellum:GTEx/v8/Brain_Nucleus_accumbens_basal_ganglia:GTEx/v8/Skin_Not_Sun_Exposed_Suprapubic:GTEx/v8/Skin_Sun_Exposed_Lower_leg:GTEx/v8/Thyroid:GTEx/v7/Skin_Not_Sun_Exposed_Suprapubic:GTEx/v7/Skin_Sun_Ex…	NA	Yes	Adult_Cortex:Fetal_Cortex:Liver:GM12878:IMR90:Mesenchymal_Stem_Cell:Mesendoderm:Trophoblast-like_Cell:hESC	7.955e-09	rs150814685;rs7772160;rs150814685:rs7772160	20:21:00
ENSG00000187626	ZKSCAN4	6	28212401	28227011	-1	protein_coding	387032	ZKSCAN4	6.74288e-05	0.661631	1	11.03	233	1.0034e-33	0	eQTLGen_cis_eQTLs:GTEx/v8/Testis	NA	Yes	Adult_Cortex:Fetal_Cortex:Aorta:Left_Ventricle:Liver:Spleen:GM12878:IMR90:Mesenchymal_Stem_Cell:Mesendoderm:Trophoblast-like_Cell:hESC	7.955e-09	rs150814685;rs7772160;rs150814685:rs7772160	20:21:00
ENSG00000189134	NKAPL	6	28227098	28228736	1	protein_coding	222698	NKAPL	0.000165621	0.0513426	0	0	3	9.49646e-05	0.00793904	GTEx/v7/Lung	NA	Yes	Adult_Cortex:Fetal_Cortex:Aorta:Left_Ventricle:Liver:Spleen:GM12878:IMR90:Mesenchymal_Stem_Cell:Mesendoderm:Trophoblast-like_Cell:hESC	5.319e-08	rs150814685;rs150814685:rs7772160	20:21:00
ENSG00000137338	PGBD1	6	28249314	28270326	1	protein_coding	84547	PGBD1	1.46735e-05	-0.0800605	1	3.993	209	4.5467e-10	0	eQTLGen_cis_eQTLs:GTEx/v8/Brain_Caudate_basal_ganglia:GTEx/v8/Testis:GTEx/v7/Cells_EBV-transformed_lymphocytes:GTEx/v7/Brain_Caudate_basal_ganglia:GTEx/v7/Thyroid	NA	Yes	Fetal_Cortex:Left_Ventricle:Liver:GM12878:IMR90:Mesenchymal_Stem_Cell:Mesendoderm:Trophoblast-like_Cell:hESC	7.955e-09	rs150814685;rs7772160	20:21:00
ENSG00000235109	ZSCAN31	6	28292470	28324048	-1	protein_coding	64288	ZSCAN31	3.77127e-09	1.10713	3	7.168	331	2.47323e-25	7.04604e-48	eQTLcatalogue/CEDAR_transverse_colon:eQTLcatalogue/TwinsUK_ge_fat:eQTLcatalogue/TwinsUK_ge_skin:PsychENCODE_eQTLs:CMC_SVA_cis:CMC_NoSVA_cis:BRAINEAC/WHMT:GTEx/v8/Adipose_Subcutaneous:GTEx/v8/Adipose_Visceral_Omentum:GTEx/v8/Brain_Anterior_cingulate_cortex_BA24:GTEx/v8/Brain_Caudate_basal_ganglia:GTEx/v8/Brain_Cerebellar_Hemisphere:GTEx/v8/Brain_Cerebellum:GTEx/v8/Brain_Cortex:GTEx/v8/Brain_Fronta…	NA	Yes	Promoter_anchored_loops:Aorta:Left_Ventricle:Liver:Spleen:GM12878:IMR90:Mesenchymal_Stem_Cell:Mesendoderm:Trophoblast-like_Cell:hESC	7.955e-09	rs150814685;rs7772160	20:21:00
ENSG00000189298	ZKSCAN3	6	28317691	28336947	1	protein_coding	80317	ZKSCAN3	0.000122608	-0.652443	1	6.048	349	2.5086e-36	0	DICE/NK:eQTLGen_cis_eQTLs:CMC_SVA_cis:CMC_NoSVA_cis:GTEx/v8/Adipose_Subcutaneous:GTEx/v8/Brain_Cortex:GTEx/v8/Brain_Frontal_Cortex_BA9:GTEx/v8/Esophagus_Gastroesophageal_Junction:GTEx/v8/Esophagus_Mucosa:GTEx/v8/Esophagus_Muscularis:GTEx/v8/Heart_Atrial_Appendage:GTEx/v8/Muscle_Skeletal:GTEx/v8/Nerve_Tibial:GTEx/v8/Ovary:GTEx/v8/Skin_Not_Sun_Exposed_Suprapubic:GTEx/v8/Skin_Sun_Exposed_Lower_leg:G…	NA	Yes	Aorta:Liver:GM12878:IMR90:Mesenchymal_Stem_Cell:Mesendoderm:Trophoblast-like_Cell:hESC	7.955e-09	rs150814685;rs7772160	20:21:00
ENSG00000158691	ZSCAN12	6	28346732	28367511	-1	protein_coding	9753	ZSCAN12	1.43992e-05	NA	1	6.048	251	4.31191e-07	1.70302e-08	eQTLGen_cis_eQTLs:GTEx/v8/Artery_Tibial:GTEx/v8/Colon_Transverse:GTEx/v8/Muscle_Skeletal:GTEx/v8/Skin_Sun_Exposed_Lower_leg:GTEx/v7/Artery_Tibial:GTEx/v7/Muscle_Skeletal:GTEx/v7/Skin_Sun_Exposed_Lower_leg	NA	Yes	Left_Ventricle:Liver:GM12878:IMR90:Mesenchymal_Stem_Cell:Mesendoderm:Trophoblast-like_Cell:hESC	7.955e-09	rs150814685;rs150814685:rs7772160	20:21:00
ENSG00000251877	RNU2-45P	6	28378047	28378233	1	snRNA	106480217	RNU2-45P	NA	NA	0	0	0	NA	NA	NA	NA	Yes	Left_Ventricle:Liver:GM12878:IMR90:Mesenchymal_Stem_Cell:Mesendoderm:Trophoblast-like_Cell:hESC	5.319e-08	rs150814685:rs7772160	20:21:00
ENSG00000187987	ZSCAN23	6	28399707	28411279	-1	protein_coding	222696	ZSCAN23	0.00270295	0.0706565	2	8.304	266	1.19312e-14	5.06862e-55	PsychENCODE_eQTLs:CMC_SVA_cis:CMC_NoSVA_cis:GTEx/v8/Adipose_Subcutaneous:GTEx/v8/Adipose_Visceral_Omentum:GTEx/v8/Adrenal_Gland:GTEx/v8/Artery_Aorta:GTEx/v8/Artery_Tibial:GTEx/v8/Brain_Caudate_basal_ganglia:GTEx/v8/Brain_Cerebellum:GTEx/v8/Brain_Cortex:GTEx/v8/Brain_Nucleus_accumbens_basal_ganglia:GTEx/v8/Breast_Mammary_Tissue:GTEx/v8/Colon_Sigmoid:GTEx/v8/Colon_Transverse:GTEx/v8/Esophagus_Gastr…	NA	Yes	IMR90:Mesenchymal_Stem_Cell:Mesendoderm:hESC	7.955e-09	rs150814685	21
ENSG00000198704	GPX6	6	28471073	28495992	-1	protein_coding	257202	GPX6	3.13758e-05	0.718703	2	0.816	0	NA	NA	NA	NA	Yes	Aorta:Left_Ventricle:Liver:Pancreas:Spleen:GM12878:IMR90:Mesenchymal_Stem_Cell:Mesendoderm:Neural_Progenitor_Cell:Trophoblast-like_Cell:hESC	7.955e-09	rs150814685;rs150814685:rs7772160	20:21:00
ENSG00000224586	GPX5	6	28493702	28502729	1	protein_coding	2880	GPX5	0.00888468	0.354876	1	0.816	0	NA	NA	NA	NA	Yes	Aorta:Left_Ventricle:Liver:Pancreas:Spleen:GM12878:IMR90:Mesenchymal_Stem_Cell:Mesendoderm:Neural_Progenitor_Cell:Trophoblast-like_Cell:hESC	7.955e-09	rs150814685;rs150814685:rs7772160	20:21:00
ENSG00000232040	SCAND3	6	28539407	28583989	-1	protein_coding	114821	SCAND3	9.70724e-09	-0.785031	4	1.141	139	1.74562e-07	1.85651e-08	GTEx/v8/Artery_Aorta:GTEx/v8/Artery_Tibial:GTEx/v8/Brain_Hippocampus:GTEx/v7/Artery_Aorta:GTEx/v6/Artery_Aorta	NA	Yes	IMR90:Mesenchymal_Stem_Cell:Mesendoderm:hESC	7.955e-09	rs150814685;rs7772160:rs150814685	20:21:00
ENSG00000272278	AL121932.1	6	28615974	28616042	-1	miRNA	NA	NA	NA	NA	0	0	0	NA	NA	NA	NA	Yes	IMR90:Mesenchymal_Stem_Cell:Mesendoderm:Neural_Progenitor_Cell:hESC	5.319e-08	rs7772160:rs150814685	20:21:00
ENSG00000235570	LINC00533	6	28616063	28616843	-1	lincRNA	387055	LINC00533	NA	NA	0	0	0	NA	NA	NA	NA	Yes	IMR90:Mesenchymal_Stem_Cell:Mesendoderm:Neural_Progenitor_Cell:hESC	5.319e-08	rs7772160:rs150814685	20:21:00
ENSG00000221191	AL662890.1	6	28743693	28743800	1	miRNA	NA	NA	NA	NA	4	12.98	0	NA	NA	NA	NA	Yes	GM12878:IMR90:Mesenchymal_Stem_Cell:Mesendoderm:Neural_Progenitor_Cell:Trophoblast-like_Cell:hESC	7.955e-09	rs150814685	21
ENSG00000265764	AL662890.3	6	28763749	28763812	-1	miRNA	NA	NA	NA	NA	39	16.51	0	NA	NA	NA	NA	Yes	Left_Ventricle:GM12878:IMR90:Mesenchymal_Stem_Cell:Mesendoderm:Neural_Progenitor_Cell:Trophoblast-like_Cell:hESC	7.955e-09	rs150814685;rs150814685:rs7772160	20:21:00
ENSG00000225173	XXbac-BPG308K3.5	6	28805646	28806783	-1	lincRNA	NA	NA	NA	NA	5	2.366	0	NA	NA	NA	NA	Yes	Aorta:Left_Ventricle:Spleen:GM12878:IMR90:Mesenchymal_Stem_Cell:Mesendoderm:Neural_Progenitor_Cell:Trophoblast-like_Cell:hESC	7.955e-09	rs150814685	21
ENSG00000225595	XXbac-BPG308K3.6	6	28827402	28832407	-1	lincRNA	401242	LINC01623	NA	NA	15	8.699	1	7.04547e-11	4.68833e-14	GTEx/v8/Testis:GTEx/v7/Testis:GTEx/v6/Testis	NA	Yes	Promoter_anchored_loops:Aorta:Left_Ventricle:Spleen:GM12878:IMR90:Mesenchymal_Stem_Cell:Mesendoderm:Neural_Progenitor_Cell:Trophoblast-like_Cell:hESC	7.955e-09	rs150814685	21
ENSG00000224157	HCG14	6	28864307	28865099	1	antisense	414760	HCG14	NA	NA	4	8.618	0	NA	NA	NA	NA	Yes	Promoter_anchored_loops:Adult_Cortex:Fetal_Cortex:GM12878:IMR90:Mesenchymal_Stem_Cell:Mesendoderm:Neural_Progenitor_Cell:Trophoblast-like_Cell:hESC	7.955e-09	rs150814685;rs150814685:rs7772160	20:21:00
ENSG00000204713	TRIM27	6	28870779	28891766	-1	protein_coding	5987	TRIM27	0.878752	-0.142068	9	8.618	276	3.27170000000001e-310	0	eQTLcatalogue/Alasoo_2018_ge_macrophage_naive:eQTLcatalogue/Lepik_2017_ge_blood:eQTLcatalogue/TwinsUK_ge_blood:eQTLcatalogue/TwinsUK_ge_skin:DICE/Monocyte_non_classical:eQTLGen_cis_eQTLs:BIOSQTL/BIOS_eQTL_geneLevel:CMC_SVA_cis:GTEx/v8/Adipose_Subcutaneous:GTEx/v8/Adipose_Visceral_Omentum:GTEx/v8/Whole_Blood:GTEx/v8/Artery_Aorta:GTEx/v8/Artery_Tibial:GTEx/v8/Brain_Cortex:GTEx/v8/Colon_Sigmoid:GTEx…	NA	Yes	Promoter_anchored_loops:GM12878:IMR90:Mesenchymal_Stem_Cell:Trophoblast-like_Cell:hESC	7.955e-09	rs150814685;rs150814685:rs7772160	20:21:00
ENSG00000212240	RNU6-930P	6	28883422	28883521	1	snRNA	106480622	RNU6-930P	NA	NA	2	2.077	0	NA	NA	NA	NA	Yes	Fetal_Cortex:GM12878:IMR90:Mesenchymal_Stem_Cell:Trophoblast-like_Cell:hESC	7.955e-09	rs150814685;rs150814685:rs7772160	20:21:00
ENSG00000204709	C6orf100	6	28911654	28912314	1	protein_coding	729583	C6orf100	NA	NA	5	19.33	248	2.02011e-31	1.01005e-27	eQTLcatalogue/Alasoo_2018_ge_macrophage_IFNg:eQTLcatalogue/Fairfax_2014_IFN24:eQTLcatalogue/Fairfax_2014_LPS24:eQTLcatalogue/GEUVADIS_ge_LCL:eQTLcatalogue/HipSci_ge_iPSC:eQTLcatalogue/TwinsUK_ge_fat:eQTLcatalogue/TwinsUK_ge_LCL:GTEx/v8/Brain_Caudate_basal_ganglia:GTEx/v8/Brain_Cortex:GTEx/v8/Brain_Nucleus_accumbens_basal_ganglia:GTEx/v8/Testis:GTEx/v7/Brain_Nucleus_accumbens_basal_ganglia:GTEx/v7…	NA	Yes	Promoter_anchored_loops:GM12878:IMR90:Mesenchymal_Stem_Cell:Trophoblast-like_Cell:hESC	7.955e-09	rs150814685;rs150814685:rs7772160	20:21:00
ENSG00000227214	HCG15	6	28953980	28955261	1	antisense	414761	HCG15	NA	NA	4	8.33	8	7.22472e-06	0.00421516	GTEx/v8/Adipose_Subcutaneous:GTEx/v8/Artery_Tibial:GTEx/v7/Brain_Nucleus_accumbens_basal_ganglia	NA	Yes	Promoter_anchored_loops:IMR90	4.858e-08	rs150814685;rs150814685:rs7772160	20:21:00
ENSG00000244349	HCG16	6	28954577	28956313	1	antisense	414761	HCG16	NA	NA	5	8.33	0	NA	NA	NA	NA	Yes	Promoter_anchored_loops:IMR90	4.858e-08	rs150814685;rs150814685:rs7772160	20:21:00
ENSG00000197935	ZNF311	6	28962562	28973093	-1	protein_coding	282890	ZNF311	0.000129446	0.377858	7	8.33	163	5.6564e-14	0	eQTLGen_cis_eQTLs:BIOSQTL/BIOS_eQTL_geneLevel:GTEx/v8/Adipose_Subcutaneous:GTEx/v8/Adipose_Visceral_Omentum:GTEx/v8/Artery_Tibial:GTEx/v8/Brain_Cerebellar_Hemisphere:GTEx/v8/Brain_Cortex:GTEx/v8/Brain_Putamen_basal_ganglia:GTEx/v8/Esophagus_Gastroesophageal_Junction:GTEx/v8/Esophagus_Muscularis:GTEx/v8/Lung:GTEx/v8/Nerve_Tibial:GTEx/v8/Cells_Cultured_fibroblasts:GTEx/v8/Testis:GTEx/v8/Thyroid	NA	Yes	Aorta:Left_Ventricle:Liver:Pancreas:Spleen:GM12878:IMR90:Mesenchymal_Stem_Cell:Mesendoderm:Neural_Progenitor_Cell:Trophoblast-like_Cell:hESC	7.955e-09	rs150814685;rs7772160:rs150814685	20:21:00
ENSG00000204704	OR2W1	6	29011990	29013017	-1	protein_coding	26692	OR2W1	0.0865619	0.531528	11	11.65	0	NA	NA	NA	NA	Yes	Mesenchymal_Stem_Cell:Mesendoderm	6.318e-07	rs150814685	21
ENSG00000204703	OR2B3	6	29053985	29055090	-1	protein_coding	442184	OR2B3	0.00133693	0.45884	3	11.79	0	NA	NA	NA	NA	Yes	IMR90:Mesenchymal_Stem_Cell:Mesendoderm:hESC	1.187e-07	rs150814685	21
ENSG00000204702	OR2J1	6	29068386	29069658	1	protein_coding	442185	OR2J1	0.0174945	NA	6	11.79	0	NA	NA	NA	NA	Yes	IMR90:Mesenchymal_Stem_Cell:Mesendoderm:hESC	1.187e-07	rs150814685	21
ENSG00000204701	OR2J3	6	29079668	29080603	1	protein_coding	442186	OR2J3	0.0281435	0.112859	6	8.16	0	NA	NA	NA	NA	Yes	IMR90:Mesenchymal_Stem_Cell:Mesendoderm:hESC	1.187e-07	rs150814685	21
ENSG00000227206	XXbac-BCX196D17.5	6	29091987	29096685	1	lincRNA	NA	NA	NA	NA	7	10.11	2	9.85926e-11	1.17781e-06	GTEx/v8/Testis	NA	Yes	IMR90:Mesenchymal_Stem_Cell:Mesendoderm:hESC	1.187e-07	rs150814685	21
ENSG00000204700	OR2J2	6	29141311	29142351	1	protein_coding	26707	OR2J2	0.0107267	0.271259	4	6.723	1	0.000178981	0.00618356	GTEx/v8/Testis	NA	Yes	Mesendoderm	NA	rs150814685	21
ENSG00000232505	XXbac-BPG308J9.3	6	29191750	29258217	1	lincRNA	NA	NA	NA	NA	27	13.31	0	NA	NA	NA	NA	Yes	Mesendoderm	1.519e-07	rs150814685	21
ENSG00000204695	OR14J1	6	29274403	29275519	1	protein_coding	442191	OR14J1	8.02406e-08	1.33547	3	10.62	0	NA	NA	NA	NA	Yes	Left_Ventricle:IMR90:Mesenchymal_Stem_Cell:Mesendoderm:Trophoblast-like_Cell:hESC	7.955e-09	rs150814685	21
ENSG00000243729	OR5V1	6	29323007	29399744	-1	protein_coding	81696	OR5V1	0.00344262	0.323635	7	10.89	0	NA	NA	NA	NA	Yes	Promoter_anchored_loops:Mesendoderm:hESC	1.187e-07	rs150814685	21
ENSG00000112462	OR12D3	6	29341200	29343068	-1	protein_coding	81797	OR12D3	1.34136e-05	0.883549	4	8.967	0	NA	NA	NA	NA	Yes	IMR90:Mesenchymal_Stem_Cell:Mesendoderm:Trophoblast-like_Cell:hESC	1.187e-07	rs150814685;rs7772160:rs150814685	20:21:00
ENSG00000168787	OR12D2	6	29364416	29365448	1	protein_coding	26529	OR12D2	0.601033	0.457835	0	0	0	NA	NA	NA	NA	Yes	Mesendoderm:hESC	5.258e-07	rs150814685	21
ENSG00000204694	OR11A1	6	29393281	29424848	-1	protein_coding	26531	OR11A1	0.0434844	1.23026	2	10.89	0	NA	NA	NA	NA	Yes	Spleen:IMR90:Mesendoderm:hESC	2.329e-08	rs150814685;rs150814685:rs7772160	20:21:00
ENSG00000206474	OR10C1	6	29407083	29408731	1	protein_coding	442194	OR10C1	0.227592	0.363897	2	10.89	0	NA	NA	NA	NA	Yes	Spleen:IMR90:Mesendoderm:hESC	2.329e-08	rs150814685;rs150814685:rs7772160	20:21:00
ENSG00000204688	OR2H1	6	29424958	29432105	1	protein_coding	26716	OR2H1	0.0449041	-0.358288	0	0	0	NA	NA	NA	NA	Yes	Spleen:IMR90:Mesendoderm:hESC	2.329e-08	rs150814685:rs7772160	20:21:00
ENSG00000204687	MAS1L	6	29454474	29455738	-1	protein_coding	116511	MAS1L	0.000466206	0.689548	3	9.352	0	NA	NA	NA	NA	Yes	Aorta:Liver:Pancreas:Spleen:IMR90:Mesenchymal_Stem_Cell:Mesendoderm:Trophoblast-like_Cell:hESC	7.955e-09	rs150814685;rs150814685:rs7772160	20:21:00
ENSG00000229274	XXbac-BPG13B8.10	6	29465286	29478333	1	lincRNA	105375009	LOC105375009	NA	NA	1	0.231	1	0.000278862	0.00132072	GTEx/v8/Adipose_Visceral_Omentum	NA	Yes	Aorta:Liver:Pancreas:Spleen:IMR90:Mesenchymal_Stem_Cell:Mesendoderm:Trophoblast-like_Cell:hESC	7.955e-09	rs150814685;rs150814685:rs7772160	20:21:00
ENSG00000224582	LINC01015	6	29497197	29501345	1	antisense	100507362	LINC01015	NA	NA	0	0	0	NA	NA	NA	NA	Yes	Aorta:Left_Ventricle:Liver:Pancreas:Spleen:IMR90:Mesenchymal_Stem_Cell:Mesendoderm:Trophoblast-like_Cell:hESC	7.955e-09	rs150814685:rs7772160	20:21:00
ENSG00000213886	UBD	6	29523292	29527702	-1	protein_coding	10537	UBD	0.0798958	0.401531	0	0	0	NA	NA	NA	NA	Yes	Promoter_anchored_loops:Left_Ventricle:Liver:IMR90:Mesenchymal_Stem_Cell:Mesendoderm:Trophoblast-like_Cell:hESC	7.955e-09	rs150814685:rs7772160	20:21:00
ENSG00000204681	GABBR1	6	29523406	29601753	-1	protein_coding	2550	GABBR1	0.99997	0.238892	0	0	146	1.14111e-06	4.05555e-05	eQTLcatalogue/TwinsUK_ge_LCL:GTEx/v8/Brain_Putamen_basal_ganglia:GTEx/v8/Thyroid	NA	Yes	Promoter_anchored_loops	7.955e-09	rs150814685	21
ENSG00000201330	SNORD32B	6	29550026	29550109	1	snoRNA	692092	SNORD32B	NA	NA	0	0	0	NA	NA	NA	NA	Yes	Promoter_anchored_loops:Adult_Cortex:Left_Ventricle:Liver:IMR90:Mesenchymal_Stem_Cell:Mesendoderm:Trophoblast-like_Cell:hESC	7.955e-09	rs150814685:rs7772160	20:21:00
ENSG00000204657	OR2H2	6	29555683	29556745	1	protein_coding	7932	OR2H2	0.0899459	0.696836	0	0	0	NA	NA	NA	NA	Yes	Adult_Cortex:Left_Ventricle:Liver:IMR90:Mesenchymal_Stem_Cell:Mesendoderm:Trophoblast-like_Cell:hESC	7.955e-09	rs150814685:rs7772160	20:21:00
ENSG00000237441	RGL2	6	33259431	33267101	-1	protein_coding	5863	RGL2	0.0747683	-0.299562	0	0	2	2.3186e-10	0	eQTLGen_trans_eQTLs	NA	No	NA	1.887e-09	rs9812936;rs3774749;rs9815930	14
ENSG00000112514	CUTA	6	33384219	33386094	-1	protein_coding	51596	CUTA	1.14218e-05	-0.619996	0	0	3	0.000138803	0.0111934	PsychENCODE_eQTLs	NA	No	NA	5.664e-08	rs10947453	22
ENSG00000030110	BAK1	6	33540329	33548019	-1	protein_coding	578	BAK1	0.00348655	-0.655757	0	0	43	9.2428e-24	0	eQTLGen_cis_eQTLs:GTEx/v8/Colon_Sigmoid:GTEx/v8/Muscle_Skeletal:GTEx/v8/Cells_Cultured_fibroblasts:GTEx/v8/Skin_Not_Sun_Exposed_Suprapubic:GTEx/v7/Whole_Blood:GTEx/v7/Colon_Sigmoid:GTEx/v7/Esophagus_Muscularis:GTEx/v7/Muscle_Skeletal:GTEx/v7/Skin_Not_Sun_Exposed_Suprapubic	NA	Yes	IMR90	2.419e-08	rs10947453	22
ENSG00000204188	GGNBP1	6	33551515	33556803	1	protein_coding	449520	GGNBP1	NA	NA	0	0	0	NA	NA	NA	NA	Yes	IMR90	2.419e-08	rs10947453	22
ENSG00000096433	ITPR3	6	33588142	33664351	1	protein_coding	3710	ITPR3	4.97537e-12	NA	0	0	45	4.8276e-33	0	eQTLcatalogue/BLUEPRINT_ge_monocyte:eQTLcatalogue/TwinsUK_ge_skin:eQTLGen_cis_eQTLs:BIOSQTL/BIOS_eQTL_geneLevel:GTEx/v8/Adipose_Subcutaneous:GTEx/v8/Colon_Sigmoid:GTEx/v8/Esophagus_Muscularis:GTEx/v8/Nerve_Tibial:GTEx/v8/Pancreas:GTEx/v8/Skin_Not_Sun_Exposed_Suprapubic:GTEx/v8/Skin_Sun_Exposed_Lower_leg:GTEx/v7/Esophagus_Mucosa:GTEx/v7/Pancreas:GTEx/v7/Skin_Not_Sun_Exposed_Suprapubic:GTEx/v7/Skin…	NA	No	NA	2.419e-08	rs10947453	22
ENSG00000137288	UQCC2	6	33662070	33679504	-1	protein_coding	84300	UQCC2	0.0595477	0.254208	0	0	16	8.9875e-06	2.69612e-21	eQTLGen_cis_eQTLs:GTEx/v8/Brain_Cerebellar_Hemisphere:GTEx/v8/Muscle_Skeletal:GTEx/v8/Skin_Not_Sun_Exposed_Suprapubic:GTEx/v8/Skin_Sun_Exposed_Lower_leg	NA	No	NA	2.419e-08	rs10947453	22
ENSG00000161896	IP6K3	6	33689444	33714762	-1	protein_coding	117283	IP6K3	0.0485339	1.72324	0	0	44	4.54755e-08	6.462e-36	GTEx/v8/Artery_Tibial:GTEx/v8/Lung:GTEx/v8/Pancreas:GTEx/v8/Cells_Cultured_fibroblasts:GTEx/v8/Skin_Sun_Exposed_Lower_leg:GTEx/v8/Stomach:GTEx/v8/Testis:GTEx/v7/Lung:GTEx/v7/Pancreas:GTEx/v6/Lung	NA	Yes	IMR90	2.419e-08	rs10947453	22
ENSG00000161904	LEMD2	6	33738979	33756913	-1	protein_coding	221496	LEMD2	0.302373	0.39292	0	0	9	6.30782e-06	0.00442841	BIOSQTL/BIOS_eQTL_geneLevel	NA	Yes	Promoter_anchored_loops	5.664e-08	rs10947453	22
ENSG00000096395	MLN	6	33762450	33771788	-1	protein_coding	4295	MLN	0.00165857	0.983258	0	0	0	NA	NA	NA	NA	Yes	Spleen:IMR90:Mesenchymal_Stem_Cell	2.419e-08	rs10947453	22
ENSG00000249346	LINC01016	6	33835283	33864691	-1	lincRNA	100507584	LINC01016	NA	NA	0	0	0	NA	NA	NA	NA	Yes	Liver:Pancreas:Spleen:IMR90:Mesenchymal_Stem_Cell:Mesendoderm:Trophoblast-like_Cell:hESC	2.419e-08	rs10947453	22
ENSG00000233183	RP3-468B3.2	6	33861100	33895408	1	lincRNA	NA	NA	NA	NA	0	0	0	NA	NA	NA	NA	Yes	Liver:Pancreas:Spleen:IMR90:Mesenchymal_Stem_Cell:Mesendoderm:Trophoblast-like_Cell:hESC	2.419e-08	rs10947453	22
ENSG00000221697	MIR1275	6	33967749	33967828	-1	miRNA	100302123	MIR1275	NA	NA	0	0	0	NA	NA	NA	NA	Yes	Spleen:IMR90:Mesenchymal_Stem_Cell:Mesendoderm:hESC	2.419e-08	rs10947453	22
ENSG00000124493	GRM4	6	33989628	34123399	-1	protein_coding	2914	GRM4	0.97935	-0.635219	0	0	0	NA	NA	NA	NA	Yes	IMR90	2.419e-08	rs10947453	22
ENSG00000221779	AL590403.1	6	34036934	34036995	-1	miRNA	NA	NA	NA	NA	0	0	0	NA	NA	NA	NA	Yes	IMR90	2.419e-08	rs10947453	22
ENSG00000137309	HMGA1	6	34204650	34214008	1	protein_coding	3159	HMGA1	0.7243	-0.910116	0	0	3	2.09071e-06	0.0124725	GTEx/v6/Testis	NA	No	NA	2.325e-07	rs10947453	22
ENSG00000272325	NUDT3	6	34247456	34360451	-1	protein_coding	11165	NUDT3	0.876817	0.134938	0	0	0	NA	NA	NA	NA	Yes	IMR90	2.419e-08	rs10947453	22
ENSG00000064995	TAF11	6	34845555	34855866	-1	protein_coding	6882	TAF11	0.875432	-0.232569	0	0	0	NA	NA	NA	NA	Yes	Mesenchymal_Stem_Cell	2.419e-08	rs10947453	22
ENSG00000064999	ANKS1A	6	34857042	35059179	1	protein_coding	23294	ANKS1A	0.84686	0.260683	0	0	0	NA	NA	NA	NA	Yes	Mesenchymal_Stem_Cell	2.419e-08	rs10947453	22
ENSG00000124678	TCP11	6	35085848	35116387	-1	protein_coding	6954	TCP11	4.00945e-05	-0.413536	0	0	0	NA	NA	NA	NA	Yes	IMR90:Mesenchymal_Stem_Cell	2.419e-08	rs10947453	22
ENSG00000264241	AL138721.1	6	35101231	35101315	1	miRNA	NA	NA	NA	NA	0	0	0	NA	NA	NA	NA	Yes	IMR90:Mesenchymal_Stem_Cell	2.419e-08	rs10947453	22
ENSG00000146197	SCUBE3	6	35182190	35220856	1	protein_coding	222663	SCUBE3	0.999984	-0.692415	0	0	0	NA	NA	NA	NA	Yes	Mesenchymal_Stem_Cell	2.419e-08	rs10947453	22
ENSG00000272374	RP3-329A5.8	6	35188147	35192407	-1	lincRNA	NA	NA	NA	NA	0	0	0	NA	NA	NA	NA	Yes	Mesenchymal_Stem_Cell	2.419e-08	rs10947453	22
ENSG00000266682	AL590558.1	6	63692989	63693075	-1	miRNA	NA	NA	NA	NA	0	0	0	NA	NA	NA	NA	Yes	IMR90	1.885e-10	rs76736233	23
ENSG00000198225	FKBP1C	6	63921351	63922929	1	protein_coding	642489	FKBP1C	0.000605467	NA	0	0	0	NA	NA	NA	NA	Yes	Mesenchymal_Stem_Cell	5.837e-07	rs17644076;rs77976885:rs2214123:rs17644076	23
ENSG00000146166	LGSN	6	63985856	64029882	-1	protein_coding	51557	LGSN	2.58999e-07	-0.165289	0	0	0	NA	NA	NA	NA	Yes	Mesenchymal_Stem_Cell	5.048e-09	rs77976885:rs17644076;rs77976885:rs2214123:rs17644076	23
ENSG00000112245	PTP4A1	6	64231666	64293492	1	protein_coding	7803	PTP4A1	0.889901	-2.05835	0	0	0	NA	NA	NA	NA	Yes	IMR90:Mesenchymal_Stem_Cell	5.048e-09	rs77976885:rs2214123:rs17644076;rs77976885	23
ENSG00000118482	PHF3	6	64345725	64489229	1	protein_coding	23469	PHF3	0.999469	-0.978781	0	0	0	NA	NA	NA	NA	Yes	Mesenchymal_Stem_Cell	2.656e-10	rs2214123:rs17644076	23
ENSG00000188107	EYS	6	64429876	66417118	-1	protein_coding	346007	EYS	8.21411e-09	-0.394014	0	0	144	NA	0.009	CMC_SVA_cis:CMC_NoSVA_cis	NA	Yes	Aorta:Left_Ventricle:Liver:Mesenchymal_Stem_Cell:Mesendoderm:Neural_Progenitor_Cell:hESC	1.885e-10	rs77976885;rs17644076;rs76736233:rs77976885:rs17644076;rs77976885:rs2214123:rs17644076	23
ENSG00000232120	RP11-349P19.1	6	65087688	65122672	1	antisense	NA	NA	NA	NA	0	0	0	NA	NA	NA	NA	Yes	Mesenchymal_Stem_Cell:hESC	1.885e-10	rs76736233:rs17644076;rs77976885:rs2214123:rs17644076	23
ENSG00000221312	AL109922.1	6	65684286	65684385	1	miRNA	NA	NA	NA	NA	0	0	0	NA	NA	NA	NA	Yes	Mesenchymal_Stem_Cell	1.885e-10	rs76736233	23
ENSG00000265187	AL109612.1	6	66176897	66176982	-1	miRNA	NA	NA	NA	NA	0	0	0	NA	NA	NA	NA	Yes	Mesenchymal_Stem_Cell:Mesendoderm:hESC	1.885e-10	rs76736233:rs77976885:rs17644076;rs77976885:rs2214123:rs17644076	23
ENSG00000221281	AC002485.1	6	67069318	67069392	1	miRNA	NA	NA	NA	NA	0	0	0	NA	NA	NA	NA	Yes	Mesenchymal_Stem_Cell:Mesendoderm:hESC	1.885e-10	rs76736233:rs17644076;rs77976885:rs2214123:rs17644076	23
ENSG00000251965	RNA5SP208	6	68177124	68177201	-1	rRNA	100873468	RNA5SP208	NA	NA	0	0	0	NA	NA	NA	NA	Yes	Mesenchymal_Stem_Cell	5.048e-09	rs77976885	23
ENSG00000201015	RNU6-280P	6	68256544	68256647	1	snRNA	106481886	RNU6-280P	NA	NA	0	0	0	NA	NA	NA	NA	Yes	IMR90:Mesenchymal_Stem_Cell	1.885e-10	rs77976885:rs17644076;rs77976885:rs2214123:rs17644076:rs76736233	23
ENSG00000223504	RP11-542F9.1	6	68765243	68770394	1	lincRNA	102723883	LOC102723883	NA	NA	0	0	0	NA	NA	NA	NA	Yes	IMR90:Mesenchymal_Stem_Cell:hESC	1.885e-10	rs17644076;rs77976885:rs2214123:rs17644076:rs76736233:rs77976885	23
ENSG00000226497	RP11-406O16.1	6	68936864	69039791	-1	lincRNA	101928280	LINC02549	NA	NA	0	0	0	NA	NA	NA	NA	Yes	Aorta:IMR90:Mesenchymal_Stem_Cell:Mesendoderm:hESC	1.885e-10	rs76736233:rs17644076;rs77976885:rs2214123:rs17644076:rs77976885	23
ENSG00000266675	AL606923.1	6	69203331	69203418	1	miRNA	NA	NA	NA	NA	0	0	0	NA	NA	NA	NA	Yes	Mesenchymal_Stem_Cell	1.885e-10	rs76736233:rs77976885:rs17644076;rs77976885:rs2214123:rs17644076	23
ENSG00000252107	RNA5SP220	6	140479728	140479831	-1	rRNA	100873480	RNA5SP220	NA	NA	0	0	0	NA	NA	NA	NA	Yes	hESC	7.625e-07	rs1334585	24
ENSG00000203733	GJE1	6	142454227	142456288	1	protein_coding	100126572	GJE1	NA	NA	0	0	0	NA	NA	NA	NA	Yes	IMR90:Mesenchymal_Stem_Cell:Mesendoderm:Trophoblast-like_Cell:hESC	2.133e-09	rs1334585	24
ENSG00000009844	VTA1	6	142468367	142545826	1	protein_coding	51534	VTA1	0.0824061	-1.10404	0	0	54	1.0031e-08	5.78666e-05	eQTLGen_cis_eQTLs	NA	Yes	Adult_Cortex:Fetal_Cortex:IMR90:Mesenchymal_Stem_Cell:Mesendoderm:Trophoblast-like_Cell:hESC	2.133e-09	rs1334585	24
ENSG00000237494	RP11-753B14.1	6	142572984	142580769	-1	lincRNA	NA	NA	NA	NA	0	0	0	NA	NA	NA	NA	Yes	IMR90:Mesenchymal_Stem_Cell:Mesendoderm:hESC	8.542e-08	rs1334585	24
ENSG00000266843	AL360007.1	6	142583780	142583871	-1	miRNA	NA	NA	NA	NA	0	0	0	NA	NA	NA	NA	Yes	IMR90:Mesenchymal_Stem_Cell:Mesendoderm:hESC	8.542e-08	rs1334585	24
ENSG00000112414	GPR126	6	142622991	142767403	1	protein_coding	57211	GPR126	0.283489	-0.199655	0	0	46	4.7299e-11	0	eQTLGen_cis_eQTLs:BIOSQTL/BIOS_eQTL_geneLevel	NA	Yes	Mesendoderm:hESC	4.751e-09	rs1334585	24
ENSG00000236366	RP11-440G9.1	6	142847592	142959026	-1	lincRNA	153910	LOC153910	NA	NA	56	15.25	0	NA	NA	NA	NA	Yes	IMR90:Mesenchymal_Stem_Cell:Mesendoderm:Trophoblast-like_Cell:hESC	2.133e-09	rs1334585	24
ENSG00000233138	RP1-67K17.3	6	143069580	143074896	1	antisense	NA	NA	NA	NA	0	0	0	NA	NA	NA	NA	Yes	hESC	8.542e-08	rs1334585	24
ENSG00000010818	HIVEP2	6	143072604	143266338	-1	protein_coding	3097	HIVEP2	1	-0.573572	0	0	0	NA	NA	NA	NA	Yes	Promoter_anchored_loops:Adult_Cortex:Fetal_Cortex:Liver:GM12878:IMR90:Mesenchymal_Stem_Cell:Mesendoderm:hESC	8.542e-08	rs1334585	24
ENSG00000237851	RP1-67K17.4	6	143109260	143115223	1	lincRNA	NA	NA	NA	NA	0	0	0	NA	NA	NA	NA	Yes	IMR90:Mesenchymal_Stem_Cell:Mesendoderm:hESC	8.542e-08	rs1334585	24
ENSG00000224460	RP11-439L18.2	6	143267184	143277835	-1	lincRNA	NA	NA	NA	NA	0	0	0	NA	NA	NA	NA	Yes	Liver:GM12878:IMR90:Mesenchymal_Stem_Cell:Mesendoderm:hESC	8.542e-08	rs1334585	24
ENSG00000232618	RP11-439L18.1	6	143271348	143277783	1	lincRNA	NA	NA	NA	NA	0	0	0	NA	NA	NA	NA	Yes	Liver:GM12878:IMR90:Mesenchymal_Stem_Cell:Mesendoderm:hESC	8.542e-08	rs1334585	24
ENSG00000229017	RP11-439L18.3	6	143287558	143359214	-1	antisense	NA	NA	NA	NA	0	0	0	NA	NA	NA	NA	Yes	Left_Ventricle:GM12878:IMR90:Mesenchymal_Stem_Cell:Mesendoderm:Trophoblast-like_Cell:hESC	2.133e-09	rs1334585	24
ENSG00000227192	RP1-45I4.3	6	143360562	143363461	-1	antisense	NA	NA	NA	NA	0	0	0	NA	NA	NA	NA	Yes	Aorta:Hippocampus:Left_Ventricle:Liver:GM12878:IMR90:Mesenchymal_Stem_Cell:Mesendoderm:Neural_Progenitor_Cell:Trophoblast-like_Cell:hESC	2.133e-09	rs1334585	24
ENSG00000146416	AIG1	6	143381633	143661441	1	protein_coding	51390	AIG1	1.90322e-05	NA	0	0	1	6.95116e-05	0.049	DICE/B_cell_naive	NA	Yes	Aorta:Hippocampus:Left_Ventricle:Liver:GM12878:IMR90:Mesenchymal_Stem_Cell:Mesendoderm:Neural_Progenitor_Cell:Trophoblast-like_Cell:hESC	2.133e-09	rs1334585	24
ENSG00000225752	RP1-45I4.2	6	143415171	143420782	-1	antisense	NA	NA	NA	NA	0	0	0	NA	NA	NA	NA	Yes	Left_Ventricle:GM12878:IMR90:Mesenchymal_Stem_Cell:Mesendoderm:hESC	2.133e-09	rs1334585	24
ENSG00000189007	ADAT2	6	143743969	143771810	-1	protein_coding	134637	ADAT2	2.09084e-08	-0.214919	0	0	0	NA	NA	NA	NA	Yes	Fetal_Cortex:Left_Ventricle:Liver:GM12878:IMR90:Mesenchymal_Stem_Cell:Mesendoderm:Neural_Progenitor_Cell:Trophoblast-like_Cell:hESC	2.133e-09	rs1334585	24
ENSG00000268402	AL031320.1	6	143759575	143764295	1	protein_coding	NA	NA	NA	NA	0	0	0	NA	NA	NA	NA	Yes	Promoter_anchored_loops:Aorta:Hippocampus:Left_Ventricle:Liver:Right_Ventricle:Spleen:GM12878:IMR90:Mesenchymal_Stem_Cell:Mesendoderm:Neural_Progenitor_Cell:Trophoblast-like_Cell:hESC	2.133e-09	rs1334585	24
ENSG00000223203	RNA5SP221	6	143770946	143771048	1	rRNA	106480759	RNA5SP221	NA	NA	0	0	0	NA	NA	NA	NA	Yes	Fetal_Cortex:Left_Ventricle:Liver:GM12878:IMR90:Mesenchymal_Stem_Cell:Mesendoderm:Neural_Progenitor_Cell:Trophoblast-like_Cell:hESC	2.133e-09	rs1334585	24
ENSG00000034693	PEX3	6	143771944	143811147	1	protein_coding	8504	PEX3	0.00276137	-0.410915	0	0	0	NA	NA	NA	NA	Yes	Fetal_Cortex:Left_Ventricle:Liver:GM12878:IMR90:Mesenchymal_Stem_Cell:Mesendoderm:Neural_Progenitor_Cell:Trophoblast-like_Cell:hESC	2.133e-09	rs1334585	24
ENSG00000229036	RP1-20N2.6	6	143806116	143828464	1	antisense	NA	NA	NA	NA	0	0	0	NA	NA	NA	NA	Yes	Aorta:Left_Ventricle:Liver:GM12878:IMR90:Mesenchymal_Stem_Cell:Mesendoderm:Trophoblast-like_Cell:hESC	2.133e-09	rs1334585	24
ENSG00000001036	FUCA2	6	143815948	143832827	-1	protein_coding	2519	FUCA2	0.000365584	0.179337	0	0	0	NA	NA	NA	NA	Yes	Adult_Cortex:Fetal_Cortex:Aorta:Left_Ventricle:Liver:GM12878:IMR90:Mesenchymal_Stem_Cell:Mesendoderm:Trophoblast-like_Cell:hESC	2.133e-09	rs1334585	24
ENSG00000112419	PHACTR2	6	143857982	144152322	1	protein_coding	9749	PHACTR2	0.00738942	NA	0	0	0	NA	NA	NA	NA	Yes	IMR90	8.542e-08	rs1334585	24
ENSG00000257065	RP3-468K18.5	6	144128229	144165754	1	protein_coding	NA	NA	NA	NA	0	0	0	NA	NA	NA	NA	Yes	Mesenchymal_Stem_Cell	8.542e-08	rs1334585	24
ENSG00000118495	PLAGL1	6	144261437	144385735	-1	protein_coding	5325	PLAGL1	0.881694	-0.293562	0	0	0	NA	NA	NA	NA	Yes	GM12878:IMR90:Mesenchymal_Stem_Cell	2.133e-09	rs1334585	24
ENSG00000221796	AL356739.1	6	145669894	145669985	1	miRNA	NA	NA	NA	NA	0	0	0	NA	NA	NA	NA	Yes	Left_Ventricle:Mesenchymal_Stem_Cell	7.625e-07	rs1334585	24
ENSG00000227748	RP11-497D6.3	6	147180317	147184217	1	lincRNA	NA	NA	NA	NA	0	0	0	NA	NA	NA	NA	Yes	Left_Ventricle:IMR90:Mesenchymal_Stem_Cell:Mesendoderm:hESC	1.062e-08	rs9390489	25
ENSG00000272397	RP11-497D6.5	6	147269664	147272295	-1	lincRNA	NA	NA	NA	NA	0	0	0	NA	NA	NA	NA	Yes	hESC	2.454e-08	rs9390489	25
ENSG00000164506	STXBP5	6	147525561	147706866	1	protein_coding	134957	STXBP5	0.999992	NA	0	0	8	1.1342e-06	0.00342445	eQTLGen_cis_eQTLs	NA	No	NA	7.508e-08	rs9390489	25
ENSG00000225135	RP11-361F15.2	6	147708800	147711601	1	lincRNA	NA	NA	NA	NA	0	0	0	NA	NA	NA	NA	Yes	Mesenchymal_Stem_Cell:Mesendoderm:hESC	1.062e-08	rs9390489	25
ENSG00000203727	SAMD5	6	147830063	148058683	1	protein_coding	389432	SAMD5	0.000898004	1.681	43	19.87	39	1.42692e-38	2.74963e-63	PsychENCODE_eQTLs:GTEx/v8/Adipose_Visceral_Omentum:GTEx/v8/Brain_Cerebellum:GTEx/v8/Brain_Hypothalamus:GTEx/v8/Heart_Atrial_Appendage:GTEx/v8/Ovary:GTEx/v8/Testis:GTEx/v8/Thyroid:GTEx/v7/Adipose_Visceral_Omentum:GTEx/v7/Brain_Cerebellum:GTEx/v7/Testis:GTEx/v7/Thyroid:GTEx/v6/Testis:GTEx/v6/Thyroid	NA	Yes	Fetal_Cortex:IMR90:Mesenchymal_Stem_Cell:Mesendoderm	1.062e-08	rs9390489	25
ENSG00000227681	RP11-307P5.1	6	147981839	148275073	1	lincRNA	NA	NA	NA	NA	13	13.44	0	NA	NA	NA	NA	Yes	IMR90:Mesenchymal_Stem_Cell:Mesendoderm:Trophoblast-like_Cell:hESC	1.062e-08	rs9390489	25
ENSG00000226249	RP11-307P5.2	6	148062570	148064460	-1	lincRNA	105378044	LOC105378044	NA	NA	0	0	0	NA	NA	NA	NA	Yes	Mesenchymal_Stem_Cell	1.062e-08	rs9390489	25
ENSG00000234675	RP11-242F11.2	6	148338558	148342110	-1	lincRNA	NA	NA	NA	NA	0	0	0	NA	NA	NA	NA	Yes	Left_Ventricle:IMR90:Mesenchymal_Stem_Cell:Mesendoderm:Trophoblast-like_Cell:hESC	1.062e-08	rs9390489	25
ENSG00000230205	RP11-631F7.2	6	148454945	148458540	-1	lincRNA	NA	NA	NA	NA	0	0	0	NA	NA	NA	NA	Yes	Left_Ventricle:IMR90:Mesenchymal_Stem_Cell:Mesendoderm:Trophoblast-like_Cell:hESC	1.062e-08	rs9390489	25
ENSG00000111961	SASH1	6	148593440	148873186	1	protein_coding	23328	SASH1	0.00325444	-1.83989	0	0	0	NA	NA	NA	NA	Yes	Left_Ventricle:IMR90:Mesenchymal_Stem_Cell:Mesendoderm:Trophoblast-like_Cell:hESC	1.062e-08	rs9390489	25
ENSG00000207345	RNU6-1222P	6	148599808	148599914	1	snRNA	106480100	RNU6-1222P	NA	NA	0	0	0	NA	NA	NA	NA	Yes	Left_Ventricle:IMR90:Mesenchymal_Stem_Cell:Mesendoderm:Trophoblast-like_Cell:hESC	1.062e-08	rs9390489	25
ENSG00000223322	AL033378.1	6	148845289	148845376	-1	miRNA	NA	NA	NA	NA	0	0	0	NA	NA	NA	NA	Yes	IMR90:Mesenchymal_Stem_Cell	1.062e-08	rs9390489	25
ENSG00000227660	RP11-162J8.2	6	149276764	149285820	-1	antisense	NA	NA	NA	NA	0	0	0	NA	NA	NA	NA	Yes	Mesenchymal_Stem_Cell:Trophoblast-like_Cell	1.062e-08	rs9390489	25
ENSG00000175003	SLC22A1	6	160542821	160579750	1	protein_coding	6580	SLC22A1	1.23978e-13	-0.158084	0	0	2	2.1555e-07	0.00211634	eQTLGen_trans_eQTLs	NA	No	NA	1.887e-09	rs9812936;rs3774749;rs9815930	14
ENSG00000073067	CYP2W1	7	1022835	1029276	1	protein_coding	54905	CYP2W1	0.000980916	NA	0	0	0	NA	NA	NA	NA	Yes	Promoter_anchored_loops	4.339e-08	rs13234909	26
ENSG00000164880	INTS1	7	1509913	1545489	-1	protein_coding	26173	INTS1	0.224121	NA	0	0	0	NA	NA	NA	NA	Yes	Promoter_anchored_loops	4.42e-11	rs56180486:rs34021847	26
ENSG00000231927	AC102953.6	7	1548291	1549063	-1	antisense	NA	NA	NA	NA	0	0	0	NA	NA	NA	NA	Yes	Promoter_anchored_loops	4.42e-11	rs56180486:rs34021847	26
ENSG00000198517	MAFK	7	1570350	1582679	1	protein_coding	7975	MAFK	0.557286	-0.718425	0	0	13	0.00011054	0.00918888	PsychENCODE_eQTLs	NA	Yes	EP_links_oneway:Promoter_anchored_loops:EP_correlation_cell_type_oneway	2.95e-11	rs56180486;rs56180486:rs34021847:rs1558461:rs34021847;rs13234909	26
ENSG00000164855	TMEM184A	7	1581871	1600457	-1	protein_coding	202915	TMEM184A	8.88852e-05	1.72893	0	0	1	0.000418875	0.0285615	PsychENCODE_eQTLs	NA	Yes	Promoter_anchored_loops:Fetal_Cortex:IMR90:Mesenchymal_Stem_Cell:Mesendoderm	2.95e-11	rs34021847;rs13234909:rs56180486:rs34021847:rs1558461:rs13234909	26
ENSG00000157778	PSMG3	7	1606966	1610641	-1	protein_coding	84262	PSMG3	0.194253	NA	0	0	0	NA	NA	NA	NA	Yes	Promoter_anchored_loops:IMR90:Mesenchymal_Stem_Cell:Mesendoderm	2.95e-11	rs56180486:rs1558461:rs13234909:rs34021847;rs13234909:rs34021847	26
ENSG00000230487	PSMG3-AS1	7	1609709	1629262	1	lincRNA	114796	PSMG3-AS1	NA	NA	0	0	0	NA	NA	NA	NA	Yes	Promoter_anchored_loops:Fetal_Cortex:IMR90:Mesenchymal_Stem_Cell:Mesendoderm	2.95e-11	rs56180486:rs1558461:rs34021847:rs13234909:rs34021847;rs13234909	26
ENSG00000231476	AC074389.5	7	1660290	1661041	1	lincRNA	NA	NA	NA	NA	0	0	0	NA	NA	NA	NA	Yes	Left_Ventricle:IMR90:Mesenchymal_Stem_Cell:Mesendoderm:Trophoblast-like_Cell	2.95e-11	rs56180486:rs34021847:rs1558461:rs13234909:rs34021847;rs13234909	26
ENSG00000225968	ELFN1	7	1727755	1787590	1	protein_coding	392617	ELFN1	0.699066	-0.0225181	0	0	59	1.51496e-06	1.18978e-08	eQTLcatalogue/Quach_2016_ge_monocyte_IAV:CMC_NoSVA_cis:GTEx/v8/Cells_Cultured_fibroblasts:GTEx/v7/Cells_Transformed_fibroblasts:GTEx/v6/Cells_Transformed_fibroblasts	NA	Yes	Promoter_anchored_loops:IMR90:Mesenchymal_Stem_Cell	2.95e-11	rs34021847;rs13234909;rs56180486;rs56180486:rs34021847:rs1558461	26
ENSG00000234977	AC074389.7	7	1731542	1732086	-1	lincRNA	NA	NA	NA	NA	0	0	0	NA	NA	NA	NA	Yes	Promoter_anchored_loops:IMR90:Mesenchymal_Stem_Cell	2.95e-11	rs56180486:rs34021847;rs13234909:rs34021847:rs1558461	26
ENSG00000205971	AC074389.6	7	1732446	1733961	-1	protein_coding	NA	NA	NA	NA	0	0	0	NA	NA	NA	NA	Yes	Promoter_anchored_loops:IMR90:Mesenchymal_Stem_Cell	2.95e-11	rs56180486:rs34021847;rs13234909:rs34021847:rs1558461	26
ENSG00000266391	AC074389.1	7	1820330	1820427	-1	miRNA	NA	NA	NA	NA	0	0	0	NA	NA	NA	NA	Yes	Promoter_anchored_loops:IMR90:Mesenchymal_Stem_Cell:Mesendoderm	2.95e-11	rs56180486:rs34021847:rs13234909:rs34021847;rs13234909:rs1558461	26
ENSG00000002822	MAD1L1	7	1855429	2272878	-1	protein_coding	8379	MAD1L1	2.03781e-10	-0.0844627	294	16.12	234	1.4547e-224	0	eQTLcatalogue/BLUEPRINT_ge_monocyte:eQTLcatalogue/BLUEPRINT_ge_T-cell:eQTLcatalogue/CEDAR_monocyte_CD14:eQTLcatalogue/Fairfax_2012_B-cell_CD19:eQTLcatalogue/Fairfax_2014_IFN24:eQTLcatalogue/Fairfax_2014_LPS24:eQTLcatalogue/Fairfax_2014_naive:eQTLcatalogue/Lepik_2017_ge_blood:PsychENCODE_eQTLs:eQTLGen_cis_eQTLs:BIOSQTL/BIOS_eQTL_geneLevel:CMC_SVA_cis:GTEx/v8/Whole_Blood:GTEx/v8/Breast_Mammary_Tiss…	NA	Yes	Promoter_anchored_loops	2.95e-11	rs13234909;rs56180486;rs34021847;rs1558461	26
ENSG00000176349	AC110781.3	7	1878222	1889567	1	protein_coding	NA	NA	NA	NA	43	12.38	254	2.16582e-38	3.10545e-35	eQTLcatalogue/Quach_2016_ge_monocyte_Pam3CSK4:eQTLcatalogue/Quach_2016_ge_monocyte_R848:PsychENCODE_eQTLs:BIOSQTL/BIOS_eQTL_geneLevel:GTEx/v8/Brain_Anterior_cingulate_cortex_BA24:GTEx/v8/Brain_Caudate_basal_ganglia:GTEx/v8/Brain_Frontal_Cortex_BA9:GTEx/v8/Brain_Hypothalamus:GTEx/v8/Brain_Nucleus_accumbens_basal_ganglia:GTEx/v8/Pituitary:GTEx/v8/Testis:GTEx/v7/Brain_Frontal_Cortex_BA9:GTEx/v7/Brai…	NA	Yes	Promoter_anchored_loops	2.95e-11	rs13234909;rs56180486;rs34021847;rs1558461;rs13234909:rs56180486:rs34021847	26
ENSG00000265089	MIR4655	7	1883816	1883889	-1	miRNA	100616160	MIR4655	NA	NA	31	12.38	0	NA	NA	NA	NA	Yes	Promoter_anchored_loops:IMR90:Trophoblast-like_Cell	2.95e-11	rs13234909;rs34021847;rs13234909:rs56180486:rs34021847:rs1558461	26
ENSG00000122687	FTSJ2	7	2273866	2281840	-1	protein_coding	29960	FTSJ2	1.97488e-05	0.0965956	0	0	258	8.4016e-24	0	PsychENCODE_eQTLs:DICE/T_CD8_naive_activated:DICE/T_CD4_TFH:DICE/T_CD4_TH17:eQTLGen_cis_eQTLs:BIOSQTL/BIOS_eQTL_geneLevel:CMC_SVA_cis:GTEx/v8/Adipose_Subcutaneous:GTEx/v8/Adipose_Visceral_Omentum:GTEx/v8/Whole_Blood:GTEx/v8/Artery_Tibial:GTEx/v8/Brain_Caudate_basal_ganglia:GTEx/v8/Brain_Cerebellar_Hemisphere:GTEx/v8/Brain_Cerebellum:GTEx/v8/Brain_Cortex:GTEx/v8/Breast_Mammary_Tissue:GTEx/v8/Esoph…	NA	Yes	Fetal_Cortex	2.95e-11	rs13234909;rs34021847;rs56180486;rs1558461;rs56180486:rs34021847	26
ENSG00000106268	NUDT1	7	2281857	2290781	1	protein_coding	4521	NUDT1	1.28825e-09	NA	0	0	105	1.7093e-14	0	eQTLGen_cis_eQTLs:GTEx/v8/Thyroid	NA	Yes	Fetal_Cortex	5.123e-11	rs56180486;rs34021847;rs13234909;rs1558461;rs56180486:rs34021847	26
ENSG00000106266	SNX8	7	2291405	2393953	-1	protein_coding	29886	SNX8	0.165171	-0.451639	0	0	0	NA	NA	NA	NA	Yes	Promoter_anchored_loops:IMR90	3.99e-10	rs56180486:rs34021847;rs13234909:rs34021847:rs1558461	26
ENSG00000106263	EIF3B	7	2393721	2420380	1	protein_coding	8662	EIF3B	0.999971	0.333714	0	0	0	NA	NA	NA	NA	Yes	Promoter_anchored_loops:IMR90	3.99e-10	rs56180486:rs34021847;rs13234909:rs34021847:rs1558461	26
ENSG00000230914	AC004840.8	7	2423756	2428232	1	lincRNA	NA	NA	NA	NA	0	0	0	NA	NA	NA	NA	Yes	Promoter_anchored_loops	2.968e-11	rs34021847;rs13234909:rs56180486:rs34021847	26
ENSG00000175873	AC004840.9	7	2477398	2487485	1	lincRNA	NA	NA	NA	NA	0	0	0	NA	NA	NA	NA	Yes	Promoter_anchored_loops	2.047e-07	rs13234909	26
ENSG00000106012	IQCE	7	2598632	2654368	1	protein_coding	23288	IQCE	1.34473e-25	2.67671	0	0	2	3.92693e-05	0.049	DICE/T_CD8_naive_activated	NA	No	NA	7.613e-10	rs56180486	26
ENSG00000005108	THSD7A	7	11409984	11871824	-1	protein_coding	221981	THSD7A	0.999281	-0.67517	0	0	3	8.85359e-06	0.0208816	eQTLcatalogue/Kasela_2017_T-cell_CD4:PsychENCODE_eQTLs	NA	Yes	Left_Ventricle:Liver:IMR90:Mesenchymal_Stem_Cell:Mesendoderm:Trophoblast-like_Cell:hESC	9.201e-11	rs10235395;rs5011438;rs5011438:rs5011438;rs10235395:rs10235395:rs1865567	27
ENSG00000230435	AC004160.4	7	11446582	11453705	1	antisense	NA	NA	NA	NA	0	0	0	NA	NA	NA	NA	Yes	Left_Ventricle:Liver:IMR90:Mesenchymal_Stem_Cell:Mesendoderm:Neural_Progenitor_Cell:Trophoblast-like_Cell:hESC	9.201e-11	rs10235395:rs5011438;rs10235395:rs1865567:rs5011438	27
ENSG00000106460	TMEM106B	7	12250867	12282993	1	protein_coding	54664	TMEM106B	0.515078	3.38065	147	21.2	149	2.32505e-69	0	eQTLcatalogue/BLUEPRINT_ge_monocyte:eQTLcatalogue/BLUEPRINT_ge_neutrophil:eQTLcatalogue/BLUEPRINT_ge_T-cell:eQTLcatalogue/CEDAR_neutrophil_CD15:eQTLcatalogue/Fairfax_2014_IFN24:eQTLcatalogue/Fairfax_2014_LPS24:eQTLcatalogue/Fairfax_2014_naive:eQTLcatalogue/GENCORD_ge_LCL:eQTLcatalogue/GEUVADIS_ge_LCL:eQTLcatalogue/Naranbhai_2015_neutrophil_CD16:eQTLcatalogue/Quach_2016_ge_monocyte_IAV:eQTLcatalog…	NA	Yes	Mesenchymal_Stem_Cell:Mesendoderm:hESC	9.201e-11	rs10235395;rs5011438;rs1865567;rs5011438:rs5011438;rs10235395:rs10235395:rs1865567	27
ENSG00000146530	VWDE	7	12370511	12443567	-1	protein_coding	221806	VWDE	NA	0.87633	0	0	94	7.47995e-25	3.61183e-38	eQTLcatalogue/HipSci_ge_iPSC:eQTLcatalogue/TwinsUK_ge_skin:PsychENCODE_eQTLs:eQTLGen_cis_eQTLs:BIOSQTL/BIOS_eQTL_geneLevel:CMC_SVA_cis:CMC_NoSVA_cis:GTEx/v8/Colon_Transverse:GTEx/v8/Esophagus_Mucosa:GTEx/v8/Heart_Atrial_Appendage:GTEx/v8/Lung:GTEx/v8/Cells_Cultured_fibroblasts:GTEx/v8/Skin_Not_Sun_Exposed_Suprapubic:GTEx/v8/Skin_Sun_Exposed_Lower_leg:GTEx/v8/Thyroid:GTEx/v7/Whole_Blood:GTEx/v7/Es…	NA	No	NA	1.531e-10	rs1865567;rs10235395;rs5011438	27
ENSG00000226690	AC005281.1	7	12536055	12581536	1	lincRNA	102725191	LOC102725191	NA	NA	0	0	0	NA	NA	NA	NA	Yes	hESC	1.863e-10	rs5011438:rs5011438;rs10235395:rs10235395:rs1865567	27
ENSG00000006747	SCIN	7	12610203	12693228	1	protein_coding	85477	SCIN	4.0823e-16	0.0242818	0	0	1	0.000107656	4.55671e-52	GTEx/v8/Thyroid	NA	No	NA	7.579e-07	rs1865567	27
ENSG00000122644	ARL4A	7	12726481	12730559	1	protein_coding	10124	ARL4A	0.640299	1.81094	0	0	99	5.77021e-15	2.88511e-11	eQTLcatalogue/BLUEPRINT_ge_neutrophil	NA	No	NA	9.201e-11	rs5011438;rs10235395	27
ENSG00000006468	ETV1	7	13930853	14031050	-1	protein_coding	2115	ETV1	0.996674	1.9071	0	0	0	NA	NA	NA	NA	Yes	IMR90	9.201e-11	rs10235395:rs5011438;rs10235395:rs1865567:rs5011438	27
ENSG00000226323	AC006150.1	7	14853756	14856190	1	antisense	NA	NA	NA	NA	0	0	0	NA	NA	NA	NA	Yes	IMR90	9.201e-11	rs10235395:rs5011438;rs10235395:rs1865567:rs5011438	27
ENSG00000227489	AC006458.3	7	15105832	15108276	1	lincRNA	NA	NA	NA	NA	0	0	0	NA	NA	NA	NA	Yes	IMR90	1.863e-10	rs5011438:rs5011438;rs10235395:rs10235395:rs1865567	27
ENSG00000122547	EEPD1	7	36192758	36341152	1	protein_coding	80820	EEPD1	0.0026572	2.86136	0	0	1	3.8226e-06	0.0265341	eQTLGen_trans_eQTLs	NA	No	NA	1.887e-09	rs3774749;rs9815930;rs9812936	14
ENSG00000188175	HEPACAM2	7	92817899	92855837	-1	protein_coding	253012	HEPACAM2	8.70716e-09	0.511023	0	0	0	NA	NA	NA	NA	Yes	Left_Ventricle	5.147e-08	rs756859:rs10228472	28
ENSG00000004766	CCDC132	7	92861653	92988338	1	protein_coding	55610	CCDC132	0.991409	0.377898	0	0	0	NA	NA	NA	NA	Yes	Left_Ventricle	5.147e-08	rs756859:rs10228472	28
ENSG00000265423	MIR4652	7	93346240	93346317	1	miRNA	100616206	MIR4652	NA	NA	0	0	0	NA	NA	NA	NA	Yes	Left_Ventricle:Mesenchymal_Stem_Cell	5.147e-08	rs756859:rs10228472	28
ENSG00000105825	TFPI2	7	93514709	93520303	-1	protein_coding	7980	TFPI2	0.237366	0.765585	0	0	0	NA	NA	NA	NA	Yes	IMR90	2.352e-10	rs756859:rs10228472:rs10228472;rs756859	28
ENSG00000234695	AC002076.10	7	93520225	93522913	1	antisense	105375401	LOC105375401	NA	NA	0	0	0	NA	NA	NA	NA	Yes	IMR90	2.352e-10	rs756859:rs10228472:rs10228472;rs756859	28
ENSG00000236938	AC003092.2	7	93701071	93706469	-1	lincRNA	NA	NA	NA	NA	0	0	0	NA	NA	NA	NA	Yes	Left_Ventricle	5.147e-08	rs756859:rs10228472	28
ENSG00000005421	PON1	7	94926988	95025673	-1	protein_coding	5444	PON1	0.00220884	0.899958	0	0	1	7.79613e-05	2.06953e-19	GTEx/v8/Pancreas	NA	No	NA	5.158e-07	rs756859	28
ENSG00000158560	DYNC1I1	7	95401866	95739634	1	protein_coding	1780	DYNC1I1	0.0116377	0.222837	26	13.99	21	2.95597e-12	5.79966e-48	GTEx/v8/Brain_Cerebellar_Hemisphere:GTEx/v8/Brain_Cerebellum:GTEx/v8/Muscle_Skeletal:GTEx/v8/Spleen:GTEx/v7/Brain_Cerebellum:GTEx/v7/Muscle_Skeletal:GTEx/v6/Brain_Cerebellar_Hemisphere:GTEx/v6/Brain_Cerebellum	NA	Yes	Mesendoderm	2.352e-10	rs756859;rs10228472;rs756859:rs10228472:rs10228472	28
ENSG00000004864	SLC25A13	7	95749532	95951459	-1	protein_coding	10165	SLC25A13	1.94046e-15	-0.814745	0	0	26	6.6783e-73	0	eQTLcatalogue/BLUEPRINT_ge_monocyte:eQTLcatalogue/Fairfax_2014_IFN24:eQTLcatalogue/Fairfax_2014_LPS24:eQTLcatalogue/Fairfax_2014_LPS2:eQTLcatalogue/Nedelec_2016_ge_macrophage_Listeria:eQTLcatalogue/Nedelec_2016_ge_macrophage_Salmonella:eQTLcatalogue/Quach_2016_ge_monocyte_IAV:eQTLcatalogue/Quach_2016_ge_monocyte_LPS:eQTLcatalogue/Quach_2016_ge_monocyte_naive:eQTLcatalogue/Quach_2016_ge_monocyte_P…	NA	Yes	IMR90:Mesenchymal_Stem_Cell:Mesendoderm:hESC	2.352e-10	rs756859;rs10228472;rs756859:rs10228472:rs10228472	28
ENSG00000208025	MIR591	7	95848974	95849068	-1	miRNA	693176	MIR591	NA	NA	0	0	0	NA	NA	NA	NA	Yes	Aorta:Left_Ventricle:Liver:IMR90:Mesenchymal_Stem_Cell:Mesendoderm:Neural_Progenitor_Cell:Trophoblast-like_Cell:hESC	2.352e-10	rs756859:rs10228472:rs10228472;rs756859	28
ENSG00000220987	AC084368.1	7	95936072	95936172	-1	miRNA	NA	NA	NA	NA	0	0	0	NA	NA	NA	NA	Yes	IMR90:Mesenchymal_Stem_Cell:Mesendoderm:hESC	2.352e-10	rs756859:rs10228472:rs10228472;rs756859	28
ENSG00000207045	RNU6-532P	7	95959950	95960056	1	snRNA	106481349	RNU6-532P	NA	NA	0	0	0	NA	NA	NA	NA	Yes	IMR90:Mesenchymal_Stem_Cell:Mesendoderm:hESC	2.352e-10	rs756859:rs10228472:rs10228472;rs756859	28
ENSG00000207115	RNU6-364P	7	95970452	95970558	1	snRNA	106481293	RNU6-364P	NA	NA	0	0	0	NA	NA	NA	NA	Yes	IMR90:Mesenchymal_Stem_Cell:Mesendoderm:hESC	2.352e-10	rs756859:rs10228472:rs10228472;rs756859	28
ENSG00000252872	RNU7-188P	7	96007169	96007232	1	snRNA	106480832	RNU7-188P	NA	NA	0	0	0	NA	NA	NA	NA	Yes	IMR90:Mesenchymal_Stem_Cell:Mesendoderm:Trophoblast-like_Cell:hESC	2.352e-10	rs756859:rs10228472:rs10228472;rs756859	28
ENSG00000238385	AC004458.1	7	96097643	96097734	-1	miRNA	NA	NA	NA	NA	0	0	0	NA	NA	NA	NA	Yes	Aorta:Left_Ventricle:Liver:IMR90:Mesenchymal_Stem_Cell:Mesendoderm:Trophoblast-like_Cell:hESC	2.352e-10	rs756859:rs10228472:rs10228472;rs756859	28
ENSG00000127922	SHFM1	7	96110938	96339203	-1	protein_coding	7979	SHFM1	0.418592	-0.181498	0	0	0	NA	NA	NA	NA	Yes	Aorta:Left_Ventricle:Liver:IMR90:Mesenchymal_Stem_Cell:Mesendoderm:Trophoblast-like_Cell:hESC	2.352e-10	rs756859:rs10228472:rs10228472;rs756859	28
ENSG00000197851	C7orf76	7	96110938	96132835	-1	protein_coding	7979	C7orf76	NA	0.642603	0	0	0	NA	NA	NA	NA	Yes	Aorta:Left_Ventricle:Liver:IMR90:Mesenchymal_Stem_Cell:Mesendoderm:Trophoblast-like_Cell:hESC	2.352e-10	rs756859:rs10228472:rs10228472;rs756859	28
ENSG00000272377	RP11-682N22.1	7	96251318	96293650	-1	lincRNA	NA	NA	NA	NA	0	0	0	NA	NA	NA	NA	Yes	IMR90:Mesenchymal_Stem_Cell:Mesendoderm:Trophoblast-like_Cell:hESC	2.352e-10	rs756859:rs10228472:rs10228472;rs756859	28
ENSG00000231764	DLX6-AS1	7	96584453	96643377	-1	antisense	285987	DLX6-AS1	NA	NA	0	0	0	NA	NA	NA	NA	Yes	Adult_Cortex:Fetal_Cortex:Aorta:Dorsolateral_Prefrontal_Cortex:Hippocampus:Left_Ventricle:Liver:Psoas:Right_Ventricle:Spleen:GM12878:IMR90:Mesenchymal_Stem_Cell:Mesendoderm:Neural_Progenitor_Cell:Trophoblast-like_Cell:hESC	2.352e-10	rs756859:rs10228472:rs10228472;rs756859	28
ENSG00000006377	DLX6	7	96634860	96640351	1	protein_coding	1750	DLX6	0.84283	-0.587646	0	0	0	NA	NA	NA	NA	Yes	Fetal_Cortex:Aorta:Dorsolateral_Prefrontal_Cortex:Left_Ventricle:Liver:Pancreas:Right_Ventricle:GM12878:IMR90:Mesenchymal_Stem_Cell:Mesendoderm:Neural_Progenitor_Cell:Trophoblast-like_Cell:hESC	2.352e-10	rs756859:rs10228472:rs10228472;rs756859	28
ENSG00000271956	DLX6-AS2	7	96635695	96637022	-1	antisense	100873931	DLX6-AS2	NA	NA	0	0	0	NA	NA	NA	NA	Yes	Fetal_Cortex:Aorta:Dorsolateral_Prefrontal_Cortex:Left_Ventricle:Liver:Pancreas:Right_Ventricle:GM12878:IMR90:Mesenchymal_Stem_Cell:Mesendoderm:Neural_Progenitor_Cell:Trophoblast-like_Cell:hESC	2.352e-10	rs756859:rs10228472:rs10228472;rs756859	28
ENSG00000105880	DLX5	7	96649704	96654409	-1	protein_coding	1749	DLX5	0.67598	-0.0623321	0	0	0	NA	NA	NA	NA	Yes	Promoter_anchored_loops:Adult_Cortex:Fetal_Cortex:Aorta:Dorsolateral_Prefrontal_Cortex:Hippocampus:Left_Ventricle:Liver:Psoas:Right_Ventricle:Spleen:GM12878:IMR90:Mesenchymal_Stem_Cell:Mesendoderm:Neural_Progenitor_Cell:Trophoblast-like_Cell:hESC	2.352e-10	rs756859:rs10228472:rs10228472;rs756859	28
ENSG00000196636	ACN9	7	96745902	96811075	1	protein_coding	57001	ACN9	0.014583	-0.532743	0	0	0	NA	NA	NA	NA	Yes	Left_Ventricle:IMR90:Mesenchymal_Stem_Cell:Mesendoderm:hESC	2.352e-10	rs756859:rs10228472:rs10228472;rs756859	28
ENSG00000221192	AC004745.1	7	96920826	96920908	-1	miRNA	NA	NA	NA	NA	0	0	0	NA	NA	NA	NA	Yes	Mesendoderm:hESC	5.147e-08	rs756859:rs10228472	28
ENSG00000006128	TAC1	7	97361220	97369784	1	protein_coding	6863	TAC1	0.877315	-0.108548	0	0	0	NA	NA	NA	NA	Yes	Left_Ventricle:Liver:IMR90:Mesenchymal_Stem_Cell:Mesendoderm:Trophoblast-like_Cell:hESC	2.352e-10	rs756859:rs10228472:rs10228472;rs756859	28
ENSG00000070669	ASNS	7	97481430	97501854	-1	protein_coding	440	ASNS	0.00166593	0.32761	0	0	0	NA	NA	NA	NA	Yes	Left_Ventricle:IMR90:Mesenchymal_Stem_Cell:Mesendoderm:hESC	2.352e-10	rs756859:rs10228472:rs10228472;rs756859	28
ENSG00000164715	LMTK2	7	97736197	97838945	1	protein_coding	22853	LMTK2	0.994402	0.167448	0	0	0	NA	NA	NA	NA	Yes	Liver:Mesenchymal_Stem_Cell:Mesendoderm:Trophoblast-like_Cell	2.352e-10	rs756859:rs10228472:rs10228472;rs756859	28
ENSG00000242154	RP4-778K6.3	7	104944724	104947089	1	antisense	NA	NA	NA	NA	0	0	2	1.7463e-09	5.67322e-05	eQTLGen_trans_eQTLs	NA	No	NA	1.887e-09	rs9812936;rs3774749;rs9815930	14
ENSG00000223646	AC002463.3	7	112262433	112348135	1	lincRNA	101928012	LOC101928012	NA	NA	0	0	0	NA	NA	NA	NA	Yes	Mesenchymal_Stem_Cell	1.188e-09	rs4730633	29
ENSG00000154415	PPP1R3A	7	113516832	113715975	-1	protein_coding	5506	PPP1R3A	6.58741e-07	0.121611	0	0	0	NA	NA	NA	NA	Yes	Left_Ventricle:IMR90:Mesenchymal_Stem_Cell:Mesendoderm:Trophoblast-like_Cell:hESC	1.122e-11	rs8180817:rs4730633:rs8180817;rs4730633	29
ENSG00000128573	FOXP2	7	113726382	114333827	1	protein_coding	93986	FOXP2	0.996179	-0.404517	111	19.38	99	2.38452e-19	3.01145e-14	eQTLcatalogue/TwinsUK_ge_fat:CMC_SVA_cis:GTEx/v8/Adipose_Subcutaneous:GTEx/v8/Adipose_Visceral_Omentum:GTEx/v8/Adrenal_Gland:GTEx/v8/Artery_Coronary:GTEx/v8/Pituitary:GTEx/v7/Adipose_Subcutaneous:GTEx/v7/Adipose_Visceral_Omentum:GTEx/v7/Artery_Coronary:GTEx/v7/Breast_Mammary_Tissue:GTEx/v7/Pituitary:GTEx/v6/Adipose_Subcutaneous:GTEx/v6/Pituitary	NA	Yes	Adult_Cortex:Fetal_Cortex:Aorta:Left_Ventricle:Liver:Psoas:Right_Ventricle:IMR90:Mesenchymal_Stem_Cell:Mesendoderm:Neural_Progenitor_Cell:Trophoblast-like_Cell:hESC	1.122e-11	rs4730633;rs8180817;rs8180817:rs8180817;rs4730633:rs4730633	29
ENSG00000224595	AC073626.2	7	114054299	114059930	-1	antisense	NA	NA	NA	NA	13	16.95	0	NA	NA	NA	NA	Yes	Aorta:Left_Ventricle:Liver:Right_Ventricle:GM12878:IMR90:Mesenchymal_Stem_Cell:Mesendoderm:Neural_Progenitor_Cell:Trophoblast-like_Cell:hESC	1.122e-11	rs8180817;rs4730633:rs8180817:rs4730633	29
ENSG00000202334	RNA5SP238	7	114253842	114253961	-1	rRNA	100873496	RNA5SP238	NA	NA	0	0	0	NA	NA	NA	NA	Yes	Left_Ventricle:Liver:IMR90:Mesenchymal_Stem_Cell:Mesendoderm:Trophoblast-like_Cell:hESC	1.122e-11	rs4730633:rs8180817:rs8180817;rs4730633	29
ENSG00000266229	AC020606.1	7	114269910	114270011	1	miRNA	NA	NA	NA	NA	0	0	0	NA	NA	NA	NA	Yes	Left_Ventricle:Liver:IMR90:Mesenchymal_Stem_Cell:Mesendoderm:Trophoblast-like_Cell:hESC	1.122e-11	rs4730633:rs8180817:rs8180817;rs4730633	29
ENSG00000272230	MIR3666	7	114293400	114293510	1	miRNA	100500896	MIR3666	NA	NA	0	0	0	NA	NA	NA	NA	Yes	Fetal_Cortex:Aorta:Left_Ventricle:Liver:GM12878:IMR90:Mesenchymal_Stem_Cell:Mesendoderm:Neural_Progenitor_Cell:Trophoblast-like_Cell:hESC	1.122e-11	rs8180817:rs4730633:rs8180817;rs4730633	29
ENSG00000135272	MDFIC	7	114562209	114659256	1	protein_coding	29969	MDFIC	NA	-1.32194	0	0	20	1.758e-05	1.66788e-06	GTEx/v8/Colon_Sigmoid:GTEx/v8/Heart_Atrial_Appendage:GTEx/v8/Skin_Sun_Exposed_Lower_leg:GTEx/v7/Colon_Sigmoid	NA	Yes	Fetal_Cortex:IMR90:Mesenchymal_Stem_Cell:Mesendoderm:hESC	1.122e-11	rs8180817;rs4730633;rs8180817:rs4730633	29
ENSG00000233607	AC068610.5	7	114701591	114871409	-1	lincRNA	104355291	LINC01392	NA	NA	0	0	0	NA	NA	NA	NA	Yes	Left_Ventricle:Mesenchymal_Stem_Cell:Mesendoderm:Trophoblast-like_Cell:hESC	1.122e-11	rs8180817:rs4730633:rs8180817;rs4730633	29
ENSG00000225535	AC068610.3	7	114719012	114766368	1	lincRNA	102724386	LINC01393	NA	NA	0	0	0	NA	NA	NA	NA	Yes	Left_Ventricle:IMR90:Mesenchymal_Stem_Cell:Mesendoderm:hESC	1.122e-11	rs8180817:rs4730633:rs8180817;rs4730633	29
ENSG00000202377	SNORA25	7	115221369	115221496	-1	snoRNA	109623459	SNORA25B	NA	NA	0	0	0	NA	NA	NA	NA	Yes	Aorta:Left_Ventricle:Liver:IMR90:Mesenchymal_Stem_Cell:Mesendoderm:hESC	1.122e-11	rs8180817:rs4730633:rs8180817;rs4730633	29
ENSG00000242072	RP11-458K10.1	7	115287515	115316383	-1	lincRNA	NA	NA	NA	NA	0	0	0	NA	NA	NA	NA	Yes	Left_Ventricle:GM12878:IMR90:Mesenchymal_Stem_Cell:Mesendoderm:Neural_Progenitor_Cell:Trophoblast-like_Cell:hESC	1.122e-11	rs8180817:rs4730633:rs8180817;rs4730633	29
ENSG00000240973	RP11-458K10.2	7	115319399	115322672	-1	lincRNA	100506489	LOC100506489	NA	NA	0	0	0	NA	NA	NA	NA	Yes	Aorta:Left_Ventricle:Liver:Right_Ventricle:GM12878:IMR90:Mesenchymal_Stem_Cell:Mesendoderm:Neural_Progenitor_Cell:Trophoblast-like_Cell:hESC	1.122e-11	rs4730633:rs8180817:rs8180817;rs4730633	29
ENSG00000243345	RP11-458K10.3	7	115429783	115431103	1	lincRNA	NA	NA	NA	NA	0	0	0	NA	NA	NA	NA	Yes	Aorta:Left_Ventricle:GM12878:IMR90:Mesenchymal_Stem_Cell:Mesendoderm:hESC	1.122e-11	rs4730633:rs8180817:rs8180817;rs4730633	29
ENSG00000105967	TFEC	7	115575202	115799950	-1	protein_coding	22797	TFEC	4.73106e-05	-0.865539	0	0	0	NA	NA	NA	NA	Yes	IMR90:Mesendoderm	3.412e-10	rs8180817:rs4730633:rs8180817;rs4730633	29
ENSG00000135269	TES	7	115850547	115898837	1	protein_coding	26136	TES	4.84137e-11	0.213295	0	0	0	NA	NA	NA	NA	Yes	hESC	6.518e-11	rs8180817	29
ENSG00000243243	AC073130.3	7	115877983	115967950	-1	antisense	NA	NA	NA	NA	0	0	0	NA	NA	NA	NA	Yes	Left_Ventricle:hESC	6.518e-11	rs4730633:rs8180817	29
ENSG00000237813	AC002066.1	7	115878314	116139519	-1	antisense	NA	NA	NA	NA	0	0	0	NA	NA	NA	NA	Yes	Mesendoderm:hESC	1.188e-09	rs8180817:rs4730633	29
ENSG00000105971	CAV2	7	115927434	116148595	1	protein_coding	858	CAV2	0.00411638	0.222321	0	0	0	NA	NA	NA	NA	Yes	Mesendoderm	6.518e-11	rs8180817	29
ENSG00000216076	AC002066.2	7	115985909	115985998	-1	miRNA	NA	NA	NA	NA	0	0	0	NA	NA	NA	NA	Yes	Left_Ventricle:hESC	6.518e-11	rs4730633:rs8180817	29
ENSG00000231210	AC006159.3	7	116211014	116254874	-1	lincRNA	NA	NA	NA	NA	0	0	0	NA	NA	NA	NA	Yes	Mesenchymal_Stem_Cell:Mesendoderm	1.122e-11	rs4730633:rs8180817	29
ENSG00000105976	MET	7	116312444	116438440	1	protein_coding	4233	MET	0.996413	NA	0	0	0	NA	NA	NA	NA	Yes	Mesenchymal_Stem_Cell	1.122e-11	rs8180817	29
ENSG00000226367	ST7-AS2	7	116712126	116786534	-1	antisense	93654	ST7-AS2	NA	NA	0	0	0	NA	NA	NA	NA	Yes	Left_Ventricle:IMR90:Mesenchymal_Stem_Cell:Mesendoderm	1.122e-11	rs8180817:rs4730633	29
ENSG00000238202	AC002465.2	7	116940915	116962290	1	antisense	NA	NA	NA	NA	0	0	0	NA	NA	NA	NA	Yes	Mesenchymal_Stem_Cell:Mesendoderm:hESC	6.518e-11	rs8180817:rs8180817;rs4730633	29
ENSG00000154438	ASZ1	7	117003276	117068177	-1	protein_coding	136991	ASZ1	1.71629e-06	0.0386283	0	0	0	NA	NA	NA	NA	Yes	IMR90:Mesenchymal_Stem_Cell	1.122e-11	rs8180817	29
ENSG00000106304	SPAM1	7	123565286	123611468	1	protein_coding	6677	SPAM1	1.2437e-06	-0.131961	0	0	2	5.12298e-11	0.00309718	xQTLServer_eQTLs	NA	No	NA	4.188e-07	rs3774749	14
ENSG00000165131	C7orf34	7	142636440	142637955	1	protein_coding	135927	C7orf34	0.000149478	0.0698262	0	0	2	5.329e-06	0.0347422	eQTLGen_trans_eQTLs	NA	No	NA	1.887e-09	rs9812936;rs3774749;rs9815930	14
ENSG00000175806	MSRA	8	9911778	10286401	1	protein_coding	4482	MSRA	1.69976e-06	0.60153	0	0	1	1.2205e-07	0.00132928	eQTLGen_trans_eQTLs	NA	No	NA	1.887e-09	rs3774749;rs9815930;rs9812936	14
ENSG00000253649	PRSS51	8	10340388	10405095	-1	antisense	346702	PRSS51	NA	NA	0	0	1	4.1326e-06	0.0282265	eQTLGen_trans_eQTLs	NA	No	NA	1.887e-09	rs3774749;rs9815930;rs9812936	14
ENSG00000120899	PTK2B	8	27168999	27316903	1	protein_coding	2185	PTK2B	0.984521	-0.296269	0	0	1	4.2087e-06	0.0286739	eQTLGen_trans_eQTLs	NA	No	NA	1.887e-09	rs3774749;rs9815930;rs9812936	14
ENSG00000165071	TMEM71	8	133697253	133772958	-1	protein_coding	137835	TMEM71	4.16584e-10	0.169538	0	0	1	2.8354e-06	0.0206662	eQTLGen_trans_eQTLs	NA	No	NA	1.887e-09	rs3774749;rs9815930;rs9812936	14
ENSG00000153707	PTPRD	9	8314246	10612723	-1	protein_coding	5789	PTPRD	1	-0.573834	0	0	0	NA	NA	NA	NA	Yes	Mesenchymal_Stem_Cell:Mesendoderm:hESC	2.165e-10	rs1931388	30
ENSG00000234021	RP11-75C9.2	9	8936079	8963077	1	lincRNA	NA	NA	NA	NA	0	0	0	NA	NA	NA	NA	Yes	IMR90	5.641e-08	rs1931388	30
ENSG00000226717	RP11-87N24.2	9	10613202	10620420	1	lincRNA	101929428	PTPRD-AS2	NA	NA	0	0	0	NA	NA	NA	NA	Yes	Mesenchymal_Stem_Cell:Mesendoderm:hESC	2.165e-10	rs1931388	30
ENSG00000232035	RP11-87N24.3	9	10631750	10632203	-1	lincRNA	NA	NA	NA	NA	0	0	0	NA	NA	NA	NA	Yes	Mesenchymal_Stem_Cell:Mesendoderm:hESC	2.165e-10	rs1931388	30
ENSG00000270372	RP11-109M17.2	9	10948372	10948481	-1	lincRNA	NA	NA	NA	NA	0	0	0	NA	NA	NA	NA	Yes	Left_Ventricle:Mesenchymal_Stem_Cell:Mesendoderm:Neural_Progenitor_Cell:Trophoblast-like_Cell:hESC	2.165e-10	rs1931388	30
ENSG00000230365	RP11-23D5.1	9	11275314	11276314	-1	lincRNA	NA	NA	NA	NA	0	0	1	0.000125167	3.18477e-05	GTEx/v8/Testis	NA	Yes	Left_Ventricle:Mesenchymal_Stem_Cell:Mesendoderm:hESC	2.165e-10	rs1931388	30
ENSG00000222581	RNU2-47P	9	12300266	12300451	-1	snRNA	106480672	RNU2-47P	NA	NA	0	0	0	NA	NA	NA	NA	Yes	Left_Ventricle:Mesenchymal_Stem_Cell:Mesendoderm:Neural_Progenitor_Cell:Trophoblast-like_Cell:hESC	2.165e-10	rs1931388	30
ENSG00000184995	IFNE	9	21480841	21482312	-1	protein_coding	338376	IFNE	8.78739e-07	0.0260896	0	0	0	NA	NA	NA	NA	Yes	Mesenchymal_Stem_Cell	7.268e-10	rs3793577	31
ENSG00000199177	MIR31	9	21512114	21512184	-1	miRNA	407035	MIR31	NA	NA	0	0	0	NA	NA	NA	NA	Yes	Mesenchymal_Stem_Cell	7.268e-10	rs3793577	31
ENSG00000099810	MTAP	9	21802542	21931646	1	protein_coding	4507	MTAP	0.000179316	1.58922	0	0	0	NA	NA	NA	NA	Yes	Mesenchymal_Stem_Cell:Mesendoderm	7.268e-10	rs3793577	31
ENSG00000264545	RP11-145E5.5	9	21802635	22032985	1	protein_coding	NA	NA	NA	NA	0	0	0	NA	NA	NA	NA	Yes	Mesenchymal_Stem_Cell:Mesendoderm	7.268e-10	rs3793577	31
ENSG00000266732	AL359922.1	9	21808057	21808123	-1	miRNA	NA	NA	NA	NA	0	0	0	NA	NA	NA	NA	Yes	Mesenchymal_Stem_Cell:Mesendoderm	7.268e-10	rs3793577	31
ENSG00000234840	RP11-399D6.2	9	22646199	22824212	1	lincRNA	441389	LINC01239	NA	NA	0	0	0	NA	NA	NA	NA	Yes	Mesenchymal_Stem_Cell:Mesendoderm	7.268e-10	rs3793577	31
ENSG00000224549	RP11-370B11.3	9	22767174	22768315	1	lincRNA	NA	NA	NA	NA	0	0	0	NA	NA	NA	NA	Yes	Promoter_anchored_loops	7.268e-10	rs3793577	31
ENSG00000265572	AL391117.1	9	22953018	22953102	-1	miRNA	NA	NA	NA	NA	0	0	0	NA	NA	NA	NA	Yes	Mesenchymal_Stem_Cell:Mesendoderm	7.268e-10	rs3793577	31
ENSG00000233906	RP11-315I14.2	9	23671786	23672397	-1	lincRNA	NA	NA	NA	NA	0	0	0	NA	NA	NA	NA	Yes	Mesenchymal_Stem_Cell:Mesendoderm:hESC	7.268e-10	rs3793577	31
ENSG00000107105	ELAVL2	9	23690102	23826335	-1	protein_coding	1993	ELAVL2	0.972928	-0.832763	2	19.76	0	NA	NA	NA	NA	Yes	Left_Ventricle:Mesenchymal_Stem_Cell:Mesendoderm:hESC	7.268e-10	rs3793577	31
ENSG00000231460	RP11-321L2.1	9	23829668	23849912	1	lincRNA	NA	NA	NA	NA	0	0	0	NA	NA	NA	NA	Yes	Left_Ventricle:Mesenchymal_Stem_Cell:Mesendoderm:hESC	7.268e-10	rs3793577	31
ENSG00000237414	RP11-321L2.2	9	23894988	23898052	-1	lincRNA	NA	NA	NA	NA	0	0	2	4.8465e-08	1.8025e-22	GTEx/v8/Testis:GTEx/v7/Testis	NA	No	NA	7.268e-10	rs3793577	31
ENSG00000205442	IZUMO3	9	24542950	24545944	-1	protein_coding	100129669	IZUMO3	NA	1.29202	0	0	0	NA	NA	NA	NA	Yes	Mesenchymal_Stem_Cell:hESC	7.268e-10	rs3793577	31
ENSG00000269957	RP11-20A20.2	9	24545950	24591991	1	lincRNA	NA	NA	NA	NA	0	0	0	NA	NA	NA	NA	Yes	Mesenchymal_Stem_Cell:hESC	7.268e-10	rs3793577	31
ENSG00000198680	TUSC1	9	25676396	25678856	-1	protein_coding	286319	TUSC1	0.324672	1.71192	0	0	0	NA	NA	NA	NA	Yes	Mesendoderm	7.268e-10	rs3793577	31
ENSG00000266429	AL442639.1	9	26614038	26614123	-1	miRNA	NA	NA	NA	NA	0	0	0	NA	NA	NA	NA	Yes	Mesendoderm	7.268e-10	rs3793577	31
ENSG00000196092	PAX5	9	36833272	37034103	-1	protein_coding	5079	PAX5	0.984244	-0.198032	24	12.64	19	5.85317e-07	0.000505131	BIOSQTL/BIOS_eQTL_geneLevel	NA	Yes	Spleen:GM12878:IMR90:Mesenchymal_Stem_Cell:Mesendoderm	1.884e-08	rs10973158	32
ENSG00000258885	RP11-344B23.2	9	36856552	36861372	1	antisense	NA	NA	NA	NA	0	0	0	NA	NA	NA	NA	Yes	IMR90:Mesenchymal_Stem_Cell:Mesendoderm:Trophoblast-like_Cell:hESC	1.884e-08	rs10973158	32
ENSG00000264922	MIR4540	9	36864251	36864305	-1	miRNA	100616278	MIR4540	NA	NA	0	0	0	NA	NA	NA	NA	Yes	IMR90:Mesenchymal_Stem_Cell:Mesendoderm:Trophoblast-like_Cell:hESC	1.884e-08	rs10973158	32
ENSG00000265368	MIR4476	9	36893459	36893528	-1	miRNA	100616456	MIR4476	NA	NA	0	0	0	NA	NA	NA	NA	Yes	GM12878:IMR90:Mesenchymal_Stem_Cell:Mesendoderm:Trophoblast-like_Cell:hESC	1.884e-08	rs10973158	32
ENSG00000250850	RP11-297B17.3	9	37002694	37008037	1	antisense	NA	NA	NA	NA	9	12.64	0	NA	NA	NA	NA	Yes	Spleen:GM12878:IMR90:Mesenchymal_Stem_Cell:Mesendoderm	1.884e-08	rs10973158	32
ENSG00000232920	RP11-465M18.1	9	37073528	37075789	-1	lincRNA	NA	NA	NA	NA	0	0	0	NA	NA	NA	NA	Yes	IMR90:Mesenchymal_Stem_Cell	1.884e-08	rs10973158	32
ENSG00000260100	RP11-220I1.5	9	37078810	37079773	-1	lincRNA	NA	NA	NA	NA	0	0	0	NA	NA	NA	NA	Yes	IMR90:Mesenchymal_Stem_Cell	1.884e-08	rs10973158	32
ENSG00000233137	RP11-220I1.1	9	37079893	37090398	1	lincRNA	NA	NA	NA	NA	0	0	19	2.0828e-21	0	eQTLGen_cis_eQTLs:BIOSQTL/BIOS_eQTL_geneLevel	NA	Yes	IMR90:Mesenchymal_Stem_Cell	1.884e-08	rs10973158	32
ENSG00000233242	RP11-220I1.2	9	37112545	37115487	-1	antisense	NA	NA	NA	NA	0	0	0	NA	NA	NA	NA	Yes	IMR90:Mesenchymal_Stem_Cell	1.884e-08	rs10973158	32
ENSG00000147905	ZCCHC7	9	37120536	37358146	1	protein_coding	84186	ZCCHC7	3.37485e-09	0.160586	0	0	19	4.0225e-29	0	eQTLGen_cis_eQTLs:BIOSQTL/BIOS_eQTL_geneLevel	NA	Yes	GM12878:Mesendoderm	1.884e-08	rs10973158	32
ENSG00000216070	AL158155.1	9	37296020	37296101	-1	miRNA	NA	NA	NA	NA	0	0	0	NA	NA	NA	NA	Yes	Liver:GM12878:IMR90:Mesenchymal_Stem_Cell:Mesendoderm:Trophoblast-like_Cell:hESC	1.884e-08	rs10973158	32
ENSG00000224648	RP11-397D12.4	9	37383175	37384431	-1	lincRNA	NA	NA	NA	NA	0	0	0	NA	NA	NA	NA	Yes	GM12878:IMR90:Mesenchymal_Stem_Cell:Mesendoderm:Trophoblast-like_Cell:hESC	1.884e-08	rs10973158	32
ENSG00000137106	GRHPR	9	37422663	37436987	1	protein_coding	9380	GRHPR	0.00013344	0.724692	0	0	7	3.3647e-06	0.00972222	eQTLGen_cis_eQTLs	NA	Yes	GM12878:IMR90:Mesenchymal_Stem_Cell:Mesendoderm:Trophoblast-like_Cell:hESC	1.884e-08	rs10973158	32
ENSG00000168795	ZBTB5	9	37438111	37465396	-1	protein_coding	9925	ZBTB5	0.798455	-0.923732	0	0	0	NA	NA	NA	NA	Yes	GM12878:IMR90:Mesenchymal_Stem_Cell	1.884e-08	rs10973158	32
ENSG00000137054	POLR1E	9	37485932	37503694	1	protein_coding	64425	POLR1E	1.02879e-05	0.231738	0	0	19	1.753e-13	0	eQTLGen_cis_eQTLs	NA	Yes	IMR90	1.884e-08	rs10973158	32
ENSG00000234160	RP11-613M10.6	9	37509147	37510296	1	antisense	NA	NA	NA	NA	0	0	0	NA	NA	NA	NA	Yes	IMR90	1.884e-08	rs10973158	32
ENSG00000070601	FRMPD1	9	37650997	37746901	1	protein_coding	22844	FRMPD1	3.53211e-10	0.874477	0	0	0	NA	NA	NA	NA	Yes	Mesenchymal_Stem_Cell	1.884e-08	rs10973158	32
ENSG00000223716	RP11-113O24.3	9	38360424	38376427	1	lincRNA	NA	NA	NA	NA	0	0	0	NA	NA	NA	NA	Yes	IMR90	1.884e-08	rs10973158	32
ENSG00000137124	ALDH1B1	9	38392661	38398658	1	protein_coding	219	ALDH1B1	0.000426749	0.968441	0	0	0	NA	NA	NA	NA	Yes	IMR90	1.884e-08	rs10973158	32
ENSG00000127081	ZNF484	9	95607874	95640304	-1	protein_coding	83744	ZNF484	4.8836e-09	0.251834	0	0	0	NA	NA	NA	NA	Yes	Promoter_anchored_loops	2.239e-07	rs3815563	33
ENSG00000127084	FGD3	9	95709733	95798518	1	protein_coding	89846	FGD3	8.70335e-06	0.0584467	0	0	2	3.2449e-10	2.16779e-05	eQTLGen_trans_eQTLs	NA	Yes	IMR90	1.887e-09	rs9812936;rs3774749;rs9815930;rs3815563	14:33:00
ENSG00000157303	SUSD3	9	95820989	95847420	1	protein_coding	203328	SUSD3	0.00319514	NA	0	0	0	NA	NA	NA	NA	Yes	IMR90	5.354e-08	rs3815563	33
ENSG00000223446	RP11-274J16.5	9	95857221	95857811	-1	antisense	NA	NA	NA	NA	0	0	0	NA	NA	NA	NA	Yes	Promoter_anchored_loops:Left_Ventricle:IMR90:Mesenchymal_Stem_Cell	5.23e-09	rs3815563	33
ENSG00000165233	C9orf89	9	95858500	95875565	1	protein_coding	84270	C9orf89	5.82582e-05	NA	0	0	1	6.5503e-06	0.0186905	eQTLGen_cis_eQTLs	NA	Yes	Promoter_anchored_loops:Left_Ventricle:IMR90:Mesenchymal_Stem_Cell	5.23e-09	rs3815563	33
ENSG00000131669	NINJ1	9	95883771	95896570	-1	protein_coding	4814	NINJ1	0.0612939	0.727531	0	0	19	9.5861e-08	0.000339367	eQTLGen_cis_eQTLs	NA	Yes	Left_Ventricle:IMR90:Mesendoderm	5.23e-09	rs3815563	33
ENSG00000203364	RP11-370F5.4	9	95909322	95910838	1	lincRNA	NA	NA	NA	NA	0	0	0	NA	NA	NA	NA	Yes	Left_Ventricle:IMR90:Mesendoderm	5.23e-09	rs3815563	33
ENSG00000165238	WNK2	9	95947198	96082854	1	protein_coding	65268	WNK2	0.792762	NA	0	0	0	NA	NA	NA	NA	Yes	Spleen:IMR90:Mesenchymal_Stem_Cell:Mesendoderm:hESC	5.23e-09	rs3815563	33
ENSG00000204352	C9orf129	9	96080481	96108696	-1	protein_coding	445577	C9orf129	0.375839	-0.0524508	0	0	0	NA	NA	NA	NA	Yes	IMR90:Mesendoderm:Neural_Progenitor_Cell:Trophoblast-like_Cell:hESC	5.23e-09	rs3815563	33
ENSG00000200570	RNU6-829P	9	96137838	96137949	1	snRNA	106479933	RNU6-829P	NA	NA	0	0	0	NA	NA	NA	NA	Yes	Left_Ventricle:IMR90:Mesenchymal_Stem_Cell:Mesendoderm:Trophoblast-like_Cell:hESC	5.23e-09	rs3815563	33
ENSG00000237385	RP11-165J3.5	9	96192624	96193581	-1	antisense	NA	NA	NA	NA	13	7.334	40	1.84101e-24	0	DICE/B_cell_naive:DICE/T_CD4_naive:DICE/Monocyte_classical:DICE/T_CD4_TH1:DICE/T_CD4_TH1_17:DICE/T_CD4_memory_TREG:DICE/T_CD4_naive_TREG:BIOSQTL/BIOS_eQTL_geneLevel:GTEx/v8/Brain_Cerebellum:GTEx/v7/Brain_Cerebellum:GTEx/v6/Nerve_Tibial	NA	Yes	Left_Ventricle:Liver:GM12878:Mesenchymal_Stem_Cell:Mesendoderm:Trophoblast-like_Cell:hESC	5.23e-09	rs3815563	33
ENSG00000227603	RP11-165J3.6	9	96197614	96199403	-1	antisense	NA	NA	NA	NA	14	7.334	40	3.27170000000001e-310	0	PsychENCODE_eQTLs:DICE/B_cell_naive:DICE/T_CD4_naive:DICE/T_CD4_naive_activated:DICE/T_CD8_naive:DICE/T_CD8_naive_activated:DICE/Monocyte_classical:DICE/Monocyte_non_classical:DICE/NK:DICE/T_CD4_TFH:DICE/T_CD4_TH1:DICE/T_CD4_TH17:DICE/T_CD4_TH1_17:DICE/T_CD4_TH2:DICE/T_CD4_memory_TREG:DICE/T_CD4_naive_TREG:eQTLGen_cis_eQTLs:BIOSQTL/BIOS_eQTL_geneLevel:GTEx/v8/Adipose_Subcutaneous:GTEx/v8/Adipose_…	NA	Yes	Left_Ventricle:Liver:GM12878:Mesenchymal_Stem_Cell:Mesendoderm:Trophoblast-like_Cell:hESC	5.23e-09	rs3815563	33
ENSG00000188938	FAM120AOS	9	96208776	96215874	-1	protein_coding	158293	FAM120AOS	0.514391	0.00743144	10	9.844	42	4.8318e-69	0	eQTLcatalogue/BLUEPRINT_ge_monocyte:eQTLcatalogue/BLUEPRINT_ge_T-cell:eQTLcatalogue/Fairfax_2014_naive:eQTLcatalogue/GEUVADIS_ge_LCL:eQTLcatalogue/HipSci_ge_iPSC:eQTLcatalogue/Lepik_2017_ge_blood:eQTLcatalogue/Nedelec_2016_ge_macrophage_naive:eQTLcatalogue/Quach_2016_ge_monocyte_IAV:eQTLcatalogue/Quach_2016_ge_monocyte_LPS:eQTLcatalogue/Quach_2016_ge_monocyte_naive:eQTLcatalogue/Quach_2016_ge_mon…	NA	Yes	Promoter_anchored_loops:Adult_Cortex:Left_Ventricle:Liver:IMR90:Mesenchymal_Stem_Cell:Mesendoderm:Trophoblast-like_Cell:hESC	5.23e-09	rs3815563	33
ENSG00000048828	FAM120A	9	96214004	96328397	1	protein_coding	23196	FAM120A	0.999907	-0.298117	30	22.4	39	1.34254e-08	3.64785e-05	GTEx/v8/Esophagus_Mucosa:GTEx/v7/Esophagus_Mucosa	NA	Yes	Promoter_anchored_loops:Adult_Cortex:Left_Ventricle:Liver:IMR90:Mesenchymal_Stem_Cell:Mesendoderm:Trophoblast-like_Cell:hESC	5.23e-09	rs3815563	33
ENSG00000263875	AL353629.1	9	96327975	96328082	-1	miRNA	NA	NA	NA	NA	9	22.4	0	NA	NA	NA	NA	Yes	Adult_Cortex:Left_Ventricle:Liver:GM12878:IMR90:Mesenchymal_Stem_Cell:Mesendoderm:Trophoblast-like_Cell:hESC	5.23e-09	rs3815563	33
ENSG00000197724	PHF2	9	96338689	96441869	1	protein_coding	5253	PHF2	0.994132	0.745198	8	8.857	35	5.2598e-39	0	eQTLGen_cis_eQTLs:BIOSQTL/BIOS_eQTL_geneLevel:GTEx/v8/Esophagus_Muscularis	NA	Yes	Left_Ventricle:Liver:GM12878:IMR90:Mesenchymal_Stem_Cell:Mesendoderm:Trophoblast-like_Cell:hESC	5.23e-09	rs3815563	33
ENSG00000231990	RP11-53B5.1	9	96619365	96620615	1	lincRNA	101928014	LOC101928014	NA	NA	0	0	0	NA	NA	NA	NA	Yes	IMR90:Mesenchymal_Stem_Cell:Mesendoderm	5.354e-08	rs3815563	33
ENSG00000269946	RP11-2B6.3	9	96928571	96962909	1	lincRNA	NA	NA	NA	NA	0	0	0	NA	NA	NA	NA	Yes	IMR90:Mesenchymal_Stem_Cell	5.23e-09	rs3815563	33
ENSG00000199165	MIRLET7A1	9	96938234	96938325	1	miRNA	406881	MIRLET7A1	NA	NA	0	0	0	NA	NA	NA	NA	Yes	IMR90:Mesenchymal_Stem_Cell	5.23e-09	rs3815563	33
ENSG00000199072	MIRLET7F1	9	96938629	96938715	1	miRNA	406888	MIRLET7F1	NA	NA	0	0	0	NA	NA	NA	NA	Yes	IMR90:Mesenchymal_Stem_Cell	5.23e-09	rs3815563	33
ENSG00000269929	RP11-2B6.2	9	96938740	96940174	1	lincRNA	NA	NA	NA	NA	0	0	0	NA	NA	NA	NA	Yes	IMR90:Mesenchymal_Stem_Cell	5.23e-09	rs3815563	33
ENSG00000199133	MIRLET7D	9	96941116	96941202	1	miRNA	406886	MIRLET7D	NA	NA	0	0	0	NA	NA	NA	NA	Yes	IMR90:Mesenchymal_Stem_Cell	5.23e-09	rs3815563	33
ENSG00000148110	HIATL1	9	97136833	97223324	1	protein_coding	84641	HIATL1	0.0239502	-0.606655	0	0	0	NA	NA	NA	NA	Yes	Promoter_anchored_loops	2.135e-07	rs3815563	33
ENSG00000252847	RNU2-46P	9	98622186	98622298	1	snRNA	106480218	RNU2-46P	NA	NA	0	0	0	NA	NA	NA	NA	Yes	Left_Ventricle	1.009e-08	rs3815563	33
ENSG00000182150	ERCC6L2	9	98637983	98776842	1	protein_coding	375748	ERCC6L2	0.00155591	-1.16765	0	0	0	NA	NA	NA	NA	Yes	Left_Ventricle	1.009e-08	rs3815563	33
ENSG00000233817	RP11-168K11.3	9	116381508	116384914	1	lincRNA	NA	NA	NA	NA	0	0	0	NA	NA	NA	NA	Yes	Promoter_anchored_loops	9.819e-08	rs2043195	34
ENSG00000211556	AL157702.1	9	116554638	116554719	-1	miRNA	NA	NA	NA	NA	0	0	0	NA	NA	NA	NA	Yes	IMR90:Mesenchymal_Stem_Cell:Mesendoderm	1.849e-08	rs2043195:rs1017360	34
ENSG00000157657	ZNF618	9	116638562	116818871	1	protein_coding	114991	ZNF618	0.994716	0.309883	0	0	1	6.12928e-06	0.0305775	GTEx/v8/Brain_Anterior_cingulate_cortex_BA24	NA	No	NA	1.849e-08	rs2043195	34
ENSG00000106927	AMBP	9	116822407	116840752	-1	protein_coding	259	AMBP	4.48295e-10	0.448794	0	0	0	NA	NA	NA	NA	Yes	Spleen:IMR90	1.849e-08	rs2043195:rs1017360	34
ENSG00000136883	KIF12	9	116848406	116861507	-1	protein_coding	113220	KIF12	1.78101e-05	-0.602357	0	0	0	NA	NA	NA	NA	Yes	Spleen:IMR90	1.849e-08	rs2043195:rs1017360	34
ENSG00000196739	COL27A1	9	116917840	117074791	1	protein_coding	85301	COL27A1	0.999999	0.703305	2	13.24	8	1.43428e-11	0	BIOSQTL/BIOS_eQTL_geneLevel:CMC_SVA_cis:CMC_NoSVA_cis:GTEx/v8/Adipose_Visceral_Omentum:GTEx/v8/Nerve_Tibial:GTEx/v8/Cells_Cultured_fibroblasts	NA	No	NA	1.849e-08	rs2043195;rs1017360	34
ENSG00000207726	MIR455	9	116971714	116971809	1	miRNA	619556	MIR455	NA	NA	0	0	0	NA	NA	NA	NA	Yes	IMR90:Mesenchymal_Stem_Cell	1.849e-08	rs2043195:rs1017360	34
ENSG00000148219	ASTN2	9	119187504	120177348	-1	protein_coding	23245	ASTN2	0.989172	NA	0	0	0	NA	NA	NA	NA	Yes	IMR90:Mesenchymal_Stem_Cell	2.532e-08	rs10465112	35
ENSG00000265662	AL354981.1	9	119861286	119861385	1	miRNA	NA	NA	NA	NA	0	0	0	NA	NA	NA	NA	Yes	IMR90:Mesenchymal_Stem_Cell:Trophoblast-like_Cell:hESC	2.532e-08	rs10465112	35
ENSG00000207268	SNORA70C	9	119943345	119943479	-1	snoRNA	100124538	SNORA70C	NA	NA	0	0	0	NA	NA	NA	NA	Yes	IMR90	2.532e-08	rs10465112	35
ENSG00000233516	RP11-388N2.1	9	120224572	120228538	-1	lincRNA	NA	NA	NA	NA	0	0	0	NA	NA	NA	NA	Yes	IMR90:Mesenchymal_Stem_Cell:Trophoblast-like_Cell	2.532e-08	rs10465112	35
ENSG00000233569	RP11-500B12.1	9	120410884	120419305	1	lincRNA	101928797	LOC101928797	NA	NA	0	0	0	NA	NA	NA	NA	Yes	Left_Ventricle:IMR90:Mesenchymal_Stem_Cell	2.532e-08	rs10465112	35
ENSG00000136869	TLR4	9	120466610	120479149	1	protein_coding	7099	TLR4	4.18065e-06	-0.800744	0	0	0	NA	NA	NA	NA	Yes	Mesenchymal_Stem_Cell:Trophoblast-like_Cell:hESC	2.532e-08	rs10465112	35
ENSG00000201444	RNU6-1082P	9	120470274	120470380	-1	snRNA	106480041	RNU6-1082P	NA	NA	0	0	0	NA	NA	NA	NA	Yes	Mesenchymal_Stem_Cell:Trophoblast-like_Cell:hESC	2.532e-08	rs10465112	35
ENSG00000251847	snoZ13_snr52	9	120493653	120493749	-1	snoRNA	NA	NA	NA	NA	0	0	0	NA	NA	NA	NA	Yes	IMR90	2.532e-08	rs10465112	35
ENSG00000228512	RP11-281A20.2	9	120545726	120630349	1	lincRNA	NA	NA	NA	NA	0	0	0	NA	NA	NA	NA	Yes	IMR90:Mesenchymal_Stem_Cell:hESC	2.532e-08	rs10465112	35
ENSG00000231901	RP11-281A20.1	9	120602600	120659534	-1	lincRNA	NA	NA	NA	NA	0	0	0	NA	NA	NA	NA	Yes	IMR90:Mesenchymal_Stem_Cell	2.532e-08	rs10465112	35
ENSG00000225050	RP11-349E4.1	9	121450030	121468238	-1	lincRNA	NA	NA	NA	NA	0	0	0	NA	NA	NA	NA	Yes	IMR90:Mesenchymal_Stem_Cell	2.532e-08	rs10465112	35
ENSG00000235201	RP11-127L21.1	9	121502841	121507590	1	lincRNA	NA	NA	NA	NA	0	0	0	NA	NA	NA	NA	Yes	Left_Ventricle:Mesenchymal_Stem_Cell:hESC	2.532e-08	rs10465112	35
ENSG00000260970	RP11-295D22.1	9	122257653	122286403	1	protein_coding	NA	NA	NA	NA	0	0	0	NA	NA	NA	NA	Yes	Left_Ventricle:Mesendoderm:hESC	2.532e-08	rs10465112	35
ENSG00000261432	RP11-360A18.2	9	122697331	122700110	1	lincRNA	106146149	LINC01613	NA	NA	0	0	0	NA	NA	NA	NA	Yes	Left_Ventricle:Liver:Pancreas:IMR90:Mesenchymal_Stem_Cell:Mesendoderm:Trophoblast-like_Cell:hESC	2.532e-08	rs10465112	35
ENSG00000207814	MIR147A	9	123007257	123007328	-1	miRNA	406939	MIR147A	NA	NA	0	0	0	NA	NA	NA	NA	Yes	hESC	2.532e-08	rs10465112	35
ENSG00000226752	PSMD5-AS1	9	123587106	123616651	1	antisense	253039	PSMD5-AS1	NA	NA	0	0	34	1.1691e-06	0.00352625	eQTLGen_cis_eQTLs	NA	No	NA	3.09e-08	rs10465112	35
ENSG00000214688	C10orf105	10	73471458	73497581	-1	protein_coding	414152	C10orf105	NA	-1.78621	0	0	2	3.8105e-10	2.13584e-05	eQTLGen_trans_eQTLs	NA	No	NA	1.887e-09	rs9812936;rs3774749;rs9815930	14
ENSG00000185745	IFIT1	10	91152303	91163745	1	protein_coding	3434	IFIT1	0.0053482	0.443642	0	0	1	3.9752e-10	2.12993e-05	eQTLGen_trans_eQTLs	NA	No	NA	9.237e-08	rs930920	50
ENSG00000176273	SLC35G1	10	95653730	95715819	1	protein_coding	159371	SLC35G1	0.917136	-0.688312	0	0	1	6.3061e-07	0.00553315	eQTLGen_trans_eQTLs	NA	No	NA	5.197e-06	rs62100766	52
ENSG00000148834	GSTO1	10	105995114	106027217	1	protein_coding	9446	GSTO1	0.0150378	0.556924	0	0	4	NA	0.049	CMC_NoSVA_cis	NA	No	NA	0.001152	rs731163	36
ENSG00000266852	MIR4482-1	10	106028080	106028177	-1	miRNA	100616323	MIR4482-1	NA	NA	0	0	0	NA	NA	NA	NA	Yes	Mesenchymal_Stem_Cell:Mesendoderm:hESC	1.874e-10	rs1021363:rs11596214:rs731163	36
ENSG00000065621	GSTO2	10	106028631	106064703	1	protein_coding	119391	GSTO2	1.66971e-07	0.0298912	0	0	1	3.74492e-05	0.0413122	GTEx/v7/Heart_Left_Ventricle	NA	Yes	Mesenchymal_Stem_Cell:Mesendoderm:hESC	1.874e-10	rs731163;rs1021363:rs11596214:rs731163	36
ENSG00000270075	RP11-127L20.5	10	106071899	106073639	1	antisense	NA	NA	NA	NA	0	0	0	NA	NA	NA	NA	Yes	Mesenchymal_Stem_Cell:Mesendoderm:Trophoblast-like_Cell	1.874e-10	rs1021363	36
ENSG00000231233	CCDC147-AS1	10	106111349	106113333	-1	antisense	100505869	CCDC147-AS1	NA	NA	0	0	19	2.39e-09	2.60468e-05	eQTLGen_cis_eQTLs:CMC_SVA_cis	NA	No	NA	2.459e-09	rs731163;rs11596214	36
ENSG00000238620	snoU13	10	106159563	106159661	1	snoRNA	NA	NA	NA	NA	0	0	0	NA	NA	NA	NA	Yes	Mesenchymal_Stem_Cell:Mesendoderm:Trophoblast-like_Cell:hESC	1.874e-10	rs1021363:rs11596214:rs731163	36
ENSG00000225768	RP11-127O4.3	10	106234697	106240032	-1	lincRNA	101927523	LOC101927523	NA	NA	0	0	0	NA	NA	NA	NA	Yes	Left_Ventricle:Mesenchymal_Stem_Cell:Mesendoderm:hESC	1.874e-10	rs1021363:rs731163	36
ENSG00000237761	RP11-127O4.2	10	106375860	106376731	1	lincRNA	NA	NA	NA	NA	0	0	0	NA	NA	NA	NA	Yes	Left_Ventricle:Mesenchymal_Stem_Cell:Mesendoderm:hESC	1.874e-10	rs1021363:rs731163	36
ENSG00000156395	SORCS3	10	106400859	107024993	1	protein_coding	22986	SORCS3	0.325134	0.170375	80	20.6	60	5.72644e-16	0	eQTLcatalogue/HipSci_ge_iPSC:PsychENCODE_eQTLs:DICE/T_CD4_naive:DICE/T_CD4_TH2:eQTLGen_cis_eQTLs:BIOSQTL/BIOS_eQTL_geneLevel:GTEx/v8/Adipose_Subcutaneous:GTEx/v8/Nerve_Tibial:GTEx/v8/Pituitary:GTEx/v7/Pituitary:GTEx/v6/Adipose_Subcutaneous	NA	Yes	Promoter_anchored_loops:Adult_Cortex:Mesendoderm:Trophoblast-like_Cell:hESC	1.874e-10	rs11596214;rs731163;rs1021363;rs731163:rs11596214:rs1021363	36
ENSG00000226387	SORCS3-AS1	10	106424366	106425958	-1	antisense	100505890	SORCS3-AS1	NA	NA	2	0.938	0	NA	NA	NA	NA	Yes	Mesendoderm:Trophoblast-like_Cell:hESC	1.874e-10	rs11596214;rs731163:rs1021363	36
ENSG00000207068	RNU6-463P	10	107294417	107294523	1	snRNA	106481325	RNU6-463P	NA	NA	0	0	0	NA	NA	NA	NA	Yes	IMR90:Mesenchymal_Stem_Cell:Mesendoderm:hESC	1.874e-10	rs1021363:rs11596214:rs731163	36
ENSG00000229466	RP11-56I23.1	10	107568533	107578955	-1	lincRNA	NA	NA	NA	NA	0	0	0	NA	NA	NA	NA	Yes	IMR90:Mesenchymal_Stem_Cell:Mesendoderm:Trophoblast-like_Cell:hESC	1.874e-10	rs11596214:rs731163:rs1021363	36
ENSG00000229775	RP11-298H24.1	10	107900022	107948480	1	lincRNA	105378470	LOC105378470	NA	NA	0	0	0	NA	NA	NA	NA	Yes	IMR90:Mesenchymal_Stem_Cell:Mesendoderm:hESC	1.874e-10	rs11596214:rs731163:rs1021363	36
ENSG00000108018	SORCS1	10	108333421	108924292	-1	protein_coding	114815	SORCS1	0.969566	NA	0	0	0	NA	NA	NA	NA	Yes	IMR90:Mesenchymal_Stem_Cell:hESC	1.874e-10	rs731163:rs1021363	36
ENSG00000200626	RNA5SP325	10	108729779	108729908	1	rRNA	100873591	RNA5SP325	NA	NA	0	0	0	NA	NA	NA	NA	Yes	IMR90:Mesenchymal_Stem_Cell	1.874e-10	rs731163:rs1021363:rs11596214	36
ENSG00000200079	RNA5SP326	10	109221318	109221427	1	rRNA	100873592	RNA5SP326	NA	NA	0	0	0	NA	NA	NA	NA	Yes	IMR90:Mesendoderm	1.874e-10	rs11596214:rs731163:rs1021363	36
ENSG00000072952	MRVI1	11	10594638	10715535	-1	protein_coding	10335	MRVI1	0.00184122	-0.67004	0	0	1	1.6203e-06	0.0126327	eQTLGen_trans_eQTLs	NA	No	NA	1.887e-09	rs3774749;rs9815930;rs9812936	14
ENSG00000169550	MUC15	11	26580580	26593780	-1	protein_coding	143662	MUC15	3.93192e-05	-0.00422311	0	0	0	NA	NA	NA	NA	Yes	Left_Ventricle	7.624e-10	rs7931440	37
ENSG00000129151	BBOX1	11	27062272	27149356	1	protein_coding	8424	BBOX1	1.50173e-12	0.117079	0	0	0	NA	NA	NA	NA	Yes	Mesenchymal_Stem_Cell:Mesendoderm:hESC	6.879e-10	rs7931440	37
ENSG00000254560	RP11-1L12.3	11	27068733	27241660	-1	antisense	103695435	BBOX1-AS1	NA	NA	0	0	0	NA	NA	NA	NA	Yes	Left_Ventricle	6.879e-10	rs7931440	37
ENSG00000109881	CCDC34	11	27352374	27385415	-1	protein_coding	91057	CCDC34	4.91355e-07	-0.41837	0	0	0	NA	NA	NA	NA	Yes	Left_Ventricle	7.624e-10	rs7931440	37
ENSG00000148943	LIN7C	11	27516123	27528320	-1	protein_coding	55327	LIN7C	0.0300652	-0.643347	0	0	0	NA	NA	NA	NA	Yes	IMR90:Mesenchymal_Stem_Cell:Mesendoderm:hESC	6.879e-10	rs7931440	37
ENSG00000245573	BDNF-AS	11	27528385	27719721	1	antisense	497258	BDNF-AS	NA	NA	0	0	0	NA	NA	NA	NA	Yes	IMR90:Mesenchymal_Stem_Cell:Mesendoderm:hESC	6.879e-10	rs7931440	37
ENSG00000212289	RNA5SP339	11	27543152	27543273	-1	rRNA	100873602	RNA5SP339	NA	NA	0	0	0	NA	NA	NA	NA	Yes	IMR90:Mesenchymal_Stem_Cell:Mesendoderm:hESC	6.879e-10	rs7931440	37
ENSG00000254934	LINC00678	11	27639173	27656174	-1	lincRNA	101410541	LINC00678	NA	NA	0	0	0	NA	NA	NA	NA	Yes	Left_Ventricle:IMR90:Mesenchymal_Stem_Cell:Mesendoderm:Trophoblast-like_Cell:hESC	6.879e-10	rs7931440	37
ENSG00000176697	BDNF	11	27676440	27743605	-1	protein_coding	627	BDNF	0.946719	0.108206	0	0	1	0.000359081	1.10701e-06	GTEx/v8/Cells_Cultured_fibroblasts	NA	Yes	Aorta:Left_Ventricle:Liver:Pancreas:Right_Ventricle:GM12878:IMR90:Mesenchymal_Stem_Cell:Mesendoderm:Neural_Progenitor_Cell:Trophoblast-like_Cell:hESC	6.879e-10	rs7931440	37
ENSG00000255496	RP11-587D21.4	11	27717859	27899195	-1	sense_overlapping	NA	NA	NA	NA	0	0	0	NA	NA	NA	NA	Yes	Aorta:Left_Ventricle:Liver:IMR90:Mesenchymal_Stem_Cell:Mesendoderm:Trophoblast-like_Cell:hESC	6.879e-10	rs7931440:rs10488798	1 day, 13:38:00
ENSG00000255094	RP11-406D1.2	11	28000216	28041122	-1	lincRNA	NA	NA	NA	NA	0	0	0	NA	NA	NA	NA	Yes	Left_Ventricle:IMR90:Mesenchymal_Stem_Cell:Mesendoderm:hESC	6.879e-10	rs7931440:rs10488798	1 day, 13:38:00
ENSG00000121621	KIF18A	11	28042167	28129855	-1	protein_coding	81930	KIF18A	0.149441	-0.472005	0	0	0	NA	NA	NA	NA	Yes	IMR90:Mesenchymal_Stem_Cell:Mesendoderm:hESC	6.879e-10	rs7931440	37
ENSG00000207874	MIR610	11	28078362	28078457	1	miRNA	693195	MIR610	NA	NA	0	0	0	NA	NA	NA	NA	Yes	Left_Ventricle:IMR90:Mesenchymal_Stem_Cell:Mesendoderm:hESC	6.879e-10	rs7931440:rs10488798	1 day, 13:38:00
ENSG00000169519	METTL15	11	28129795	28355054	1	protein_coding	196074	METTL15	0.000155431	-1.29305	0	0	0	NA	NA	NA	NA	Yes	IMR90:Mesenchymal_Stem_Cell:Mesendoderm:hESC	6.879e-10	rs7931440	37
ENSG00000255322	RP11-22P4.1	11	28373654	28548588	1	lincRNA	NA	NA	NA	NA	0	0	0	NA	NA	NA	NA	Yes	IMR90:Mesenchymal_Stem_Cell:Mesendoderm:hESC	6.879e-10	rs7931440	37
ENSG00000254606	RP11-22P4.2	11	28538379	28540888	1	lincRNA	NA	NA	NA	NA	0	0	0	NA	NA	NA	NA	Yes	IMR90:Mesenchymal_Stem_Cell	7.096e-09	rs7931440	37
ENSG00000248990	RP11-960D24.1	11	28700730	28705016	1	lincRNA	NA	NA	NA	NA	4	6.39	0	NA	NA	NA	NA	Yes	Left_Ventricle:IMR90:Mesenchymal_Stem_Cell:Mesendoderm:hESC	6.879e-10	rs7931440	37
ENSG00000249867	RP11-115J23.1	11	28724162	29085368	1	lincRNA	NA	NA	NA	NA	0	0	0	NA	NA	NA	NA	Yes	IMR90:Mesenchymal_Stem_Cell:Mesendoderm:Trophoblast-like_Cell:hESC	6.879e-10	rs7931440	37
ENSG00000254526	RP11-466I1.1	11	29181503	29288281	1	lincRNA	NA	NA	NA	NA	0	0	0	NA	NA	NA	NA	Yes	IMR90:Mesenchymal_Stem_Cell:Mesendoderm:Neural_Progenitor_Cell:Trophoblast-like_Cell:hESC	6.879e-10	rs7931440	37
ENSG00000211499	AC110056.1	11	29298236	29298352	1	miRNA	NA	NA	NA	NA	0	0	0	NA	NA	NA	NA	Yes	Left_Ventricle:IMR90:Mesenchymal_Stem_Cell:Mesendoderm:Trophoblast-like_Cell:hESC	6.879e-10	rs7928522:rs7931440:rs10488798	1 day, 13:38:00
ENSG00000254530	RP11-460B17.3	11	29357425	29615842	-1	lincRNA	NA	NA	NA	NA	0	0	0	NA	NA	NA	NA	Yes	IMR90:Mesenchymal_Stem_Cell:Mesendoderm:hESC	3.619e-09	rs10488798	38
ENSG00000255227	RP11-460B17.2	11	29467034	29478940	1	lincRNA	NA	NA	NA	NA	0	0	0	NA	NA	NA	NA	Yes	Left_Ventricle:Liver:IMR90:Mesenchymal_Stem_Cell:Mesendoderm:Trophoblast-like_Cell:hESC	6.879e-10	rs10488798:rs7928522:rs7931440	1 day, 13:38:00
ENSG00000255029	CTD-3012A18.1	11	29540623	29574186	1	lincRNA	NA	NA	NA	NA	0	0	0	NA	NA	NA	NA	Yes	Aorta:Left_Ventricle:IMR90:Mesenchymal_Stem_Cell:Mesendoderm:Trophoblast-like_Cell:hESC	3.619e-09	rs10488798:rs7928522	38
ENSG00000255117	RP5-1027O15.1	11	29616465	29652211	1	lincRNA	105376606	LINC02546	NA	NA	0	0	0	NA	NA	NA	NA	Yes	IMR90:Mesenchymal_Stem_Cell:Mesendoderm:hESC	3.619e-09	rs10488798	38
ENSG00000254734	CTD-3138F19.1	11	29735456	29903261	1	lincRNA	NA	NA	NA	NA	0	0	0	NA	NA	NA	NA	Yes	Left_Ventricle	3.619e-09	rs10488798	38
ENSG00000261340	RP11-215H22.1	11	30001660	30003939	-1	lincRNA	106456574	LINC01616	NA	NA	0	0	0	NA	NA	NA	NA	Yes	Aorta:IMR90:Mesenchymal_Stem_Cell:Mesendoderm:hESC	6.879e-10	rs10488798:rs7928522:rs7931440	1 day, 13:38:00
ENSG00000182255	KCNA4	11	30031288	30038570	-1	protein_coding	3739	KCNA4	0.946234	-1.24615	0	0	0	NA	NA	NA	NA	Yes	Aorta:IMR90:Mesenchymal_Stem_Cell:Mesendoderm:hESC	6.879e-10	rs10488798:rs7928522:rs7931440	1 day, 13:38:00
ENSG00000254532	RP11-624D11.2	11	30065605	30105890	-1	lincRNA	NA	NA	NA	NA	0	0	0	NA	NA	NA	NA	Yes	Left_Ventricle:Mesenchymal_Stem_Cell:Mesendoderm	3.619e-09	rs10488798	38
ENSG00000131808	FSHB	11	30252563	30256808	1	protein_coding	2488	FSHB	0.0128992	0.0592911	0	0	0	NA	NA	NA	NA	Yes	Left_Ventricle:Mesenchymal_Stem_Cell:Mesendoderm:hESC	3.619e-09	rs10488798	38
ENSG00000152219	ARL14EP	11	30344598	30359774	1	protein_coding	120534	ARL14EP	0.151697	-0.308298	0	0	9	8.42918e-05	0.0168549	GTEx/v8/Muscle_Skeletal	NA	Yes	Aorta:Left_Ventricle:Liver:Right_Ventricle:GM12878:IMR90:Mesenchymal_Stem_Cell:Mesendoderm:Neural_Progenitor_Cell:Trophoblast-like_Cell:hESC	6.879e-10	rs10488798;rs10488798:rs7928522:rs7931440	1 day, 13:38:00
ENSG00000066382	MPPED2	11	30406040	30608419	-1	protein_coding	744	MPPED2	0.970565	0.0216018	0	0	277	4.16631e-21	2.75178e-16	GTEx/v8/Artery_Aorta:GTEx/v8/Muscle_Skeletal:GTEx/v8/Nerve_Tibial:GTEx/v8/Testis:GTEx/v7/Artery_Aorta:GTEx/v7/Muscle_Skeletal:GTEx/v7/Testis:GTEx/v6/Muscle_Skeletal:GTEx/v6/Testis	NA	Yes	Left_Ventricle:IMR90:Mesenchymal_Stem_Cell:Mesendoderm:Neural_Progenitor_Cell:Trophoblast-like_Cell:hESC	3.619e-09	rs10488798;rs7928522	38
ENSG00000255480	RP4-710M3.2	11	30447099	30450815	1	antisense	NA	NA	NA	NA	0	0	0	NA	NA	NA	NA	Yes	Aorta:Dorsolateral_Prefrontal_Cortex:Left_Ventricle:Liver:Pancreas:Right_Ventricle:GM12878:IMR90:Mesenchymal_Stem_Cell:Mesendoderm:Neural_Progenitor_Cell:Trophoblast-like_Cell:hESC	6.879e-10	rs10488798:rs7928522:rs7931440	1 day, 13:38:00
ENSG00000254489	RP5-1024C24.1	11	30605677	30652055	1	antisense	105376609	LOC105376609	NA	NA	0	0	0	NA	NA	NA	NA	Yes	Left_Ventricle:IMR90:Mesenchymal_Stem_Cell:Mesendoderm:Neural_Progenitor_Cell:Trophoblast-like_Cell:hESC	3.619e-09	rs10488798	38
ENSG00000170959	DCDC1	11	30851916	31391357	-1	protein_coding	341019	DCDC1	9.13495e-05	-0.825531	278	21	110	1.06868e-15	2.07062e-60	BIOSQTL/BIOS_eQTL_geneLevel:CMC_SVA_cis:CMC_NoSVA_cis:GTEx/v8/Testis:GTEx/v8/Thyroid:GTEx/v7/Testis:GTEx/v6/Testis	NA	Yes	Mesenchymal_Stem_Cell:Mesendoderm:Neural_Progenitor_Cell:hESC	6.894e-09	rs10488798;rs7928522;rs7928522:rs10488798	38
ENSG00000251968	AL133376.1	11	31195471	31195552	1	miRNA	NA	NA	NA	NA	6	10.19	0	NA	NA	NA	NA	Yes	Mesenchymal_Stem_Cell:Mesendoderm:hESC	8.575e-09	rs7928522;rs7928522:rs10488798	38
ENSG00000221629	AL162614.1	11	31227306	31227441	1	miRNA	NA	NA	NA	NA	10	8.426	0	NA	NA	NA	NA	Yes	Mesenchymal_Stem_Cell:Mesendoderm:hESC	1.041e-07	rs7928522	38
ENSG00000255525	RP1-296L11.1	11	31327232	31336095	1	antisense	NA	NA	NA	NA	12	20.1	0	NA	NA	NA	NA	Yes	Left_Ventricle:Mesenchymal_Stem_Cell:Mesendoderm:hESC	8.575e-09	rs7928522;rs7928522:rs10488798	38
ENSG00000170946	DNAJC24	11	31391387	31453396	1	protein_coding	120526	DNAJC24	7.24727e-07	-1.03812	9	5.156	218	7.68094e-10	4.70072e-10	eQTLcatalogue/Quach_2016_ge_monocyte_R848:PsychENCODE_eQTLs:GTEx/v8/Artery_Tibial:GTEx/v8/Esophagus_Muscularis:GTEx/v8/Skin_Not_Sun_Exposed_Suprapubic:GTEx/v8/Testis:GTEx/v7/Testis:GTEx/v6/Colon_Transverse:GTEx/v6/Muscle_Skeletal:GTEx/v6/Testis	NA	Yes	Mesenchymal_Stem_Cell:Mesendoderm:Neural_Progenitor_Cell:hESC	3.619e-09	rs7928522;rs10488798;rs7928522:rs10488798	38
ENSG00000148950	IMMP1L	11	31453948	31531192	-1	protein_coding	196294	IMMP1L	0.0207132	0.0151483	0	0	119	1.50802e-07	8.74084e-05	GTEx/v8/Adipose_Subcutaneous:GTEx/v8/Breast_Mammary_Tissue:GTEx/v7/Breast_Mammary_Tissue:GTEx/v6/Breast_Mammary_Tissue	NA	Yes	Mesenchymal_Stem_Cell:Mesendoderm:hESC	8.575e-09	rs7928522;rs10488798;rs7928522:rs10488798	38
ENSG00000221338	AC108456.1	11	31457017	31457110	-1	miRNA	NA	NA	NA	NA	0	0	0	NA	NA	NA	NA	Yes	Mesenchymal_Stem_Cell:Mesendoderm:hESC	1.31e-08	rs7928522:rs10488798	38
ENSG00000109911	ELP4	11	31531297	31805546	1	protein_coding	26610	ELP4	0.0125583	-0.412136	0	0	104	6.44737e-11	6.98132e-16	GTEx/v8/Adipose_Subcutaneous:GTEx/v8/Adipose_Visceral_Omentum:GTEx/v8/Nerve_Tibial:GTEx/v7/Adipose_Subcutaneous:GTEx/v7/Adipose_Visceral_Omentum	NA	Yes	Mesenchymal_Stem_Cell:Mesendoderm:hESC	8.575e-09	rs7928522;rs7928522:rs10488798	38
ENSG00000228061	Z83001.1	11	31658875	31789501	-1	antisense	NA	NA	NA	NA	0	0	78	1.26676e-06	0.000166604	PsychENCODE_eQTLs	NA	Yes	Left_Ventricle:IMR90:Mesenchymal_Stem_Cell:Mesendoderm:hESC	8.575e-09	rs10488798;rs7928522;rs7928522:rs10488798	38
ENSG00000007372	PAX6	11	31806340	31839509	-1	protein_coding	5080	PAX6	0.998808	-1.95552	0	0	102	1.51672e-07	2.82919e-09	CMC_SVA_cis:GTEx/v7/Adipose_Subcutaneous:GTEx/v7/Adipose_Visceral_Omentum:GTEx/v7/Breast_Mammary_Tissue	NA	Yes	Left_Ventricle:IMR90:Mesenchymal_Stem_Cell:Mesendoderm:Neural_Progenitor_Cell:Trophoblast-like_Cell:hESC	8.575e-09	rs7928522;rs7928522:rs10488798	38
ENSG00000272286	Z83307.3	11	31807987	31808519	-1	lincRNA	NA	NA	NA	NA	0	0	65	1.63454e-06	0.00021043	PsychENCODE_eQTLs	NA	Yes	Left_Ventricle:IMR90:Mesenchymal_Stem_Cell:Mesendoderm:Neural_Progenitor_Cell:Trophoblast-like_Cell:hESC	8.575e-09	rs7928522;rs7928522:rs10488798	38
ENSG00000049449	RCN1	11	31833939	32127301	1	protein_coding	5954	RCN1	0.0163386	-0.0886329	0	0	0	NA	NA	NA	NA	Yes	Left_Ventricle:IMR90:Mesenchymal_Stem_Cell:Mesendoderm:Neural_Progenitor_Cell:Trophoblast-like_Cell:hESC	8.575e-09	rs7928522:rs10488798	38
ENSG00000254584	RP1-17K7.2	11	32057527	32062864	-1	antisense	100506675	LOC100506675	NA	NA	0	0	0	NA	NA	NA	NA	Yes	Left_Ventricle:IMR90:Mesenchymal_Stem_Cell:Mesendoderm:Trophoblast-like_Cell:hESC	8.575e-09	rs7928522:rs10488798	38
ENSG00000254836	RP1-17K7.3	11	32074389	32074806	-1	antisense	NA	NA	NA	NA	0	0	0	NA	NA	NA	NA	Yes	Left_Ventricle:IMR90:Mesenchymal_Stem_Cell:Mesendoderm:Trophoblast-like_Cell:hESC	8.575e-09	rs7928522:rs10488798	38
ENSG00000254627	RP1-17K7.1	11	32086458	32093719	1	sense_intronic	NA	NA	NA	NA	0	0	0	NA	NA	NA	NA	Yes	IMR90:Mesenchymal_Stem_Cell:Mesendoderm:hESC	1.31e-08	rs7928522	38
ENSG00000212551	U3	11	32103310	32103518	1	snoRNA	NA	NA	NA	NA	0	0	0	NA	NA	NA	NA	Yes	IMR90:Mesenchymal_Stem_Cell:Mesendoderm:hESC	1.31e-08	rs7928522	38
ENSG00000255252	RP1-65P5.3	11	32118689	32126637	-1	antisense	NA	NA	NA	NA	0	0	0	NA	NA	NA	NA	Yes	Promoter_anchored_loops:IMR90:Mesenchymal_Stem_Cell:Mesendoderm:Trophoblast-like_Cell:hESC	3.619e-09	rs7928522:rs10488798	38
ENSG00000255375	RP1-65P5.5	11	32154245	32165125	1	lincRNA	NA	NA	NA	NA	0	0	0	NA	NA	NA	NA	Yes	IMR90:Mesenchymal_Stem_Cell:Mesendoderm:Trophoblast-like_Cell:hESC	3.619e-09	rs7928522:rs10488798	38
ENSG00000184937	WT1	11	32409321	32457176	-1	protein_coding	7490	WT1	NA	0.494647	0	0	0	NA	NA	NA	NA	Yes	Fetal_Cortex	3.712e-08	rs7928522	38
ENSG00000183242	WT1-AS	11	32457064	32480315	1	antisense	51352	WT1-AS	NA	NA	0	0	0	NA	NA	NA	NA	Yes	Fetal_Cortex	3.712e-08	rs7928522	38
ENSG00000149100	EIF3M	11	32605344	32627808	1	protein_coding	10480	EIF3M	0.981661	0.0967695	0	0	0	NA	NA	NA	NA	Yes	IMR90:Mesenchymal_Stem_Cell	1.041e-07	rs7928522	38
ENSG00000186714	CCDC73	11	32623792	32816204	-1	protein_coding	493860	CCDC73	1.1903e-13	-0.239822	0	0	0	NA	NA	NA	NA	Yes	Mesenchymal_Stem_Cell	1.041e-07	rs7928522	38
ENSG00000110427	KIAA1549L	11	33563618	33695648	1	protein_coding	25758	KIAA1549L	0.00370823	0.621534	0	0	0	NA	NA	NA	NA	Yes	Mesenchymal_Stem_Cell	1.041e-07	rs7928522	38
ENSG00000175216	CKAP5	11	46764598	46867847	-1	protein_coding	9793	CKAP5	1	-0.360017	0	0	0	NA	NA	NA	NA	Yes	IMR90	1.432e-06	rs10838708	39
ENSG00000263540	MIR5582	11	46774675	46774742	-1	miRNA	100847020	MIR5582	NA	NA	0	0	0	NA	NA	NA	NA	Yes	IMR90:Mesenchymal_Stem_Cell	1.432e-06	rs10838708	39
ENSG00000252427	SNORD67	11	46780316	46780423	-1	snoRNA	692108	SNORD67	NA	NA	0	0	0	NA	NA	NA	NA	Yes	Adult_Cortex:IMR90:Mesenchymal_Stem_Cell	3.362e-07	rs10838708	39
ENSG00000212135	SNORD67	11	46783939	46784049	-1	snoRNA	692108	SNORD67	NA	NA	0	0	0	NA	NA	NA	NA	Yes	Adult_Cortex:IMR90:Mesenchymal_Stem_Cell	3.362e-07	rs10838708	39
ENSG00000247675	LRP4-AS1	11	46867963	46895947	1	antisense	100507401	LRP4-AS1	NA	NA	0	0	8	9.44972e-06	8.5552e-18	GTEx/v8/Nerve_Tibial:GTEx/v8/Pancreas:GTEx/v6/Nerve_Tibial	NA	Yes	IMR90	2.561e-08	rs10838708	39
ENSG00000134569	LRP4	11	46878419	46940193	-1	protein_coding	4038	LRP4	0.100209	0.314362	0	0	42	3.58864e-10	7.95622e-54	GTEx/v8/Nerve_Tibial:GTEx/v8/Pancreas:GTEx/v8/Spleen:GTEx/v7/Nerve_Tibial:GTEx/v6/Nerve_Tibial	NA	Yes	Promoter_anchored_loops	2.561e-08	rs10838708	39
ENSG00000149179	C11orf49	11	46958240	47185936	1	protein_coding	79096	C11orf49	5.45468e-07	0.564558	0	0	44	1.8081e-10	1.12368e-54	CMC_SVA_cis:GTEx/v8/Testis:GTEx/v7/Testis:GTEx/v6/Testis	NA	No	NA	2.561e-08	rs10838708	39
ENSG00000165912	PACSIN3	11	47199076	47207994	-1	protein_coding	29763	PACSIN3	0.016793	-0.514939	0	0	15	0.000171327	5.37586e-11	PsychENCODE_eQTLs:GTEx/v7/Skin_Not_Sun_Exposed_Suprapubic	NA	No	NA	2.561e-08	rs10838708	39
ENSG00000134574	DDB2	11	47236493	47260767	1	protein_coding	1643	DDB2	0.00511791	0.677015	0	0	48	1.519e-16	0	eQTLcatalogue/BLUEPRINT_ge_monocyte:eQTLcatalogue/BrainSeq_ge_brain:eQTLGen_cis_eQTLs:BIOSQTL/BIOS_eQTL_geneLevel	NA	Yes	Promoter_anchored_loops	2.561e-08	rs10838708	39
ENSG00000256897	RP11-17G12.2	11	47241769	47243302	-1	antisense	NA	NA	NA	NA	0	0	0	NA	NA	NA	NA	Yes	IMR90	1.432e-06	rs10838708	39
ENSG00000134575	ACP2	11	47260853	47270457	-1	protein_coding	53	ACP2	0.000525977	-0.370782	0	0	48	1.4952e-135	0	eQTLcatalogue/BLUEPRINT_ge_monocyte:eQTLcatalogue/Fairfax_2014_naive:eQTLcatalogue/Lepik_2017_ge_blood:eQTLcatalogue/Quach_2016_ge_monocyte_R848:DICE/T_CD8_naive_activated:DICE/NK:eQTLGen_cis_eQTLs:BIOSQTL/BIOS_eQTL_geneLevel:GTEx/v8/Adipose_Subcutaneous:GTEx/v8/Whole_Blood:GTEx/v8/Artery_Tibial:GTEx/v8/Esophagus_Mucosa:GTEx/v8/Heart_Atrial_Appendage:GTEx/v8/Lung:GTEx/v8/Muscle_Skeletal:GTEx/v8/P…	NA	Yes	Promoter_anchored_loops:Adult_Cortex:IMR90	2.561e-08	rs10838708	39
ENSG00000025434	NR1H3	11	47269851	47290396	1	protein_coding	10062	NR1H3	0.856186	0.657584	0	0	47	1.2336e-115	0	eQTLcatalogue/Fairfax_2012_B-cell_CD19:eQTLcatalogue/Fairfax_2014_naive:eQTLcatalogue/Lepik_2017_ge_blood:DICE/B_cell_naive:eQTLGen_cis_eQTLs:BIOSQTL/BIOS_eQTL_geneLevel:GTEx/v8/Whole_Blood:GTEx/v8/Nerve_Tibial:GTEx/v7/Nerve_Tibial	NA	Yes	Promoter_anchored_loops:Adult_Cortex:IMR90	2.561e-08	rs10838708	39
ENSG00000110514	MADD	11	47290712	47351582	1	protein_coding	8567	MADD	0.000901823	-0.37505	0	0	47	1.1819e-31	0	eQTLGen_cis_eQTLs:BIOSQTL/BIOS_eQTL_geneLevel:GTEx/v8/Brain_Cerebellum:GTEx/v8/Breast_Mammary_Tissue:GTEx/v8/Esophagus_Muscularis:GTEx/v8/Heart_Left_Ventricle:GTEx/v8/Pituitary:GTEx/v8/Cells_Cultured_fibroblasts:GTEx/v8/Skin_Sun_Exposed_Lower_leg:GTEx/v7/Esophagus_Muscularis:GTEx/v7/Cells_Transformed_fibroblasts:GTEx/v6/Breast_Mammary_Tissue:GTEx/v6/Pituitary	NA	Yes	Adult_Cortex:IMR90:Mesenchymal_Stem_Cell:Mesendoderm	2.561e-08	rs10838708	39
ENSG00000256746	RP11-17G12.3	11	47292208	47293661	-1	antisense	101928943	LOC101928943	NA	NA	0	0	0	NA	NA	NA	NA	Yes	Adult_Cortex:IMR90:Mesenchymal_Stem_Cell:Mesendoderm	3.362e-07	rs10838708	39
ENSG00000134571	MYBPC3	11	47352957	47374253	-1	protein_coding	4607	MYBPC3	1.35054e-06	-0.432352	0	0	48	3.27170000000001e-310	0	eQTLcatalogue/Alasoo_2018_ge_macrophage_IFNg:eQTLcatalogue/Alasoo_2018_ge_macrophage_naive:eQTLcatalogue/BLUEPRINT_ge_monocyte:eQTLcatalogue/BLUEPRINT_ge_neutrophil:eQTLcatalogue/CEDAR_neutrophil_CD15:eQTLcatalogue/Fairfax_2014_LPS2:eQTLcatalogue/Fairfax_2014_naive:eQTLcatalogue/Lepik_2017_ge_blood:eQTLcatalogue/Naranbhai_2015_neutrophil_CD16:eQTLcatalogue/Nedelec_2016_ge_macrophage_naive:eQTLcat…	NA	Yes	EP_correlation_cell_type_oneway:Mesenchymal_Stem_Cell	2.561e-08	rs10838708	39
ENSG00000066336	SPI1	11	47376411	47400127	-1	protein_coding	6688	SPI1	0.897231	NA	10	5.874	48	1.26353e-86	0	eQTLcatalogue/CEDAR_B-cell_CD19:eQTLcatalogue/CEDAR_monocyte_CD14:eQTLcatalogue/CEDAR_neutrophil_CD15:eQTLcatalogue/Fairfax_2012_B-cell_CD19:eQTLcatalogue/Fairfax_2014_IFN24:eQTLcatalogue/Fairfax_2014_LPS24:eQTLcatalogue/Fairfax_2014_LPS2:eQTLcatalogue/Fairfax_2014_naive:eQTLcatalogue/Naranbhai_2015_neutrophil_CD16:eQTLGen_cis_eQTLs	NA	Yes	Promoter_anchored_loops:EP_correlation_cell_type_oneway:EP_correlation_organ_oneway:Adult_Cortex:Mesenchymal_Stem_Cell	2.561e-08	rs10838708	39
ENSG00000255197	RP11-750H9.5	11	47404699	47430741	-1	antisense	NA	NA	NA	NA	24	12.68	47	5.6192e-33	0	eQTLGen_cis_eQTLs:BIOSQTL/BIOS_eQTL_geneLevel:GTEx/v8/Adipose_Subcutaneous:GTEx/v8/Whole_Blood:GTEx/v8/Brain_Cerebellar_Hemisphere:GTEx/v8/Brain_Cerebellum:GTEx/v7/Brain_Cerebellar_Hemisphere:GTEx/v7/Brain_Cerebellum	NA	Yes	Promoter_anchored_loops:Mesenchymal_Stem_Cell	2.561e-08	rs10838708	39
ENSG00000265910	AC090559.2	11	47407633	47407733	-1	miRNA	NA	NA	NA	NA	9	12.68	0	NA	NA	NA	NA	Yes	Promoter_anchored_loops:Mesenchymal_Stem_Cell	2.561e-08	rs10838708	39
ENSG00000264583	MIR4487	11	47422521	47422593	1	miRNA	100616222	MIR4487	NA	NA	10	12.68	0	NA	NA	NA	NA	Yes	Promoter_anchored_loops:Adult_Cortex:Fetal_Cortex:Mesenchymal_Stem_Cell	2.873e-07	rs10838708	39
ENSG00000165915	SLC39A13	11	47428683	47438047	1	protein_coding	91252	SLC39A13	0.011852	-0.332419	17	10.1	48	8.26223e-16	1.13327e-12	eQTLcatalogue/Alasoo_2018_ge_macrophage_Salmonella:eQTLcatalogue/Nedelec_2016_ge_macrophage_naive:eQTLcatalogue/Quach_2016_ge_monocyte_IAV:eQTLcatalogue/Quach_2016_ge_monocyte_LPS:eQTLcatalogue/Quach_2016_ge_monocyte_naive:eQTLcatalogue/Quach_2016_ge_monocyte_Pam3CSK4:eQTLcatalogue/Quach_2016_ge_monocyte_R848:eQTLGen_cis_eQTLs:BIOSQTL/BIOS_eQTL_geneLevel:BRAINEAC/TCTX:GTEx/v8/Adipose_Subcutaneous…	NA	Yes	Promoter_anchored_loops:EP_correlation_cell_type_oneway:Adult_Cortex:Fetal_Cortex:Mesenchymal_Stem_Cell	2.561e-08	rs10838708	39
ENSG00000165916	PSMC3	11	47440320	47447993	-1	protein_coding	5702	PSMC3	0.9792	-0.404697	19	14.02	47	1.1653e-39	0	eQTLcatalogue/BLUEPRINT_ge_monocyte:PsychENCODE_eQTLs:eQTLGen_cis_eQTLs:BIOSQTL/BIOS_eQTL_geneLevel:GTEx/v8/Adipose_Subcutaneous:GTEx/v8/Adipose_Visceral_Omentum:GTEx/v8/Adrenal_Gland:GTEx/v8/Whole_Blood:GTEx/v8/Artery_Aorta:GTEx/v8/Artery_Tibial:GTEx/v8/Brain_Cerebellar_Hemisphere:GTEx/v8/Brain_Cerebellum:GTEx/v8/Brain_Cortex:GTEx/v8/Breast_Mammary_Tissue:GTEx/v8/Colon_Sigmoid:GTEx/v8/Colon_Tran…	NA	Yes	Promoter_anchored_loops	2.561e-08	rs10838708	39
ENSG00000165917	RAPSN	11	47459308	47470730	-1	protein_coding	5913	RAPSN	0.0326445	0.0487816	6	9.852	47	6.8914e-21	0	eQTLGen_cis_eQTLs:BIOSQTL/BIOS_eQTL_geneLevel:GTEx/v8/Adipose_Subcutaneous:GTEx/v8/Adipose_Visceral_Omentum:GTEx/v8/Brain_Cortex:GTEx/v8/Colon_Transverse:GTEx/v8/Lung:GTEx/v8/Skin_Not_Sun_Exposed_Suprapubic:GTEx/v8/Skin_Sun_Exposed_Lower_leg:GTEx/v8/Stomach:GTEx/v8/Thyroid:GTEx/v7/Adipose_Subcutaneous:GTEx/v7/Adipose_Visceral_Omentum:GTEx/v7/Lung:GTEx/v7/Skin_Sun_Exposed_Lower_leg:GTEx/v7/Stomach…	NA	Yes	Adult_Cortex	2.561e-08	rs10838708	39
ENSG00000252327	RNU6-1302P	11	47461557	47461617	-1	snRNA	NA	RNU6-1302P	NA	NA	5	9.852	0	NA	NA	NA	NA	Yes	Adult_Cortex	3.362e-07	rs10838708	39
ENSG00000149187	CELF1	11	47487496	47587121	-1	protein_coding	10658	CELF1	0.998617	-0.376216	0	0	0	NA	NA	NA	NA	Yes	Mesenchymal_Stem_Cell	2.561e-08	rs10838708	39
ENSG00000270072	RP11-750H9.7	11	47535157	47536441	-1	sense_intronic	NA	NA	NA	NA	0	0	0	NA	NA	NA	NA	Yes	Adult_Cortex:IMR90:Mesenchymal_Stem_Cell	2.561e-08	rs10838708	39
ENSG00000213619	NDUFS3	11	47586888	47606114	1	protein_coding	4722	NDUFS3	0.047137	-0.0123446	0	0	48	2.17447e-10	2.74832e-09	eQTLcatalogue/GEUVADIS_ge_LCL:PsychENCODE_eQTLs:GTEx/v8/Adipose_Subcutaneous:GTEx/v8/Brain_Cerebellar_Hemisphere:GTEx/v8/Brain_Cerebellum:GTEx/v8/Cells_Cultured_fibroblasts:GTEx/v8/Thyroid:GTEx/v7/Brain_Cerebellar_Hemisphere:GTEx/v7/Esophagus_Mucosa	NA	Yes	Mesenchymal_Stem_Cell	2.561e-08	rs10838708	39
ENSG00000110536	PTPMT1	11	47586982	47595013	1	protein_coding	114971	PTPMT1	0.459152	NA	0	0	46	3.4377e-09	2.59555e-05	PsychENCODE_eQTLs:eQTLGen_cis_eQTLs:GTEx/v8/Artery_Tibial:GTEx/v7/Artery_Tibial	NA	Yes	Mesenchymal_Stem_Cell	2.561e-08	rs10838708	39
ENSG00000123444	KBTBD4	11	47593749	47600567	-1	protein_coding	55709	KBTBD4	0.0180744	-0.492621	0	0	11	0.000402627	0.0276375	PsychENCODE_eQTLs	NA	Yes	Adult_Cortex:Fetal_Cortex:Mesenchymal_Stem_Cell	2.561e-08	rs10838708	39
ENSG00000200376	RNU5E-10P	11	47598023	47598140	-1	snRNA	100873888	RNU5E-10P	NA	NA	0	0	0	NA	NA	NA	NA	Yes	Adult_Cortex:Fetal_Cortex:Mesenchymal_Stem_Cell	2.561e-08	rs10838708	39
ENSG00000231880	KBTBD4	11	47599277	47599823	1	protein_coding	55709	KBTBD4	NA	-0.492621	0	0	0	NA	NA	NA	NA	Yes	Adult_Cortex:Fetal_Cortex:Mesenchymal_Stem_Cell	2.561e-08	rs10838708	39
ENSG00000196666	FAM180B	11	47608198	47610746	1	protein_coding	399888	FAM180B	0.315838	NA	0	0	48	5.10149e-14	1.73338e-11	eQTLcatalogue/BrainSeq_ge_brain:PsychENCODE_eQTLs:GTEx/v8/Brain_Caudate_basal_ganglia:GTEx/v8/Brain_Cerebellum:GTEx/v8/Brain_Cortex:GTEx/v8/Brain_Frontal_Cortex_BA9:GTEx/v8/Brain_Nucleus_accumbens_basal_ganglia:GTEx/v8/Brain_Putamen_basal_ganglia:GTEx/v8/Thyroid:GTEx/v7/Brain_Cerebellum:GTEx/v7/Brain_Frontal_Cortex_BA9:GTEx/v6/Brain_Cerebellum	NA	Yes	Adult_Cortex:Fetal_Cortex:Mesenchymal_Stem_Cell	2.561e-08	rs10838708	39
ENSG00000172247	C1QTNF4	11	47611216	47616211	-1	protein_coding	114900	C1QTNF4	0.679081	NA	0	0	48	3.27170000000001e-310	0	eQTLcatalogue/Fairfax_2014_naive:eQTLcatalogue/GENCORD_ge_LCL:eQTLcatalogue/GENCORD_ge_T-cell:eQTLcatalogue/Nedelec_2016_ge_macrophage_Listeria:eQTLcatalogue/Nedelec_2016_ge_macrophage_naive:eQTLcatalogue/Nedelec_2016_ge_macrophage_Salmonella:eQTLcatalogue/TwinsUK_ge_blood:eQTLcatalogue/TwinsUK_ge_fat:eQTLcatalogue/TwinsUK_ge_LCL:eQTLcatalogue/TwinsUK_ge_skin:PsychENCODE_eQTLs:DICE/T_CD4_naive:DI…	NA	Yes	Adult_Cortex:Mesenchymal_Stem_Cell	2.561e-08	rs10838708	39
ENSG00000109919	MTCH2	11	47638867	47664175	-1	protein_coding	23788	MTCH2	0.166788	0.0369336	0	0	48	0	0	eQTLcatalogue/Alasoo_2018_ge_macrophage_IFNg_Salmonella:eQTLcatalogue/BrainSeq_ge_brain:PsychENCODE_eQTLs:eQTLGen_cis_eQTLs:BIOSQTL/BIOS_eQTL_geneLevel:xQTLServer_eQTLs:BRAINEAC/CRBL:GTEx/v8/Adipose_Subcutaneous:GTEx/v8/Brain_Amygdala:GTEx/v8/Brain_Anterior_cingulate_cortex_BA24:GTEx/v8/Brain_Caudate_basal_ganglia:GTEx/v8/Brain_Cerebellar_Hemisphere:GTEx/v8/Brain_Cerebellum:GTEx/v8/Brain_Cortex:G…	NA	Yes	Adult_Cortex	2.561e-08	rs10838708	39
ENSG00000165923	AGBL2	11	47681143	47736941	-1	protein_coding	79841	AGBL2	6.81051e-12	-0.765874	0	0	0	NA	NA	NA	NA	Yes	Adult_Cortex	3.362e-07	rs10838708	39
ENSG00000109920	FNBP4	11	47738072	47788995	-1	protein_coding	23360	FNBP4	0.999993	-0.713792	0	0	43	9.7633e-24	0	eQTLGen_cis_eQTLs:GTEx/v8/Muscle_Skeletal:GTEx/v8/Cells_Cultured_fibroblasts:GTEx/v7/Cells_Transformed_fibroblasts:GTEx/v6/Cells_Transformed_fibroblasts	NA	No	NA	1.918e-07	rs10838708	39
ENSG00000252447	snoU13	11	47749098	47749189	1	snoRNA	NA	NA	NA	NA	0	0	0	NA	NA	NA	NA	Yes	Adult_Cortex	3.362e-07	rs10838708	39
ENSG00000030066	NUP160	11	47799639	47870107	-1	protein_coding	23279	NUP160	0.0239792	-0.345694	0	0	44	4.31561e-08	7.77509e-06	eQTLcatalogue/BLUEPRINT_ge_monocyte:eQTLcatalogue/GEUVADIS_ge_LCL:eQTLcatalogue/HipSci_ge_iPSC:DICE/B_cell_naive:GTEx/v8/Whole_Blood:GTEx/v8/Muscle_Skeletal:GTEx/v7/Whole_Blood:GTEx/v7/Esophagus_Mucosa:GTEx/v7/Muscle_Skeletal	NA	Yes	Adult_Cortex	1.918e-07	rs10838708	39
ENSG00000149177	PTPRJ	11	48002113	48189670	1	protein_coding	5795	PTPRJ	2.38654e-05	NA	0	0	48	4.9313e-37	0	eQTLcatalogue/BLUEPRINT_ge_T-cell:eQTLcatalogue/Quach_2016_ge_monocyte_IAV:DICE/Monocyte_classical:eQTLGen_cis_eQTLs:BIOSQTL/BIOS_eQTL_geneLevel:GTEx/v8/Adipose_Subcutaneous:GTEx/v8/Whole_Blood:GTEx/v8/Artery_Tibial:GTEx/v8/Breast_Mammary_Tissue:GTEx/v8/Esophagus_Mucosa:GTEx/v8/Esophagus_Muscularis:GTEx/v8/Nerve_Tibial:GTEx/v8/Pancreas:GTEx/v8/Skin_Sun_Exposed_Lower_leg:GTEx/v7/Adipose_Subcutaneo…	NA	Yes	IMR90:Mesenchymal_Stem_Cell	2.561e-08	rs10838708	39
ENSG00000254879	AC103828.1	11	48035958	48037407	-1	antisense	NA	NA	NA	NA	0	0	0	NA	NA	NA	NA	Yes	IMR90:Mesenchymal_Stem_Cell	NA	rs10838708	39
ENSG00000263693	MIR3161	11	48118334	48118410	1	miRNA	100423000	MIR3161	NA	NA	0	0	0	NA	NA	NA	NA	Yes	Spleen:GM12878:IMR90:Mesenchymal_Stem_Cell:Mesendoderm:hESC	NA	rs10838708	39
ENSG00000073921	PICALM	11	85668727	85780924	-1	protein_coding	8301	PICALM	0.972083	NA	0	0	1	5.4092e-07	0.00473429	eQTLGen_trans_eQTLs	NA	No	NA	1.887e-09	rs3774749;rs9815930;rs9812936	14
ENSG00000223015	RNU6-1135P	11	87317675	87317777	1	snRNA	106481538	RNU6-1135P	NA	NA	0	0	0	NA	NA	NA	NA	Yes	Left_Ventricle:IMR90:Mesenchymal_Stem_Cell:Mesendoderm:Trophoblast-like_Cell:hESC	3.992e-08	rs6483414	40
ENSG00000199235	RNU6-1063P	11	87359381	87359441	-1	snRNA	NA	RNU6-1063P	NA	NA	0	0	0	NA	NA	NA	NA	Yes	IMR90:Mesenchymal_Stem_Cell:Mesendoderm:hESC	3.992e-08	rs6483414	40
ENSG00000255183	RP11-720D4.3	11	87429246	87430303	-1	lincRNA	105369423	LOC105369423	NA	NA	0	0	0	NA	NA	NA	NA	Yes	IMR90:Mesendoderm	7.014e-07	rs6483414	40
ENSG00000255516	RP11-164N3.1	11	87783274	87795278	1	lincRNA	NA	NA	NA	NA	0	0	0	NA	NA	NA	NA	Yes	IMR90:Mesenchymal_Stem_Cell:Mesendoderm:hESC	3.992e-08	rs6483414	40
ENSG00000255102	RP11-164N3.2	11	87794942	87831315	-1	lincRNA	NA	NA	NA	NA	0	0	0	NA	NA	NA	NA	Yes	Left_Ventricle:IMR90:Mesenchymal_Stem_Cell:Mesendoderm:hESC	3.992e-08	rs6483414	40
ENSG00000255241	RP11-164N3.3	11	87831759	87849003	1	antisense	NA	NA	NA	NA	0	0	0	NA	NA	NA	NA	Yes	Left_Ventricle:IMR90:Mesenchymal_Stem_Cell:Mesendoderm:hESC	3.992e-08	rs6483414	40
ENSG00000123892	RAB38	11	87846410	87908635	-1	protein_coding	23682	RAB38	0.00471762	0.74959	0	0	28	5.8427e-09	4.52109e-05	eQTLGen_cis_eQTLs	NA	Yes	Mesenchymal_Stem_Cell:Mesendoderm:hESC	3.992e-08	rs6483414	40
ENSG00000266581	MIR3166	11	87909670	87909761	1	miRNA	100423040	MIR3166	NA	NA	0	0	0	NA	NA	NA	NA	Yes	Mesenchymal_Stem_Cell:Mesendoderm:hESC	3.992e-08	rs6483414	40
ENSG00000109861	CTSC	11	88026760	88070955	-1	protein_coding	1075	CTSC	0.000816868	-0.0179911	0	0	72	7.1642e-65	0	eQTLcatalogue/CEDAR_neutrophil_CD15:eQTLGen_cis_eQTLs:GTEx/v8/Whole_Blood:GTEx/v8/Thyroid	NA	No	NA	3.992e-08	rs6483414	40
ENSG00000168959	GRM5	11	88237744	88799113	-1	protein_coding	2915	GRM5	0.985984	-0.290923	82	15.33	0	NA	NA	NA	NA	No	NA	3.992e-08	rs6483414	40
ENSG00000207113	RNU6-16P	11	88345973	88346079	-1	snRNA	100873753	RNU6-16P	NA	NA	0	0	0	NA	NA	NA	NA	Yes	Mesendoderm:hESC	7.302e-07	rs6483414	40
ENSG00000086991	NOX4	11	89057524	89322779	-1	protein_coding	50507	NOX4	8.15748e-07	-0.0576464	0	0	0	NA	NA	NA	NA	Yes	Left_Ventricle:Mesendoderm:hESC	7.014e-07	rs6483414	40
ENSG00000255429	RP11-643G5.6	11	89279805	89322779	-1	lincRNA	NA	NA	NA	NA	0	0	0	NA	NA	NA	NA	Yes	Left_Ventricle:Mesendoderm:hESC	7.014e-07	rs6483414	40
ENSG00000254971	RP11-313I2.11	11	89487150	89488121	-1	lincRNA	NA	NA	NA	NA	0	0	0	NA	NA	NA	NA	Yes	Promoter_anchored_loops	8.019e-07	rs6483414	40
ENSG00000110330	BIRC2	11	102217942	102249401	1	protein_coding	329	BIRC2	0.404456	-0.58601	0	0	2	1.9586e-09	5.62535e-05	eQTLGen_trans_eQTLs	NA	No	NA	1.887e-09	rs9812936;rs3774749;rs9815930	14
ENSG00000137713	PPP2R1B	11	111597632	111637151	-1	protein_coding	5519	PPP2R1B	2.18829e-07	NA	0	0	0	NA	NA	NA	NA	Yes	Left_Ventricle	1.16e-07	rs7934649	41
ENSG00000150782	IL18	11	112013974	112034840	-1	protein_coding	3606	IL18	0.102774	0.711064	0	0	0	NA	NA	NA	NA	Yes	IMR90:Mesenchymal_Stem_Cell:Mesendoderm:hESC	4.292e-09	rs2186800:rs2734837;rs2186800:rs7934649:rs7940164	41
ENSG00000254638	RP11-356J5.4	11	112035920	112043329	-1	antisense	NA	NA	NA	NA	0	0	0	NA	NA	NA	NA	Yes	Fetal_Cortex:Left_Ventricle:IMR90:Mesenchymal_Stem_Cell:Mesendoderm:Trophoblast-like_Cell:hESC	2.613e-12	rs2734837:rs7940164:rs7934649:rs2186800:rs2734837;rs2186800	41
ENSG00000150783	TEX12	11	112038095	112043282	1	protein_coding	56158	TEX12	0.133135	-0.381832	0	0	0	NA	NA	NA	NA	Yes	IMR90:Mesenchymal_Stem_Cell:Mesendoderm:hESC	4.292e-09	rs2186800:rs2734837;rs2186800:rs7934649:rs7940164	41
ENSG00000272790	AP002884.3	11	112041253	112071394	1	protein_coding	NA	NA	NA	NA	0	0	0	NA	NA	NA	NA	Yes	Fetal_Cortex:Left_Ventricle:IMR90:Mesenchymal_Stem_Cell:Mesendoderm:Trophoblast-like_Cell:hESC	2.613e-12	rs2734837:rs7940164:rs7934649:rs2186800:rs2734837;rs2186800	41
ENSG00000197580	BCO2	11	112046190	112095422	1	protein_coding	83875	BCO2	1.83158e-13	-0.120152	0	0	0	NA	NA	NA	NA	Yes	Fetal_Cortex:Left_Ventricle:IMR90:Mesenchymal_Stem_Cell:Mesendoderm:Trophoblast-like_Cell:hESC	2.613e-12	rs2734837:rs7940164:rs7934649:rs2186800:rs2734837;rs2186800	41
ENSG00000150787	PTS	11	112097088	112140678	1	protein_coding	5805	PTS	0.00115619	-0.359364	0	0	0	NA	NA	NA	NA	Yes	IMR90:Mesenchymal_Stem_Cell:hESC	4.292e-09	rs2186800:rs7934649:rs7940164	41
ENSG00000215954	AP002884.1	11	112118553	112118647	1	miRNA	NA	NA	NA	NA	0	0	0	NA	NA	NA	NA	Yes	Fetal_Cortex:IMR90:Mesenchymal_Stem_Cell:hESC	2.613e-12	rs2734837:rs2186800:rs7934649:rs7940164	41
ENSG00000188771	PLET1	11	112118876	112131583	-1	protein_coding	349633	PLET1	NA	NA	0	0	0	NA	NA	NA	NA	Yes	Fetal_Cortex:IMR90:Mesenchymal_Stem_Cell	7.914e-09	rs7934649:rs2186800	41
ENSG00000268472	AP002884.2	11	112130988	112132117	1	protein_coding	100132686	LOC100132686	NA	NA	0	0	0	NA	NA	NA	NA	Yes	Fetal_Cortex:IMR90:Mesenchymal_Stem_Cell	7.914e-09	rs7934649:rs2186800	41
ENSG00000206772	RNU6-44P	11	112223279	112223385	-1	snRNA	106478922	RNU6-44P	NA	NA	0	0	0	NA	NA	NA	NA	Yes	Left_Ventricle:IMR90:Mesenchymal_Stem_Cell:Mesendoderm:hESC	4.292e-09	rs7934649:rs2186800:rs2734837;rs2186800:rs7940164	41
ENSG00000254968	RP11-65M17.3	11	112263841	112492452	1	lincRNA	101928823	LOC101928823	NA	NA	0	0	0	NA	NA	NA	NA	Yes	Fetal_Cortex:IMR90:Mesenchymal_Stem_Cell	2.613e-12	rs2734837:rs7934649:rs2186800:rs7940164	41
ENSG00000255484	RP11-65M17.1	11	112404945	112426525	-1	lincRNA	387810	LOC387810	NA	NA	0	0	0	NA	NA	NA	NA	Yes	IMR90:Mesenchymal_Stem_Cell:Mesendoderm:Trophoblast-like_Cell:hESC	4.292e-09	rs2186800:rs7934649:rs7940164:rs2734837;rs2186800	41
ENSG00000212397	snosnR66	11	112473077	112473175	-1	snoRNA	NA	NA	NA	NA	0	0	0	NA	NA	NA	NA	Yes	Fetal_Cortex:Left_Ventricle:IMR90:Mesenchymal_Stem_Cell:Mesendoderm:Trophoblast-like_Cell:hESC	2.613e-12	rs2734837:rs2186800:rs7934649:rs7940164:rs2734837;rs2186800	41
ENSG00000254626	RP11-27G22.1	11	112658027	112666577	1	lincRNA	NA	NA	NA	NA	0	0	0	NA	NA	NA	NA	Yes	Mesenchymal_Stem_Cell:Mesendoderm:hESC	4.292e-09	rs2186800:rs7934649:rs7940164	41
ENSG00000247416	RP11-629G13.1	11	112830002	112834182	-1	antisense	101928847	LOC101928847	NA	NA	0	0	19	1.92079e-05	0.0169801	GTEx/v8/Esophagus_Mucosa	NA	Yes	IMR90:Mesenchymal_Stem_Cell:Mesendoderm:hESC	4.292e-09	rs7934649;rs7934649:rs7940164:rs2186800:rs2734837;rs2186800	41
ENSG00000149294	NCAM1	11	112831997	113149158	1	protein_coding	4684	NCAM1	NA	NA	0	0	0	NA	NA	NA	NA	Yes	IMR90:Mesenchymal_Stem_Cell:Mesendoderm:hESC	4.292e-09	rs7934649:rs7940164:rs2186800:rs2734837;rs2186800	41
ENSG00000238998	RNU7-187P	11	112848075	112848142	1	snRNA	106479095	RNU7-187P	NA	NA	0	0	0	NA	NA	NA	NA	Yes	IMR90:Mesenchymal_Stem_Cell:Mesendoderm:hESC	4.292e-09	rs7934649:rs2186800:rs7940164	41
ENSG00000227487	NCAM1-AS1	11	113140254	113144623	-1	antisense	100288346	NCAM1-AS1	NA	NA	0	0	0	NA	NA	NA	NA	Yes	IMR90:Mesenchymal_Stem_Cell:Mesendoderm	4.292e-09	rs7934649:rs7940164	41
ENSG00000255129	RP11-839D17.3	11	113149159	113185159	-1	antisense	NA	NA	NA	NA	0	0	0	NA	NA	NA	NA	Yes	Adult_Cortex:Left_Ventricle:IMR90:Mesenchymal_Stem_Cell:Mesendoderm:hESC	4.292e-09	rs7934649:rs7940164	41
ENSG00000149292	TTC12	11	113185251	113254266	1	protein_coding	54970	TTC12	1.44727e-07	-0.271528	39	11.47	86	0	0	eQTLcatalogue/Alasoo_2018_ge_macrophage_IFNg:eQTLcatalogue/Alasoo_2018_ge_macrophage_naive:eQTLcatalogue/BLUEPRINT_ge_monocyte:eQTLcatalogue/BLUEPRINT_ge_T-cell:eQTLcatalogue/BrainSeq_ge_brain:eQTLcatalogue/CEDAR_B-cell_CD19:eQTLcatalogue/CEDAR_monocyte_CD14:eQTLcatalogue/CEDAR_T-cell_CD4:eQTLcatalogue/CEDAR_T-cell_CD8:eQTLcatalogue/Fairfax_2012_B-cell_CD19:eQTLcatalogue/Fairfax_2014_IFN24:eQTLca…	NA	Yes	Adult_Cortex:Left_Ventricle:IMR90:Mesenchymal_Stem_Cell:Mesendoderm:hESC	2.567e-12	rs2186800;rs2734837;rs7934649;rs7934649:rs7940164	41
ENSG00000270179	RP11-159N11.4	11	113239200	113239839	1	sense_intronic	NA	NA	NA	NA	16	11.47	81	4.4221e-86	0	eQTLcatalogue/BrainSeq_ge_brain:eQTLcatalogue/HipSci_ge_iPSC:eQTLcatalogue/Lepik_2017_ge_blood:eQTLcatalogue/TwinsUK_ge_fat:eQTLcatalogue/TwinsUK_ge_skin:PsychENCODE_eQTLs:DICE/T_CD4_naive:DICE/T_CD4_TFH:DICE/T_CD4_TH1:DICE/T_CD4_TH17:DICE/T_CD4_TH1_17:DICE/T_CD4_TH2:DICE/T_CD4_memory_TREG:DICE/T_CD4_naive_TREG:eQTLGen_cis_eQTLs:BIOSQTL/BIOS_eQTL_geneLevel:GTEx/v8/Adipose_Subcutaneous:GTEx/v8/Adi…	NA	Yes	Left_Ventricle:IMR90:Mesenchymal_Stem_Cell:Mesendoderm:hESC	2.567e-12	rs2186800;rs2734837;rs7940164:rs7934649	41
ENSG00000170209	ANKK1	11	113258513	113271140	1	protein_coding	255239	ANKK1	2.51117e-08	-0.0175482	20	8.685	124	6.1505e-163	0	eQTLcatalogue/BLUEPRINT_ge_T-cell:eQTLcatalogue/CEDAR_T-cell_CD4:eQTLcatalogue/Kasela_2017_T-cell_CD4:eQTLcatalogue/Kasela_2017_T-cell_CD8:eQTLcatalogue/Lepik_2017_ge_blood:eQTLcatalogue/TwinsUK_ge_blood:PsychENCODE_eQTLs:DICE/B_cell_naive:DICE/T_CD4_naive:DICE/T_CD8_naive:DICE/Monocyte_classical:DICE/T_CD4_TFH:DICE/T_CD4_TH17:DICE/T_CD4_TH1_17:DICE/T_CD4_TH2:DICE/T_CD4_memory_TREG:DICE/T_CD4_nai…	NA	Yes	Spleen	2.567e-12	rs2734837;rs2186800;rs7934649;rs7940164;rs2186800:rs2734837:rs7934649	41
ENSG00000256757	RP11-159N11.3	11	113276043	113282839	1	antisense	NA	NA	NA	NA	19	7.187	9	1.21415e-05	0.00989227	GTEx/v8/Pituitary:GTEx/v7/Pituitary	NA	Yes	Spleen	2.567e-12	rs2734837;rs2186800;rs2186800:rs2734837:rs7934649	41
ENSG00000149295	DRD2	11	113280318	113346413	-1	protein_coding	1813	DRD2	0.733264	NA	57	19.05	45	1.12574e-14	3.42051e-16	GTEx/v8/Adipose_Subcutaneous:GTEx/v8/Adipose_Visceral_Omentum:GTEx/v8/Colon_Sigmoid:GTEx/v8/Colon_Transverse:GTEx/v8/Esophagus_Gastroesophageal_Junction:GTEx/v8/Esophagus_Muscularis:GTEx/v8/Muscle_Skeletal:GTEx/v8/Stomach:GTEx/v7/Adipose_Subcutaneous:GTEx/v7/Adipose_Visceral_Omentum:GTEx/v7/Esophagus_Gastroesophageal_Junction:GTEx/v7/Esophagus_Muscularis:GTEx/v7/Muscle_Skeletal:GTEx/v7/Stomach:GT…	NA	Yes	Promoter_anchored_loops:Spleen	2.567e-12	rs2734837;rs2186800;rs7934649;rs7934649:rs2734837;rs2186800:rs2734837	41
ENSG00000265140	MIR4301	11	113320745	113320810	-1	miRNA	100422855	MIR4301	NA	NA	10	7.792	0	NA	NA	NA	NA	Yes	Spleen	2.567e-12	rs2734837;rs7934649;rs2186800:rs2734837:rs7934649	41
ENSG00000166682	TMPRSS5	11	113558272	113577095	-1	protein_coding	80975	TMPRSS5	2.57786e-08	0.183794	0	0	19	6.39485e-06	0.0290829	GTEx/v6/Adipose_Subcutaneous	NA	Yes	Adult_Cortex:Fetal_Cortex:Aorta:Left_Ventricle:Pancreas:IMR90:Mesenchymal_Stem_Cell:Mesendoderm:Neural_Progenitor_Cell:Trophoblast-like_Cell:hESC	2.567e-12	rs2734837;rs7934649:rs2734837:rs7940164:rs2186800:rs2734837;rs2186800	41
ENSG00000086827	ZW10	11	113603909	113644533	-1	protein_coding	9183	ZW10	0.0472629	-0.861239	0	0	0	NA	NA	NA	NA	Yes	IMR90	7.603e-06	rs2186800	41
ENSG00000256603	RP11-667M19.2	11	113641115	113642413	-1	antisense	NA	NA	NA	NA	0	0	0	NA	NA	NA	NA	Yes	IMR90	7.603e-06	rs2186800	41
ENSG00000228607	CLDN25	11	113650469	113651222	1	protein_coding	644672	CLDN25	2.36412e-09	-0.159951	0	0	0	NA	NA	NA	NA	Yes	IMR90	7.603e-06	rs2186800	41
ENSG00000048028	USP28	11	113668596	113746292	-1	protein_coding	57646	USP28	0.0316575	0.869552	0	0	0	NA	NA	NA	NA	Yes	Promoter_anchored_loops:IMR90	3.775e-08	rs2186800:rs2734837;rs2186800	41
ENSG00000201687	RNU6-1107P	11	113730068	113730171	1	snRNA	106481529	RNU6-1107P	NA	NA	0	0	0	NA	NA	NA	NA	Yes	IMR90	3.775e-08	rs2186800:rs2734837;rs2186800	41
ENSG00000149305	HTR3B	11	113775399	113817287	1	protein_coding	9177	HTR3B	6.14953e-07	0.319178	0	0	3	0.000430883	0.0292385	PsychENCODE_eQTLs	NA	No	NA	5.483e-08	rs2734837;rs2186800	41
ENSG00000109906	ZBTB16	11	113930315	114121398	1	protein_coding	7704	ZBTB16	0.980087	NA	0	0	0	NA	NA	NA	NA	Yes	Fetal_Cortex	2.613e-12	rs2734837:rs7934649	41
ENSG00000166741	NNMT	11	114128509	114184007	1	protein_coding	4837	NNMT	0.00427916	-0.273618	0	0	0	NA	NA	NA	NA	Yes	IMR90:Mesenchymal_Stem_Cell:Mesendoderm:Trophoblast-like_Cell:hESC	4.292e-09	rs2186800:rs2734837;rs2186800:rs7934649:rs7940164	41
ENSG00000238625	snoU13	11	116191061	116191162	1	snoRNA	NA	NA	NA	NA	0	0	0	NA	NA	NA	NA	Yes	Mesenchymal_Stem_Cell	4.292e-09	rs7940164	41
ENSG00000256615	RP11-59N23.3	12	21815247	21912966	1	antisense	NA	NA	NA	NA	0	0	0	NA	NA	NA	NA	Yes	IMR90	1.446e-08	rs78751285	42
ENSG00000256973	RP11-359J14.2	12	22613453	22616848	-1	lincRNA	NA	NA	NA	NA	0	0	0	NA	NA	NA	NA	Yes	hESC	1.446e-08	rs78751285	42
ENSG00000256995	RP11-114G22.1	12	22852793	23327057	1	lincRNA	NA	NA	NA	NA	0	0	0	NA	NA	NA	NA	Yes	Aorta:IMR90:Mesenchymal_Stem_Cell:Mesendoderm:hESC	5.514e-09	rs78751285	42
ENSG00000256923	RP11-449P1.1	12	22895516	22896025	1	lincRNA	NA	NA	NA	NA	0	0	0	NA	NA	NA	NA	Yes	Aorta:Left_Ventricle:IMR90:Mesenchymal_Stem_Cell:Mesendoderm:Trophoblast-like_Cell:hESC	5.514e-09	rs78751285	42
ENSG00000256321	RP11-153K16.1	12	23252302	23344521	1	lincRNA	101928441	LOC101928441	NA	NA	0	0	0	NA	NA	NA	NA	Yes	Mesenchymal_Stem_Cell:Mesendoderm:hESC	5.514e-09	rs78751285	42
ENSG00000115934	RP11-153K16.2	12	23334268	23404433	-1	lincRNA	NA	NA	NA	NA	0	0	0	NA	NA	NA	NA	Yes	Mesenchymal_Stem_Cell:Mesendoderm:hESC	5.514e-09	rs78751285	42
ENSG00000134532	SOX5	12	23682440	24103966	-1	protein_coding	6660	SOX5	0.999399	-0.598077	11	6.478	0	NA	NA	NA	NA	Yes	Aorta:Left_Ventricle:Liver:IMR90:Mesenchymal_Stem_Cell:Mesendoderm:Neural_Progenitor_Cell:Trophoblast-like_Cell:hESC	5.514e-09	rs78751285	42
ENSG00000256473	RP11-437F6.1	12	23790907	23791421	1	antisense	NA	NA	NA	NA	0	0	0	NA	NA	NA	NA	Yes	Mesenchymal_Stem_Cell:Mesendoderm:hESC	5.514e-09	rs78751285	42
ENSG00000216192	MIR920	12	24365355	24365429	1	miRNA	100126320	MIR920	NA	NA	0	0	0	NA	NA	NA	NA	Yes	Left_Ventricle:IMR90:Mesenchymal_Stem_Cell:Mesendoderm	5.514e-09	rs78751285	42
ENSG00000255864	RP11-444D3.1	12	24366190	24715524	-1	lincRNA	NA	NA	NA	NA	0	0	0	NA	NA	NA	NA	Yes	Left_Ventricle:IMR90:Mesenchymal_Stem_Cell:Mesendoderm:Neural_Progenitor_Cell:hESC	5.514e-09	rs78751285	42
ENSG00000256120	RP11-778H2.1	12	24376205	24390899	1	lincRNA	101928471	SOX5-AS1	NA	NA	0	0	0	NA	NA	NA	NA	Yes	Left_Ventricle:IMR90:Mesenchymal_Stem_Cell:Mesendoderm	5.514e-09	rs78751285	42
ENSG00000197503	LINC00477	12	24719898	24737102	-1	lincRNA	144360	LINC00477	NA	NA	0	0	0	NA	NA	NA	NA	Yes	Aorta:Liver:IMR90:Mesenchymal_Stem_Cell:Mesendoderm:Neural_Progenitor_Cell:hESC	5.514e-09	rs78751285	42
ENSG00000255745	RP11-625L16.1	12	24857499	24927147	1	lincRNA	NA	NA	NA	NA	0	0	0	NA	NA	NA	NA	Yes	Aorta:Liver:IMR90:Mesenchymal_Stem_Cell:Mesendoderm:Neural_Progenitor_Cell:hESC	5.514e-09	rs78751285	42
ENSG00000060982	BCAT1	12	24964295	25102393	-1	protein_coding	586	BCAT1	7.04876e-06	0.248481	0	0	0	NA	NA	NA	NA	Yes	Fetal_Cortex:Mesenchymal_Stem_Cell	5.514e-09	rs78751285	42
ENSG00000256482	RP11-625L16.3	12	24983355	24989492	1	antisense	NA	NA	NA	NA	0	0	0	NA	NA	NA	NA	Yes	GM12878:IMR90:Mesenchymal_Stem_Cell:Mesendoderm:Trophoblast-like_Cell:hESC	5.514e-09	rs78751285	42
ENSG00000255921	RP11-662I13.2	12	25102097	25113092	1	antisense	NA	NA	NA	NA	0	0	0	NA	NA	NA	NA	Yes	Fetal_Cortex:Mesenchymal_Stem_Cell	5.514e-09	rs78751285	42
ENSG00000135407	AVIL	12	58191159	58212487	-1	protein_coding	10677	AVIL	1.03036e-10	-0.149242	0	0	2	3.2116e-09	0.000107914	eQTLGen_trans_eQTLs	NA	No	NA	1.887e-09	rs9812936;rs3774749;rs9815930	14
ENSG00000165805	C12orf50	12	88373816	88427814	-1	protein_coding	160419	C12orf50	0.000154448	-0.195618	0	0	0	NA	NA	NA	NA	Yes	Left_Ventricle	5.208e-08	rs17192443	43
ENSG00000133641	C12orf29	12	88427623	88443937	1	protein_coding	91298	C12orf29	2.4571e-05	-0.784049	0	0	0	NA	NA	NA	NA	Yes	Left_Ventricle	5.208e-08	rs17192443	43
ENSG00000198707	CEP290	12	88442793	88535993	-1	protein_coding	80184	CEP290	1.03912e-34	-0.583027	0	0	0	NA	NA	NA	NA	Yes	Mesenchymal_Stem_Cell	3.102e-07	rs17192443	43
ENSG00000252747	RNA5SP364	12	88445478	88445555	1	rRNA	100873623	RNA5SP364	NA	NA	0	0	0	NA	NA	NA	NA	Yes	Left_Ventricle:Mesenchymal_Stem_Cell:Mesendoderm:hESC	5.208e-08	rs17192443	43
ENSG00000139324	TMTC3	12	88536073	88593664	1	protein_coding	160418	TMTC3	0.00905213	-1.97874	0	0	0	NA	NA	NA	NA	Yes	Mesenchymal_Stem_Cell	3.102e-07	rs17192443	43
ENSG00000049130	KITLG	12	88886570	88974628	-1	protein_coding	4254	KITLG	0.50853	-0.184131	0	0	0	NA	NA	NA	NA	Yes	Left_Ventricle:IMR90:Mesenchymal_Stem_Cell:Mesendoderm:hESC	6.496e-08	rs17192443	43
ENSG00000252850	RNU1-117P	12	88975416	88975573	1	snRNA	106480189	RNU1-117P	NA	NA	0	0	0	NA	NA	NA	NA	Yes	Left_Ventricle:IMR90:Mesenchymal_Stem_Cell:Mesendoderm:hESC	6.496e-08	rs17192443	43
ENSG00000246363	RP11-13A1.1	12	89404458	89413456	-1	lincRNA	728084	LINC02458	NA	NA	0	0	0	NA	NA	NA	NA	Yes	Aorta:Left_Ventricle:Liver:Right_Ventricle:GM12878:IMR90:Mesenchymal_Stem_Cell:Mesendoderm:Trophoblast-like_Cell:hESC	5.208e-08	rs17192443	43
ENSG00000257156	RP11-13A1.3	12	89441964	89703330	-1	lincRNA	NA	NA	NA	NA	0	0	0	NA	NA	NA	NA	Yes	Mesenchymal_Stem_Cell	3.102e-07	rs17192443	43
ENSG00000238302	RNU7-120P	12	89676000	89676062	-1	snRNA	106480817	RNU7-120P	NA	NA	0	0	0	NA	NA	NA	NA	Yes	IMR90:Mesenchymal_Stem_Cell:Mesendoderm:hESC	9.74e-08	rs17192443	43
ENSG00000139318	DUSP6	12	89741009	89747048	-1	protein_coding	1848	DUSP6	0.911205	-0.308177	0	0	0	NA	NA	NA	NA	Yes	IMR90:Mesenchymal_Stem_Cell:Mesendoderm:hESC	9.74e-08	rs17192443	43
ENSG00000271327	RP11-1109F11.3	12	89761584	89763078	1	lincRNA	NA	NA	NA	NA	0	0	0	NA	NA	NA	NA	Yes	Mesenchymal_Stem_Cell	3.102e-07	rs17192443	43
ENSG00000271259	RP11-1109F11.5	12	89765597	89766136	1	lincRNA	NA	NA	NA	NA	0	0	0	NA	NA	NA	NA	Yes	Mesenchymal_Stem_Cell	3.102e-07	rs17192443	43
ENSG00000139323	POC1B	12	89813495	89919801	-1	protein_coding	282809	POC1B	5.89428e-05	-1.05252	0	0	0	NA	NA	NA	NA	Yes	Left_Ventricle:Liver:GM12878:IMR90:Mesenchymal_Stem_Cell:Mesendoderm:Trophoblast-like_Cell:hESC	5.208e-08	rs17192443	43
ENSG00000257594	GALNT4	12	89913185	89920039	-1	protein_coding	8693	GALNT4	0.11293	0.0625349	0	0	7	1.6174e-18	0	eQTLGen_cis_eQTLs:GTEx/v8/Cells_Cultured_fibroblasts	NA	Yes	Left_Ventricle:Liver:GM12878:IMR90:Mesenchymal_Stem_Cell:Mesendoderm:Trophoblast-like_Cell:hESC	2.222e-08	rs17192443	43
ENSG00000259075	POC1B-GALNT4	12	89913185	89920039	-1	protein_coding	100528030	POC1B-GALNT4	0.0375965	0.0279601	0	0	0	NA	NA	NA	NA	Yes	Left_Ventricle:Liver:GM12878:IMR90:Mesenchymal_Stem_Cell:Mesendoderm:Trophoblast-like_Cell:hESC	5.208e-08	rs17192443	43
ENSG00000270344	RP11-734K2.4	12	89919431	89934079	1	antisense	NA	NA	NA	NA	0	0	0	NA	NA	NA	NA	Yes	Left_Ventricle:Liver:GM12878:IMR90:Mesenchymal_Stem_Cell:Mesendoderm:Trophoblast-like_Cell:hESC	5.208e-08	rs17192443	43
ENSG00000258302	RP11-981P6.1	12	89954906	89987798	1	antisense	NA	NA	NA	NA	0	0	0	NA	NA	NA	NA	Yes	Left_Ventricle:GM12878:IMR90:Mesenchymal_Stem_Cell:Mesendoderm:Trophoblast-like_Cell:hESC	5.208e-08	rs17192443	43
ENSG00000070961	ATP2B1	12	89981828	90103077	-1	protein_coding	490	ATP2B1	0.999998	-1.81744	0	0	0	NA	NA	NA	NA	Yes	Adult_Cortex:Left_Ventricle:GM12878:IMR90:Mesenchymal_Stem_Cell:Mesendoderm:Trophoblast-like_Cell:hESC	5.208e-08	rs17192443	43
ENSG00000266347	AC068641.1	12	89986604	89986704	1	miRNA	NA	NA	NA	NA	0	0	0	NA	NA	NA	NA	Yes	Aorta:Left_Ventricle:Liver:Pancreas:Right_Ventricle:GM12878:IMR90:Mesenchymal_Stem_Cell:Mesendoderm:Neural_Progenitor_Cell:Trophoblast-like_Cell:hESC	2.222e-08	rs17192443	43
ENSG00000271614	LINC00936	12	90102736	90106367	1	lincRNA	338758	LINC00936	NA	NA	0	0	0	NA	NA	NA	NA	Yes	Adult_Cortex:Left_Ventricle:GM12878:IMR90:Mesenchymal_Stem_Cell:Mesendoderm:Trophoblast-like_Cell:hESC	5.208e-08	rs17192443	43
ENSG00000252207	RNA5SP365	12	90120713	90120819	1	rRNA	100873624	RNA5SP365	NA	NA	0	0	0	NA	NA	NA	NA	Yes	GM12878:IMR90:Mesenchymal_Stem_Cell:Mesendoderm:Trophoblast-like_Cell:hESC	5.208e-08	rs17192443	43
ENSG00000252823	RNU6-148P	12	90147836	90147929	1	snRNA	106479631	RNU6-148P	NA	NA	0	0	0	NA	NA	NA	NA	Yes	GM12878:IMR90:Mesenchymal_Stem_Cell:Mesendoderm:Trophoblast-like_Cell:hESC	5.208e-08	rs17192443	43
ENSG00000258216	RP11-654D12.2	12	90276442	90383066	1	lincRNA	NA	NA	NA	NA	1	1.564	0	NA	NA	NA	NA	Yes	GM12878:IMR90:Mesenchymal_Stem_Cell:Mesendoderm:Trophoblast-like_Cell:hESC	2.222e-08	rs17192443	43
ENSG00000257725	RP11-654D12.3	12	90341470	90343503	1	lincRNA	105369891	LINC02399	NA	NA	0	0	0	NA	NA	NA	NA	Yes	Aorta:Left_Ventricle:Liver:GM12878:IMR90:Mesenchymal_Stem_Cell:Mesendoderm:Trophoblast-like_Cell:hESC	5.208e-08	rs17192443	43
ENSG00000257194	RP11-567C2.1	12	90501516	90506556	1	lincRNA	NA	NA	NA	NA	3	16.58	0	NA	NA	NA	NA	Yes	IMR90:Mesenchymal_Stem_Cell:Mesendoderm:hESC	5.208e-08	rs17192443	43
ENSG00000258183	RP11-753N8.1	12	90674671	90694117	1	lincRNA	NA	NA	NA	NA	0	0	0	NA	NA	NA	NA	Yes	Mesenchymal_Stem_Cell	3.102e-07	rs17192443	43
ENSG00000257995	RP11-632B21.1	12	91011536	91016599	-1	lincRNA	NA	NA	NA	NA	0	0	0	NA	NA	NA	NA	Yes	Left_Ventricle:IMR90:Mesenchymal_Stem_Cell:Mesendoderm:hESC	5.208e-08	rs17192443	43
ENSG00000257787	RP11-20L19.1	12	91203053	91204457	1	lincRNA	NA	NA	NA	NA	0	0	0	NA	NA	NA	NA	Yes	Left_Ventricle:Liver:IMR90:Mesenchymal_Stem_Cell:Mesendoderm:Trophoblast-like_Cell:hESC	2.222e-08	rs17192443	43
ENSG00000197651	CCER1	12	91299399	91348953	-1	protein_coding	196477	CCER1	4.84731e-07	0.215532	0	0	0	NA	NA	NA	NA	Yes	Left_Ventricle:IMR90:Mesenchymal_Stem_Cell:Mesendoderm:Trophoblast-like_Cell:hESC	2.222e-08	rs17192443	43
ENSG00000196243	LINC00615	12	91311800	91342446	1	lincRNA	439916	LINC00615	NA	NA	0	0	0	NA	NA	NA	NA	Yes	Left_Ventricle:Liver:IMR90:Mesenchymal_Stem_Cell:Mesendoderm:Neural_Progenitor_Cell:Trophoblast-like_Cell:hESC	2.222e-08	rs17192443	43
ENSG00000083782	EPYC	12	91357456	91398803	-1	protein_coding	1833	EPYC	5.05297e-05	0.450787	0	0	0	NA	NA	NA	NA	Yes	Left_Ventricle:IMR90:Mesenchymal_Stem_Cell:Mesendoderm:hESC	5.208e-08	rs17192443	43
ENSG00000139330	KERA	12	91444268	91451760	-1	protein_coding	11081	KERA	0.00041437	1.59239	0	0	0	NA	NA	NA	NA	Yes	Liver:IMR90:Mesenchymal_Stem_Cell:hESC	5.208e-08	rs17192443	43
ENSG00000139329	LUM	12	91496406	91505608	-1	protein_coding	4060	LUM	0.101925	0.839936	0	0	0	NA	NA	NA	NA	Yes	IMR90:Mesenchymal_Stem_Cell:Mesendoderm:Trophoblast-like_Cell:hESC	2.316e-09	rs17192443:rs7953280	1 day, 19:44:00
ENSG00000011465	DCN	12	91539025	91576900	-1	protein_coding	1634	DCN	0.457566	-0.442095	0	0	0	NA	NA	NA	NA	Yes	Left_Ventricle:IMR90:Mesenchymal_Stem_Cell:Mesendoderm:Trophoblast-like_Cell:hESC	2.316e-09	rs17192443:rs7953280	1 day, 19:44:00
ENSG00000258100	RP11-121E16.1	12	91755973	91762383	1	lincRNA	NA	NA	NA	NA	0	0	0	NA	NA	NA	NA	Yes	IMR90:Mesenchymal_Stem_Cell:Mesendoderm:Trophoblast-like_Cell	5.208e-08	rs17192443	43
ENSG00000258125	RP11-1041F24.1	12	92073908	92074650	1	lincRNA	NA	NA	NA	NA	0	0	0	NA	NA	NA	NA	Yes	Mesenchymal_Stem_Cell:hESC	5.208e-08	rs17192443	43
ENSG00000257863	RP11-587P21.3	12	92295234	92299963	1	lincRNA	NA	NA	NA	NA	0	0	0	NA	NA	NA	NA	Yes	Left_Ventricle:Mesenchymal_Stem_Cell	1.363e-09	rs7953280:rs17192443	1 day, 19:44:00
ENSG00000257242	C12orf79	12	92378756	92536690	-1	protein_coding	256021	C12orf79	NA	-0.386907	0	0	0	NA	NA	NA	NA	Yes	Left_Ventricle	2.5e-07	rs17192443	43
ENSG00000133639	BTG1	12	92536286	92539673	-1	protein_coding	694	BTG1	0.483158	-0.280609	0	0	0	NA	NA	NA	NA	Yes	Left_Ventricle	2.5e-07	rs17192443	43
ENSG00000245904	RP11-796E2.4	12	92539349	92583436	1	antisense	NA	NA	NA	NA	0	0	0	NA	NA	NA	NA	Yes	Left_Ventricle	2.5e-07	rs17192443	43
ENSG00000205057	CLLU1OS	12	92813870	92821924	-1	protein_coding	574016	CLLU1OS	0.0527319	-0.150522	0	0	0	NA	NA	NA	NA	Yes	Mesenchymal_Stem_Cell	3.102e-07	rs17192443	43
ENSG00000266923	RP11-693J15.4	12	92815307	92877456	1	antisense	NA	NA	NA	NA	0	0	0	NA	NA	NA	NA	Yes	Mesenchymal_Stem_Cell	3.102e-07	rs17192443	43
ENSG00000257127	CLLU1	12	92815307	92824778	1	protein_coding	574028	CLLU1	0.0413683	NA	0	0	0	NA	NA	NA	NA	Yes	Mesenchymal_Stem_Cell	3.102e-07	rs17192443	43
ENSG00000205056	RP11-693J15.5	12	92860227	92885867	1	lincRNA	NA	NA	NA	NA	0	0	0	NA	NA	NA	NA	Yes	IMR90:Mesenchymal_Stem_Cell	5.208e-08	rs17192443	43
ENSG00000238865	snoU13	12	92938668	92938763	-1	snoRNA	NA	NA	NA	NA	0	0	0	NA	NA	NA	NA	Yes	Mesenchymal_Stem_Cell:Trophoblast-like_Cell	9.74e-08	rs17192443	43
ENSG00000214215	C12orf74	12	93096619	93102325	1	protein_coding	338809	C12orf74	0.000522237	0.797511	0	0	0	NA	NA	NA	NA	Yes	Mesenchymal_Stem_Cell	3.102e-07	rs17192443	43
ENSG00000187510	PLEKHG7	12	93115281	93166231	1	protein_coding	440107	PLEKHG7	3.67501e-11	0.109303	0	0	0	NA	NA	NA	NA	Yes	Mesenchymal_Stem_Cell	3.102e-07	rs17192443	43
ENSG00000102189	EEA1	12	93164413	93323107	-1	protein_coding	8411	EEA1	0.697359	-0.177689	0	0	0	NA	NA	NA	NA	Yes	IMR90	1.363e-09	rs7953280	44
ENSG00000202534	RNU6-1329P	12	93346415	93346521	1	snRNA	106481600	RNU6-1329P	NA	NA	0	0	0	NA	NA	NA	NA	Yes	IMR90	1.363e-09	rs7953280	44
ENSG00000257345	RP11-511B23.1	12	93392994	93413596	1	lincRNA	NA	NA	NA	NA	0	0	0	NA	NA	NA	NA	Yes	IMR90:Mesenchymal_Stem_Cell	2.316e-09	rs7953280	44
ENSG00000257252	RP11-486A14.2	12	93710911	93771512	-1	antisense	NA	NA	NA	NA	0	0	0	NA	NA	NA	NA	Yes	EP_correlation_cell_type_oneway	1.363e-09	rs7953280	44
ENSG00000173598	NUDT4	12	93771659	93797024	1	protein_coding	11163	NUDT4	0.164175	-0.228437	0	0	0	NA	NA	NA	NA	Yes	EP_correlation_cell_type_oneway	1.363e-09	rs7953280	44
ENSG00000177889	UBE2N	12	93799449	93836038	-1	protein_coding	7334	UBE2N	0.787721	-0.772706	0	0	0	NA	NA	NA	NA	Yes	IMR90	1.363e-09	rs7953280	44
ENSG00000198015	MRPL42	12	93861264	93897545	1	protein_coding	28977	MRPL42	0.0278816	0.679478	0	0	0	NA	NA	NA	NA	Yes	Left_Ventricle:IMR90:Mesenchymal_Stem_Cell:Mesendoderm	1.363e-09	rs7953280	44
ENSG00000120833	SOCS2	12	93963590	93977263	1	protein_coding	8835	SOCS2	0.0985304	-0.0465019	0	0	101	8.0027e-218	0	eQTLcatalogue/BLUEPRINT_ge_T-cell:eQTLcatalogue/CEDAR_T-cell_CD4:eQTLcatalogue/TwinsUK_ge_blood:DICE/T_CD4_naive_activated:eQTLGen_cis_eQTLs:BIOSQTL/BIOS_eQTL_geneLevel:GTEx/v8/Cells_Cultured_fibroblasts:GTEx/v7/Cells_Transformed_fibroblasts	NA	Yes	Adult_Cortex:Fetal_Cortex:Aorta:Left_Ventricle:Liver:Right_Ventricle:GM12878:IMR90:Mesenchymal_Stem_Cell:Mesendoderm:Neural_Progenitor_Cell:Trophoblast-like_Cell:hESC	1.363e-09	rs7953280	44
ENSG00000169372	CRADD	12	94071151	94288616	1	protein_coding	8738	CRADD	0.731813	-0.908619	106	20.4	104	7.39542e-18	3.69771e-14	eQTLcatalogue/GENCORD_ge_fibroblast:eQTLcatalogue/HipSci_ge_iPSC:eQTLcatalogue/Quach_2016_ge_monocyte_IAV:eQTLcatalogue/Quach_2016_ge_monocyte_LPS:eQTLcatalogue/Quach_2016_ge_monocyte_Pam3CSK4:eQTLcatalogue/Quach_2016_ge_monocyte_R848:DICE/T_CD4_naive_activated	NA	Yes	Left_Ventricle:Liver:IMR90:Mesenchymal_Stem_Cell:Mesendoderm:Trophoblast-like_Cell:hESC	1.363e-09	rs7953280	44
ENSG00000258274	RP11-887P2.5	12	94101567	94131599	-1	antisense	101928731	LOC101928731	NA	NA	36	20.4	99	2.53871e-11	1.76401e-07	GTEx/v8/Artery_Tibial:GTEx/v8/Colon_Sigmoid:GTEx/v8/Esophagus_Mucosa:GTEx/v8/Esophagus_Muscularis:GTEx/v8/Nerve_Tibial:GTEx/v7/Esophagus_Mucosa:GTEx/v7/Esophagus_Muscularis:GTEx/v7/Pancreas:GTEx/v7/Spleen	NA	Yes	Left_Ventricle:IMR90:Mesenchymal_Stem_Cell:Mesendoderm:Trophoblast-like_Cell:hESC	1.363e-09	rs7953280	44
ENSG00000258303	RP11-887P2.6	12	94229943	94231814	1	sense_intronic	NA	NA	NA	NA	0	0	13	1.4745e-06	0.0073725	eQTLcatalogue/Quach_2016_ge_monocyte_LPS:eQTLcatalogue/Quach_2016_ge_monocyte_Pam3CSK4	NA	Yes	Left_Ventricle:IMR90:Mesenchymal_Stem_Cell:Mesendoderm:Trophoblast-like_Cell:hESC	1.363e-09	rs7953280	44
ENSG00000257283	RP11-1060G2.1	12	94288741	94337379	-1	antisense	105369911	LOC105369911	NA	NA	0	0	0	NA	NA	NA	NA	Yes	Left_Ventricle:IMR90:Mesenchymal_Stem_Cell:Mesendoderm:Trophoblast-like_Cell:hESC	1.363e-09	rs7953280	44
ENSG00000271382	RP11-1060G2.2	12	94338817	94341589	1	lincRNA	NA	NA	NA	NA	0	0	0	NA	NA	NA	NA	Yes	Left_Ventricle:IMR90:Mesenchymal_Stem_Cell:Mesendoderm:Trophoblast-like_Cell:hESC	1.363e-09	rs7953280	44
ENSG00000173588	CCDC41	12	94700225	94853764	-1	protein_coding	51134	CCDC41	8.74184e-09	0.246055	0	0	0	NA	NA	NA	NA	Yes	IMR90:Mesenchymal_Stem_Cell:Mesendoderm	2.316e-09	rs7953280	44
ENSG00000257400	RP11-778J16.3	12	94885322	94890218	-1	lincRNA	NA	NA	NA	NA	0	0	0	NA	NA	NA	NA	Yes	Left_Ventricle:Mesenchymal_Stem_Cell:Mesendoderm:Trophoblast-like_Cell:hESC	1.363e-09	rs7953280	44
ENSG00000266099	MIR5700	12	94955565	94955635	1	miRNA	100847031	MIR5700	NA	NA	0	0	0	NA	NA	NA	NA	Yes	Mesenchymal_Stem_Cell:Mesendoderm	2.316e-09	rs7953280	44
ENSG00000180263	FGD6	12	95470525	95611258	-1	protein_coding	55785	FGD6	0.995228	-1.11267	0	0	0	NA	NA	NA	NA	Yes	IMR90:Mesenchymal_Stem_Cell:Mesendoderm	2.316e-09	rs7953280	44
ENSG00000028203	VEZT	12	95611522	95696566	1	protein_coding	55591	VEZT	0.0259369	0.305037	0	0	0	NA	NA	NA	NA	Yes	IMR90:Mesenchymal_Stem_Cell:Mesendoderm	2.316e-09	rs7953280	44
ENSG00000212535	RNU6-808P	12	95684468	95684575	1	snRNA	106481436	RNU6-808P	NA	NA	0	0	0	NA	NA	NA	NA	Yes	IMR90	1.363e-09	rs7953280	44
ENSG00000199172	MIR331	12	95702196	95702289	1	miRNA	442903	MIR331	NA	NA	0	0	0	NA	NA	NA	NA	Yes	IMR90	1.363e-09	rs7953280	44
ENSG00000265917	MIR3685	12	95703699	95703760	1	miRNA	100500802	MIR3685	NA	NA	0	0	0	NA	NA	NA	NA	Yes	IMR90	1.363e-09	rs7953280	44
ENSG00000111142	METAP2	12	95867296	95909615	1	protein_coding	10988	METAP2	0.906383	-0.300651	0	0	0	NA	NA	NA	NA	Yes	IMR90:Mesenchymal_Stem_Cell	1.258e-08	rs7953280	44
ENSG00000136014	USP44	12	95910336	95945266	-1	protein_coding	84101	USP44	1.46115e-09	0.0272846	0	0	0	NA	NA	NA	NA	Yes	IMR90	1.363e-09	rs7953280	44
ENSG00000074527	NTN4	12	96051583	96184930	-1	protein_coding	59277	NTN4	0.994427	NA	0	0	0	NA	NA	NA	NA	Yes	Left_Ventricle	1.258e-08	rs7953280	44
ENSG00000199506	RNU6-247P	12	96186307	96186413	-1	snRNA	106479676	RNU6-247P	NA	NA	0	0	0	NA	NA	NA	NA	Yes	Left_Ventricle	1.258e-08	rs7953280	44
ENSG00000258292	RP11-536G4.1	12	96196875	96217085	1	protein_coding	105369920	LINC02410	NA	NA	0	0	0	NA	NA	NA	NA	Yes	Left_Ventricle	1.258e-08	rs7953280	44
ENSG00000111144	LTA4H	12	96394606	96437298	-1	protein_coding	4048	LTA4H	0.0494218	-0.262681	0	0	0	NA	NA	NA	NA	Yes	Left_Ventricle	1.363e-09	rs7953280	44
ENSG00000257715	RP11-256L6.2	12	96419101	96421749	1	antisense	NA	NA	NA	NA	0	0	0	NA	NA	NA	NA	Yes	Left_Ventricle	1.363e-09	rs7953280	44
ENSG00000258102	RP11-809C9.2	12	116985911	116992186	1	lincRNA	643246	MAP1LC3B2	NA	NA	0	0	1	1.0673e-06	0.00864103	eQTLGen_trans_eQTLs	NA	No	NA	1.887e-09	rs3774749;rs9815930;rs9812936	14
ENSG00000089094	KDM2B	12	121866900	122018920	-1	protein_coding	84678	KDM2B	0.999786	-0.426754	0	0	0	NA	NA	NA	NA	Yes	Adult_Cortex:Fetal_Cortex	2.029e-08	rs35067339	45
ENSG00000256742	RP13-941N14.1	12	122018697	122031409	1	lincRNA	NA	NA	NA	NA	0	0	0	NA	NA	NA	NA	Yes	Adult_Cortex:Fetal_Cortex	2.029e-08	rs35067339	45
ENSG00000182500	ORAI1	12	122064455	122080583	1	protein_coding	84876	ORAI1	0.00305336	1.18534	0	0	0	NA	NA	NA	NA	Yes	Fetal_Cortex	2.029e-08	rs35067339	45
ENSG00000175727	MLXIP	12	122516628	122631894	1	protein_coding	22877	MLXIP	0.975748	NA	0	0	0	NA	NA	NA	NA	Yes	Adult_Cortex:Fetal_Cortex	2.091e-07	rs35067339	45
ENSG00000176383	B3GNT4	12	122688090	122693499	1	protein_coding	79369	B3GNT4	3.9367e-06	NA	0	0	0	NA	NA	NA	NA	Yes	Promoter_anchored_loops	3.82e-08	rs35067339	45
ENSG00000184047	DIABLO	12	122692210	122712081	-1	protein_coding	56616	DIABLO	0.000889965	-0.268036	0	0	1	1.8241e-05	0.0497852	eQTLGen_cis_eQTLs	NA	No	NA	1.622e-07	rs35067339	45
ENSG00000256861	RP11-512M8.5	12	122692326	122750970	-1	protein_coding	NA	NA	NA	NA	0	0	0	NA	NA	NA	NA	Yes	Fetal_Cortex	2.091e-07	rs35067339	45
ENSG00000139719	VPS33A	12	122714111	122751068	-1	protein_coding	65082	VPS33A	0.687969	-0.341571	0	0	0	NA	NA	NA	NA	Yes	Fetal_Cortex	2.091e-07	rs35067339	45
ENSG00000130779	CLIP1	12	122755979	122907179	-1	protein_coding	6249	CLIP1	0.968496	0.285418	0	0	0	NA	NA	NA	NA	Yes	Adult_Cortex:Fetal_Cortex	1.392e-08	rs35067339	45
ENSG00000033030	ZCCHC8	12	122957417	122985518	-1	protein_coding	55596	ZCCHC8	0.777819	NA	0	0	49	2.01266e-05	0.0252615	GTEx/v8/Brain_Cerebellar_Hemisphere	NA	Yes	Adult_Cortex:Fetal_Cortex	9.674e-10	rs35067339	45
ENSG00000111011	RSRC2	12	122989190	123011547	-1	protein_coding	65117	RSRC2	0.992877	0.0151201	0	0	0	NA	NA	NA	NA	Yes	Adult_Cortex:Fetal_Cortex:Left_Ventricle:GM12878:IMR90:Mesenchymal_Stem_Cell:Mesendoderm:hESC	9.674e-10	rs35067339	45
ENSG00000184445	KNTC1	12	123011793	123110943	1	protein_coding	9735	KNTC1	4.77718e-32	-0.251481	0	0	171	2.3695e-08	0.00011473	eQTLGen_cis_eQTLs	NA	Yes	Adult_Cortex:Fetal_Cortex:Left_Ventricle:GM12878:IMR90:Mesenchymal_Stem_Cell:Mesendoderm:hESC	9.674e-10	rs35067339	45
ENSG00000196917	HCAR1	12	123104824	123215390	-1	protein_coding	27198	HCAR1	0.140999	-0.89126	0	0	0	NA	NA	NA	NA	Yes	Mesenchymal_Stem_Cell	1.767e-08	rs35067339	45
ENSG00000256249	RP11-324E6.6	12	123171672	123200526	1	lincRNA	NA	NA	NA	NA	0	0	93	4.9501e-12	0	eQTLGen_cis_eQTLs	NA	Yes	Promoter_anchored_loops	2.812e-09	rs35067339	45
ENSG00000255398	HCAR3	12	123199303	123201439	-1	protein_coding	8843	HCAR3	6.93118e-06	2.82613	0	0	0	NA	NA	NA	NA	Yes	Mesenchymal_Stem_Cell	1.767e-08	rs35067339	45
ENSG00000270134	RP11-324E6.9	12	123210623	123211051	-1	lincRNA	NA	NA	NA	NA	0	0	0	NA	NA	NA	NA	Yes	Mesenchymal_Stem_Cell	1.767e-08	rs35067339	45
ENSG00000139726	DENR	12	123237321	123255611	1	protein_coding	8562	DENR	0.846253	-0.665629	0	0	18	0.000123391	0.00469026	GTEx/v8/Brain_Cerebellum	NA	Yes	Promoter_anchored_loops:Fetal_Cortex:Mesenchymal_Stem_Cell	1.767e-08	rs35067339	45
ENSG00000130783	CCDC62	12	123258874	123312075	1	protein_coding	84660	CCDC62	1.43535e-12	-0.176641	0	0	228	9.03219e-07	0.000716645	PsychENCODE_eQTLs:GTEx/v8/Adipose_Visceral_Omentum:GTEx/v8/Brain_Cerebellum	NA	Yes	Adult_Cortex:Left_Ventricle:Liver:GM12878:IMR90:Mesenchymal_Stem_Cell:Mesendoderm:Trophoblast-like_Cell:hESC	9.674e-10	rs35067339	45
ENSG00000130787	HIP1R	12	123319000	123347507	1	protein_coding	9026	HIP1R	1.44297e-06	-0.568881	0	0	1	1.1314e-05	0.0318095	eQTLGen_cis_eQTLs	NA	Yes	Adult_Cortex:Fetal_Cortex:IMR90:Mesenchymal_Stem_Cell	4.733e-09	rs35067339	45
ENSG00000256152	RP11-463O12.3	12	123349882	123351568	1	lincRNA	NA	NA	NA	NA	0	0	0	NA	NA	NA	NA	Yes	Promoter_anchored_loops:IMR90:Mesenchymal_Stem_Cell	9.549e-09	rs35067339	45
ENSG00000139722	VPS37B	12	123349882	123380991	-1	protein_coding	79720	VPS37B	0.67681	-1.60126	0	0	5	4.6009e-09	3.23562e-05	eQTLGen_cis_eQTLs	NA	Yes	IMR90:Mesenchymal_Stem_Cell	7.633e-09	rs35067339	45
ENSG00000150967	ABCB9	12	123405498	123466196	-1	protein_coding	23457	ABCB9	0.00290111	NA	6	16.51	306	4.0545e-248	0	eQTLcatalogue/BLUEPRINT_ge_T-cell:eQTLcatalogue/CEDAR_T-cell_CD4:eQTLcatalogue/HipSci_ge_iPSC:eQTLcatalogue/Kasela_2017_T-cell_CD4:eQTLcatalogue/Kasela_2017_T-cell_CD8:eQTLcatalogue/TwinsUK_ge_skin:PsychENCODE_eQTLs:DICE/T_CD4_naive:DICE/T_CD8_naive:DICE/NK:DICE/T_CD4_TFH:DICE/T_CD4_TH17:DICE/T_CD4_TH1_17:DICE/T_CD4_TH2:DICE/T_CD4_memory_TREG:DICE/T_CD4_naive_TREG:eQTLGen_cis_eQTLs:BIOSQTL/BIOS_e…	NA	Yes	Promoter_anchored_loops:Spleen:GM12878:IMR90:Mesenchymal_Stem_Cell:Mesendoderm:Trophoblast-like_Cell:hESC	9.674e-10	rs35067339	45
ENSG00000111325	OGFOD2	12	123459127	123464590	1	protein_coding	79676	OGFOD2	3.80506e-07	-0.495076	6	16.51	304	2.62544e-27	0	eQTLcatalogue/BrainSeq_ge_brain:eQTLcatalogue/GENCORD_ge_fibroblast:eQTLcatalogue/HipSci_ge_iPSC:PsychENCODE_eQTLs:eQTLGen_cis_eQTLs:BIOSQTL/BIOS_eQTL_geneLevel:xQTLServer_eQTLs:CMC_SVA_cis:CMC_NoSVA_cis:GTEx/v8/Adipose_Visceral_Omentum:GTEx/v8/Cells_EBV-transformed_lymphocytes:GTEx/v8/Artery_Aorta:GTEx/v8/Artery_Tibial:GTEx/v8/Brain_Cerebellum:GTEx/v8/Colon_Transverse:GTEx/v8/Esophagus_Mucosa:GT…	NA	Yes	EP_links_oneway:Adult_Cortex:Fetal_Cortex:Spleen:GM12878:IMR90:Mesenchymal_Stem_Cell:Mesendoderm:Trophoblast-like_Cell:hESC	9.674e-10	rs35067339	45
ENSG00000182196	ARL6IP4	12	123464607	123467456	1	protein_coding	51329	ARL6IP4	0.0112342	-0.527874	6	16.51	306	7.212e-111	0	eQTLcatalogue/Fairfax_2014_IFN24:eQTLcatalogue/Fairfax_2014_LPS24:eQTLcatalogue/Fairfax_2014_naive:PsychENCODE_eQTLs:eQTLGen_cis_eQTLs:BIOSQTL/BIOS_eQTL_geneLevel:GTEx/v8/Adipose_Visceral_Omentum:GTEx/v8/Whole_Blood:GTEx/v8/Breast_Mammary_Tissue:GTEx/v8/Colon_Transverse:GTEx/v8/Esophagus_Mucosa:GTEx/v8/Heart_Atrial_Appendage:GTEx/v8/Lung:GTEx/v8/Pancreas:GTEx/v8/Cells_Cultured_fibroblasts:GTEx/v8…	NA	Yes	Promoter_anchored_loops:Spleen:GM12878:IMR90:Mesenchymal_Stem_Cell:Mesendoderm:Trophoblast-like_Cell:hESC	9.674e-10	rs35067339	45
ENSG00000090975	PITPNM2	12	123468027	123634562	-1	protein_coding	57605	PITPNM2	0.999994	-0.297419	61	16.51	282	8.52585e-34	0	eQTLGen_cis_eQTLs:BIOSQTL/BIOS_eQTL_geneLevel:GTEx/v8/Brain_Cerebellar_Hemisphere:GTEx/v8/Brain_Cerebellum:GTEx/v8/Esophagus_Mucosa:GTEx/v8/Testis:GTEx/v8/Thyroid:GTEx/v7/Brain_Cerebellar_Hemisphere:GTEx/v7/Brain_Cerebellum:GTEx/v7/Esophagus_Mucosa:GTEx/v7/Thyroid:GTEx/v6/Brain_Cerebellar_Hemisphere:GTEx/v6/Thyroid	NA	Yes	Promoter_anchored_loops:EP_correlation_organ_oneway:Adult_Cortex:Fetal_Cortex:Adrenal:Aorta:Bladder:Dorsolateral_Prefrontal_Cortex:Left_Ventricle:Liver:Lung:Pancreas:Right_Ventricle:Spleen:GM12878:IMR90:Mesenchymal_Stem_Cell:Mesendoderm:Neural_Progenitor_Cell:Trophoblast-like_Cell:hESC	9.674e-10	rs35067339	45
ENSG00000265526	MIR4304	12	123495214	123495275	-1	miRNA	100422931	MIR4304	NA	NA	3	4.693	0	NA	NA	NA	NA	Yes	Promoter_anchored_loops:Adult_Cortex:Spleen:IMR90:Mesenchymal_Stem_Cell:Mesendoderm	6.586e-09	rs35067339	45
ENSG00000251497	RP11-197N18.7	12	123565931	123569291	1	lincRNA	100507091	PITPNM2-AS1	NA	NA	1	0.18	0	NA	NA	NA	NA	Yes	Promoter_anchored_loops:Left_Ventricle:Liver:Lung:GM12878:IMR90:Mesenchymal_Stem_Cell:Mesendoderm:Trophoblast-like_Cell:hESC	7.633e-09	rs35067339	45
ENSG00000051825	MPHOSPH9	12	123636867	123728561	-1	protein_coding	10198	MPHOSPH9	0.000759987	-0.131484	180	17.2	305	1.0433e-73	0	eQTLcatalogue/GEUVADIS_ge_LCL:eQTLcatalogue/HipSci_ge_iPSC:eQTLcatalogue/Lepik_2017_ge_blood:eQTLcatalogue/Quach_2016_ge_monocyte_LPS:eQTLcatalogue/Quach_2016_ge_monocyte_naive:eQTLcatalogue/Quach_2016_ge_monocyte_Pam3CSK4:eQTLcatalogue/Quach_2016_ge_monocyte_R848:DICE/B_cell_naive:DICE/Monocyte_classical:DICE/Monocyte_non_classical:DICE/T_CD4_TFH:DICE/T_CD4_TH1:DICE/T_CD4_TH17:DICE/T_CD4_TH1_17:…	NA	Yes	Promoter_anchored_loops:Adult_Cortex:Fetal_Cortex:Aorta:Left_Ventricle:Liver:Spleen:GM12878:IMR90:Mesenchymal_Stem_Cell:Mesendoderm:Trophoblast-like_Cell:hESC	9.674e-10	rs35067339	45
ENSG00000130921	C12orf65	12	123717463	123742506	1	protein_coding	91574	C12orf65	0.172329	0.226571	76	17.2	306	1.32037e-19	0	eQTLcatalogue/Fairfax_2014_LPS2:eQTLcatalogue/HipSci_ge_iPSC:eQTLcatalogue/Nedelec_2016_ge_macrophage_Salmonella:eQTLcatalogue/Quach_2016_ge_monocyte_R848:PsychENCODE_eQTLs:eQTLGen_cis_eQTLs:BIOSQTL/BIOS_eQTL_geneLevel:xQTLServer_eQTLs:GTEx/v8/Adipose_Subcutaneous:GTEx/v8/Adipose_Visceral_Omentum:GTEx/v8/Artery_Aorta:GTEx/v8/Artery_Tibial:GTEx/v8/Breast_Mammary_Tissue:GTEx/v8/Colon_Sigmoid:GTEx/v…	NA	Yes	Promoter_anchored_loops:EP_correlation_organ_oneway:Adult_Cortex:Fetal_Cortex:Aorta:Left_Ventricle:Liver:Lung:Pancreas:Spleen:GM12878:IMR90:Mesenchymal_Stem_Cell:Mesendoderm:Trophoblast-like_Cell:hESC	9.674e-10	rs35067339	45
ENSG00000235423	RP11-282O18.3	12	123736577	123746030	-1	antisense	NA	NA	NA	NA	42	14.16	282	4.02161e-65	0	PsychENCODE_eQTLs:eQTLGen_cis_eQTLs:BIOSQTL/BIOS_eQTL_geneLevel:GTEx/v8/Adipose_Subcutaneous:GTEx/v8/Adipose_Visceral_Omentum:GTEx/v8/Whole_Blood:GTEx/v8/Artery_Aorta:GTEx/v8/Artery_Coronary:GTEx/v8/Artery_Tibial:GTEx/v8/Brain_Anterior_cingulate_cortex_BA24:GTEx/v8/Brain_Caudate_basal_ganglia:GTEx/v8/Brain_Cerebellar_Hemisphere:GTEx/v8/Brain_Cerebellum:GTEx/v8/Brain_Cortex:GTEx/v8/Brain_Putamen_b…	NA	Yes	Promoter_anchored_loops:Adult_Cortex:Fetal_Cortex:Aorta:Left_Ventricle:Liver:Spleen:GM12878:IMR90:Mesenchymal_Stem_Cell:Mesendoderm:Trophoblast-like_Cell:hESC	9.674e-10	rs35067339	45
ENSG00000111328	CDK2AP1	12	123745528	123756881	-1	protein_coding	8099	CDK2AP1	0.742361	NA	28	14.16	306	3.0597e-116	0	eQTLcatalogue/BLUEPRINT_ge_monocyte:eQTLcatalogue/BLUEPRINT_ge_neutrophil:eQTLcatalogue/BLUEPRINT_ge_T-cell:eQTLcatalogue/GENCORD_ge_fibroblast:eQTLcatalogue/GENCORD_ge_LCL:eQTLcatalogue/GENCORD_ge_T-cell:eQTLcatalogue/GEUVADIS_ge_LCL:eQTLcatalogue/HipSci_ge_iPSC:eQTLcatalogue/Lepik_2017_ge_blood:eQTLcatalogue/Nedelec_2016_ge_macrophage_Salmonella:eQTLcatalogue/Quach_2016_ge_monocyte_naive:eQTLca…	NA	Yes	Promoter_anchored_loops:Fetal_Cortex:Aorta:Left_Ventricle:Liver:Spleen:GM12878:IMR90:Mesenchymal_Stem_Cell:Mesendoderm:Trophoblast-like_Cell:hESC	9.674e-10	rs35067339	45
ENSG00000269980	RP11-282O18.7	12	123746607	123746949	1	antisense	NA	NA	NA	NA	24	14.16	0	NA	NA	NA	NA	Yes	Promoter_anchored_loops:Adult_Cortex:Fetal_Cortex:Aorta:Left_Ventricle:Liver:Spleen:GM12878:IMR90:Mesenchymal_Stem_Cell:Mesendoderm:Trophoblast-like_Cell:hESC	9.674e-10	rs35067339	45
ENSG00000199845	RNA5SP375	12	123767463	123767581	-1	rRNA	100873633	RNA5SP375	NA	NA	9	8.311	0	NA	NA	NA	NA	Yes	Promoter_anchored_loops:Fetal_Cortex:Left_Ventricle:Liver:GM12878:IMR90:Mesenchymal_Stem_Cell:Mesendoderm:Trophoblast-like_Cell:hESC	9.674e-10	rs35067339	45
ENSG00000270113	RP11-282O18.6	12	123773656	123774230	-1	lincRNA	NA	NA	NA	NA	7	8.311	105	1.8541e-07	0.000120647	PsychENCODE_eQTLs:BIOSQTL/BIOS_eQTL_geneLevel	NA	Yes	Promoter_anchored_loops:Fetal_Cortex:Left_Ventricle:Liver:GM12878:IMR90:Mesenchymal_Stem_Cell:Mesendoderm:Trophoblast-like_Cell:hESC	2.812e-09	rs35067339	45
ENSG00000139697	SBNO1	12	123773656	123849390	-1	protein_coding	55206	SBNO1	1	-1.46751	30	22.9	306	9.4775e-41	0	eQTLcatalogue/CEDAR_monocyte_CD14:eQTLcatalogue/CEDAR_neutrophil_CD15:eQTLcatalogue/CEDAR_T-cell_CD4:eQTLcatalogue/CEDAR_T-cell_CD8:eQTLcatalogue/TwinsUK_ge_fat:eQTLGen_cis_eQTLs:BIOSQTL/BIOS_eQTL_geneLevel:GTEx/v8/Artery_Tibial:GTEx/v8/Muscle_Skeletal:GTEx/v8/Cells_Cultured_fibroblasts:GTEx/v7/Lung	NA	Yes	Promoter_anchored_loops:Adult_Cortex:Fetal_Cortex	9.674e-10	rs35067339	45
ENSG00000256092	hsa-mir-8072	12	123848415	123850660	1	lincRNA	102466877	MIR8072	NA	NA	5	9.855	43	3.2511e-102	0	eQTLGen_cis_eQTLs:BIOSQTL/BIOS_eQTL_geneLevel:GTEx/v8/Adipose_Subcutaneous:GTEx/v8/Adipose_Visceral_Omentum:GTEx/v8/Whole_Blood:GTEx/v8/Brain_Frontal_Cortex_BA9:GTEx/v8/Colon_Transverse:GTEx/v8/Esophagus_Gastroesophageal_Junction:GTEx/v8/Esophagus_Muscularis:GTEx/v8/Lung:GTEx/v8/Muscle_Skeletal:GTEx/v8/Nerve_Tibial:GTEx/v8/Pituitary:GTEx/v8/Cells_Cultured_fibroblasts:GTEx/v8/Skin_Not_Sun_Exposed_…	NA	Yes	Promoter_anchored_loops:Adult_Cortex:Fetal_Cortex	4.733e-09	rs35067339	45
ENSG00000183955	SETD8	12	123868320	123893905	1	protein_coding	387893	SETD8	0.945359	0.950256	25	14.37	300	5.1485e-292	0	eQTLcatalogue/BLUEPRINT_ge_monocyte:eQTLcatalogue/BLUEPRINT_ge_neutrophil:eQTLcatalogue/CEDAR_neutrophil_CD15:eQTLcatalogue/Fairfax_2014_naive:eQTLcatalogue/Lepik_2017_ge_blood:eQTLcatalogue/TwinsUK_ge_blood:PsychENCODE_eQTLs:eQTLGen_cis_eQTLs:BIOSQTL/BIOS_eQTL_geneLevel:xQTLServer_eQTLs:CMC_SVA_cis:GTEx/v8/Whole_Blood:GTEx/v8/Artery_Tibial:GTEx/v8/Brain_Cerebellar_Hemisphere:GTEx/v8/Brain_Cerebe…	NA	Yes	Promoter_anchored_loops:Adult_Cortex:Fetal_Cortex	9.674e-10	rs35067339	45
ENSG00000150977	RILPL2	12	123899936	123921264	-1	protein_coding	196383	RILPL2	0.0608722	-0.185559	22	14.37	267	1.57713e-19	0	eQTLcatalogue/CEDAR_B-cell_CD19:eQTLcatalogue/CEDAR_neutrophil_CD15:eQTLcatalogue/CEDAR_T-cell_CD4:eQTLcatalogue/CEDAR_T-cell_CD8:eQTLcatalogue/Fairfax_2012_B-cell_CD19:eQTLcatalogue/Fairfax_2014_LPS24:eQTLcatalogue/Fairfax_2014_naive:eQTLcatalogue/GENCORD_ge_LCL:eQTLcatalogue/GEUVADIS_ge_LCL:eQTLcatalogue/HipSci_ge_iPSC:eQTLGen_cis_eQTLs:GTEx/v8/Pancreas:GTEx/v8/Cells_Cultured_fibroblasts:GTEx/v…	NA	Yes	GM12878:IMR90:Mesenchymal_Stem_Cell	9.674e-10	rs35067339	45
ENSG00000184209	SNRNP35	12	123942188	123957701	1	protein_coding	11066	SNRNP35	2.28333e-07	-0.463368	0	0	275	1.3899e-16	0	eQTLcatalogue/BLUEPRINT_ge_T-cell:eQTLcatalogue/Fairfax_2014_naive:eQTLcatalogue/Kasela_2017_T-cell_CD4:eQTLcatalogue/Kasela_2017_T-cell_CD8:PsychENCODE_eQTLs:eQTLGen_cis_eQTLs:BIOSQTL/BIOS_eQTL_geneLevel	NA	Yes	Promoter_anchored_loops:GM12878:IMR90:Mesenchymal_Stem_Cell	9.674e-10	rs35067339	45
ENSG00000188026	RILPL1	12	123955925	124018265	-1	protein_coding	353116	RILPL1	0.0660196	-0.388983	0	0	20	2.88194e-05	0.0176885	PsychENCODE_eQTLs:BIOSQTL/BIOS_eQTL_geneLevel	NA	Yes	Promoter_anchored_loops	6.586e-09	rs35067339	45
ENSG00000266655	MIR3908	12	124020956	124021081	1	miRNA	100500909	MIR3908	NA	NA	0	0	0	NA	NA	NA	NA	Yes	Promoter_anchored_loops	6.586e-09	rs35067339	45
ENSG00000247373	RP11-486O12.2	12	124066767	124069662	-1	lincRNA	NA	NA	NA	NA	0	0	0	NA	NA	NA	NA	Yes	Promoter_anchored_loops:IMR90:Mesenchymal_Stem_Cell	9.674e-10	rs35067339	45
ENSG00000086598	TMED2	12	124069078	124083116	1	protein_coding	10959	TMED2	0.79768	0.132646	0	0	2	2.9025e-06	0.00847704	eQTLGen_cis_eQTLs	NA	Yes	Promoter_anchored_loops:IMR90:Mesenchymal_Stem_Cell	9.674e-10	rs35067339	45
ENSG00000111364	DDX55	12	124086624	124105488	1	protein_coding	57696	DDX55	6.00816e-06	1.21512	0	0	0	NA	NA	NA	NA	Yes	Promoter_anchored_loops:Adult_Cortex:Fetal_Cortex:Aorta:Left_Ventricle:Liver:Spleen:GM12878:IMR90:Mesenchymal_Stem_Cell:Mesendoderm:Trophoblast-like_Cell:hESC	9.674e-10	rs35067339	45
ENSG00000206897	SNORA9	12	124101255	124101387	1	snoRNA	109616977	SNORA9B	NA	NA	0	0	0	NA	NA	NA	NA	Yes	Promoter_anchored_loops:Aorta:Left_Ventricle:Liver:Spleen:GM12878:IMR90:Mesenchymal_Stem_Cell:Mesendoderm:Trophoblast-like_Cell:hESC	9.674e-10	rs35067339	45
ENSG00000111361	EIF2B1	12	124104953	124118313	-1	protein_coding	1967	EIF2B1	0.104796	1.41411	0	0	255	4.0311e-21	0	eQTLGen_cis_eQTLs	NA	Yes	Fetal_Cortex:Aorta:Left_Ventricle:Liver:Spleen:GM12878:IMR90:Mesenchymal_Stem_Cell:Mesendoderm:Trophoblast-like_Cell:hESC	9.674e-10	rs35067339	45
ENSG00000111358	GTF2H3	12	124118375	124147153	1	protein_coding	2967	GTF2H3	1.59171e-05	-0.673058	0	0	20	6.9766e-06	0.0199234	eQTLGen_cis_eQTLs	NA	Yes	Fetal_Cortex:Aorta:Left_Ventricle:Liver:Spleen:GM12878:IMR90:Mesenchymal_Stem_Cell:Mesendoderm:Trophoblast-like_Cell:hESC	9.674e-10	rs35067339	45
ENSG00000168778	TCTN2	12	124155660	124192948	1	protein_coding	79867	TCTN2	1.97172e-05	0.504613	0	0	31	1.7564e-06	0.00520326	eQTLGen_cis_eQTLs	NA	Yes	Promoter_anchored_loops:Adult_Cortex:Fetal_Cortex:Left_Ventricle:GM12878:IMR90:Mesenchymal_Stem_Cell:Mesendoderm:Trophoblast-like_Cell:hESC	9.674e-10	rs35067339	45
ENSG00000255839	RP11-338K17.8	12	124192149	124192933	-1	lincRNA	NA	NA	NA	NA	0	0	0	NA	NA	NA	NA	Yes	Fetal_Cortex	2.029e-08	rs35067339	45
ENSG00000185344	ATP6V0A2	12	124196865	124246302	1	protein_coding	23545	ATP6V0A2	4.73811e-06	0.215524	0	0	0	NA	NA	NA	NA	Yes	Fetal_Cortex	2.029e-08	rs35067339	45
ENSG00000197653	DNAH10	12	124247042	124420753	1	protein_coding	196385	DNAH10	4.14032e-37	-0.520605	0	0	4	8.88872e-06	1.07232e-17	GTEx/v8/Esophagus_Gastroesophageal_Junction:GTEx/v6/Brain_Cerebellum	NA	No	NA	4.883e-08	rs35067339	45
ENSG00000119242	CCDC92	12	124403207	124457378	-1	protein_coding	80212	CCDC92	0.36885	NA	0	0	0	NA	NA	NA	NA	Yes	Adult_Cortex:Trophoblast-like_Cell:hESC	9.674e-10	rs35067339	45
ENSG00000270130	RP11-214K3.23	12	124445264	124445791	-1	sense_intronic	NA	NA	NA	NA	0	0	0	NA	NA	NA	NA	Yes	Trophoblast-like_Cell:hESC	9.674e-10	rs35067339	45
ENSG00000270048	RP11-214K3.22	12	124447102	124447364	-1	sense_intronic	NA	NA	NA	NA	0	0	0	NA	NA	NA	NA	Yes	Trophoblast-like_Cell:hESC	9.674e-10	rs35067339	45
ENSG00000269997	RP11-214K3.21	12	124450624	124451176	-1	sense_intronic	NA	NA	NA	NA	0	0	0	NA	NA	NA	NA	Yes	Adult_Cortex:Trophoblast-like_Cell:hESC	9.674e-10	rs35067339	45
ENSG00000269938	RP11-214K3.20	12	124452570	124453126	-1	sense_intronic	NA	NA	NA	NA	0	0	0	NA	NA	NA	NA	Yes	Adult_Cortex:Trophoblast-like_Cell:hESC	9.674e-10	rs35067339	45
ENSG00000270061	RP11-214K3.19	12	124454537	124454891	-1	sense_intronic	NA	NA	NA	NA	0	0	0	NA	NA	NA	NA	Yes	Adult_Cortex:Trophoblast-like_Cell:hESC	9.674e-10	rs35067339	45
ENSG00000270095	RP11-214K3.18	12	124456004	124456261	-1	sense_intronic	NA	NA	NA	NA	0	0	0	NA	NA	NA	NA	Yes	Adult_Cortex:Trophoblast-like_Cell:hESC	9.674e-10	rs35067339	45
ENSG00000179195	ZNF664	12	124456392	124499986	1	protein_coding	144348	ZNF664	0.00162679	-0.308462	0	0	0	NA	NA	NA	NA	Yes	Adult_Cortex:Trophoblast-like_Cell:hESC	9.674e-10	rs35067339	45
ENSG00000178882	FAM101A	12	124457788	124800570	1	protein_coding	144347	FAM101A	0.212634	0.253239	0	0	0	NA	NA	NA	NA	Yes	Adult_Cortex:Trophoblast-like_Cell:hESC	9.674e-10	rs35067339	45
ENSG00000136098	NEK3	13	52706775	52733996	-1	protein_coding	4752	NEK3	5.05531e-10	-0.172946	0	0	2	8.9331e-05	2.06986e-14	GTEx/v8/Lung	NA	No	NA	3.84e-09	rs2181389	46
ENSG00000165416	SUGT1	13	53226844	53275044	1	protein_coding	10910	SUGT1	0.977752	-0.0919599	0	0	0	NA	NA	NA	NA	Yes	Fetal_Cortex:Left_Ventricle:Mesendoderm:Neural_Progenitor_Cell:Trophoblast-like_Cell:hESC	1.53e-08	rs2181389;rs9596775:rs2181389:rs9596775	46
ENSG00000136110	LECT1	13	53277399	53313947	-1	protein_coding	11061	LECT1	6.68267e-06	0.0923413	0	0	40	1.65652e-05	0.0144139	GTEx/v8/Esophagus_Muscularis:GTEx/v8/Spleen:GTEx/v7/Esophagus_Muscularis	NA	Yes	Fetal_Cortex:Mesenchymal_Stem_Cell:Mesendoderm:Trophoblast-like_Cell:hESC	2.44e-09	rs2181389;rs9596775;rs2181389:rs9596775:rs2181389	46
ENSG00000211579	MIR759	13	53384179	53384274	1	miRNA	100313778	MIR759	NA	NA	0	0	0	NA	NA	NA	NA	Yes	IMR90:Mesenchymal_Stem_Cell:Mesendoderm:Neural_Progenitor_Cell:Trophoblast-like_Cell:hESC	1.53e-08	rs2181389:rs2181389;rs9596775:rs9596775	46
ENSG00000136099	PCDH8	13	53418109	53422775	-1	protein_coding	5100	PCDH8	NA	-0.692641	0	0	117	8.67506e-09	1.94677e-15	GTEx/v8/Nerve_Tibial:GTEx/v7/Nerve_Tibial	NA	Yes	Promoter_anchored_loops:Adult_Cortex:Fetal_Cortex:Mesendoderm:Neural_Progenitor_Cell:Trophoblast-like_Cell:hESC	1.921e-09	rs2181389;rs9596775;rs2181389:rs2181389;rs9596775:rs9596775	46
ENSG00000102837	OLFM4	13	53602894	53626192	1	protein_coding	10562	OLFM4	2.41041e-06	0.814566	3	4.975	160	6.7344e-59	0	eQTLGen_cis_eQTLs:BIOSQTL/BIOS_eQTL_geneLevel:GTEx/v8/Artery_Aorta:GTEx/v7/Artery_Aorta	NA	Yes	Mesendoderm:Trophoblast-like_Cell:hESC	1.921e-09	rs2181389;rs9596775;rs2181389:rs2181389;rs9596775:rs9596775	46
ENSG00000237092	LINC01065	13	53720674	53725943	-1	lincRNA	102723875	LINC01065	NA	NA	2	1.494	0	NA	NA	NA	NA	Yes	IMR90:Mesenchymal_Stem_Cell:Mesendoderm:Trophoblast-like_Cell:hESC	1.921e-09	rs2181389;rs2181389:rs9596775:rs2181389;rs9596775	46
ENSG00000220990	AL450423.1	13	53941980	53942091	-1	miRNA	NA	NA	NA	NA	5	11.29	0	NA	NA	NA	NA	Yes	Mesendoderm:Trophoblast-like_Cell:hESC	5.943e-09	rs9596775;rs2181389:rs9596775:rs2181389	46
ENSG00000261517	LINC00558	13	54389554	54450254	1	lincRNA	100861552	LINC00558	NA	NA	0	0	0	NA	NA	NA	NA	Yes	Mesendoderm:Trophoblast-like_Cell:hESC	8.877e-09	rs2181389:rs9596775:rs2181389;rs9596775	46
ENSG00000234787	LINC00458	13	54689924	54707001	-1	lincRNA	100507428	LINC00458	NA	NA	0	0	0	NA	NA	NA	NA	Yes	Mesendoderm:hESC	8.877e-09	rs2181389:rs9596775:rs2181389;rs9596775	46
ENSG00000266699	AL512655.1	13	55380002	55380092	-1	miRNA	NA	NA	NA	NA	0	0	0	NA	NA	NA	NA	Yes	IMR90:Mesenchymal_Stem_Cell:Mesendoderm:Trophoblast-like_Cell:hESC	4.081e-09	rs2181389:rs9596775:rs2181389;rs9596775	46
ENSG00000264387	MIR5007	13	55748589	55748683	1	miRNA	100846996	MIR5007	NA	NA	0	0	0	NA	NA	NA	NA	Yes	Mesendoderm:Trophoblast-like_Cell:hESC	4.081e-09	rs2181389:rs9596775:rs2181389;rs9596775	46
ENSG00000129467	ADCY4	14	24787555	24804299	-1	protein_coding	196883	ADCY4	2.37958e-13	-0.0737367	0	0	1	6.6373e-06	0.0416748	eQTLGen_trans_eQTLs	NA	No	NA	1.887e-09	rs3774749;rs9815930;rs9812936	14
ENSG00000182400	TRAPPC6B	14	39617015	39639736	-1	protein_coding	122553	TRAPPC6B	0.0219803	1.00547	0	0	0	NA	NA	NA	NA	Yes	IMR90:Mesenchymal_Stem_Cell	2.201e-11	rs1983711;rs11628299:rs712407:rs1983711	47
ENSG00000150526	MIA2	14	39699435	39722859	1	protein_coding	4253	MIA2	0.00020882	0.828409	0	0	0	NA	NA	NA	NA	Yes	IMR90:Mesenchymal_Stem_Cell:Mesendoderm:Trophoblast-like_Cell	2.201e-11	rs1983711;rs11628299:rs712407:rs1983711:rs11628299	47
ENSG00000258941	RP11-407N17.3	14	39703106	39820397	1	protein_coding	NA	NA	NA	NA	0	0	0	NA	NA	NA	NA	Yes	IMR90:Mesenchymal_Stem_Cell:Mesendoderm:Trophoblast-like_Cell	2.201e-11	rs1983711;rs11628299:rs712407:rs1983711:rs11628299	47
ENSG00000221645	AL157791.1	14	39853282	39853350	-1	miRNA	NA	NA	NA	NA	0	0	0	NA	NA	NA	NA	Yes	IMR90:Mesenchymal_Stem_Cell:Mesendoderm:Trophoblast-like_Cell:hESC	2.201e-11	rs1983711:rs1983711;rs11628299:rs712407:rs11628299	47
ENSG00000165355	FBXO33	14	39866873	39901704	-1	protein_coding	254170	FBXO33	0.986077	0.500595	0	0	0	NA	NA	NA	NA	Yes	IMR90:Mesenchymal_Stem_Cell:Mesendoderm:Trophoblast-like_Cell	2.201e-11	rs1983711:rs712407:rs1983711;rs11628299:rs11628299	47
ENSG00000258526	RP11-111A21.1	14	39944044	39982984	1	lincRNA	NA	NA	NA	NA	0	0	0	NA	NA	NA	NA	Yes	Adrenal:Left_Ventricle:Liver:Right_Ventricle:IMR90:Mesenchymal_Stem_Cell:Mesendoderm:Neural_Progenitor_Cell:Trophoblast-like_Cell:hESC	2.201e-11	rs1983711;rs11628299:rs712407:rs1983711:rs11628299:rs72672507	1 day, 23:48:00
ENSG00000258418	RP11-662J14.1	14	40855456	40855998	1	lincRNA	NA	NA	NA	NA	0	0	0	NA	NA	NA	NA	Yes	Liver:IMR90:Mesenchymal_Stem_Cell:Mesendoderm:Neural_Progenitor_Cell:Trophoblast-like_Cell:hESC	2.201e-11	rs1983711:rs712407:rs1983711;rs11628299:rs11628299	47
ENSG00000258480	RP11-662J14.2	14	40856762	40858344	1	lincRNA	NA	NA	NA	NA	0	0	0	NA	NA	NA	NA	Yes	Liver:IMR90:Mesenchymal_Stem_Cell:Mesendoderm:Neural_Progenitor_Cell:Trophoblast-like_Cell:hESC	2.201e-11	rs1983711:rs712407:rs1983711;rs11628299:rs11628299	47
ENSG00000251363	RP11-129M6.1	14	41424103	41445082	1	lincRNA	NA	NA	NA	NA	0	0	0	NA	NA	NA	NA	Yes	Liver:Mesenchymal_Stem_Cell:Mesendoderm:hESC	2.201e-11	rs1983711:rs712407:rs1983711;rs11628299:rs11628299	47
ENSG00000221695	AL390335.1	14	41818497	41818570	1	miRNA	NA	NA	NA	NA	0	0	0	NA	NA	NA	NA	Yes	Mesenchymal_Stem_Cell:Mesendoderm:Trophoblast-like_Cell:hESC	2.201e-11	rs1983711:rs712407:rs1983711;rs11628299:rs11628299	47
ENSG00000258636	CTD-2298J14.2	14	42057064	42074059	-1	lincRNA	NA	NA	NA	NA	24	21.5	131	2.51764e-57	3.32461e-48	eQTLcatalogue/GENCORD_ge_fibroblast:eQTLcatalogue/HipSci_ge_iPSC:eQTLcatalogue/TwinsUK_ge_fat:GTEx/v8/Adipose_Visceral_Omentum:GTEx/v8/Artery_Aorta:GTEx/v8/Artery_Coronary:GTEx/v8/Breast_Mammary_Tissue:GTEx/v8/Colon_Sigmoid:GTEx/v8/Colon_Transverse:GTEx/v8/Nerve_Tibial:GTEx/v8/Ovary:GTEx/v8/Cells_Cultured_fibroblasts:GTEx/v8/Spleen:GTEx/v8/Thyroid:GTEx/v7/Adipose_Visceral_Omentum:GTEx/v7/Artery_A…	NA	Yes	EP_correlation_cell_type_oneway:Fetal_Cortex:Left_Ventricle:Mesenchymal_Stem_Cell:Mesendoderm:Trophoblast-like_Cell:hESC	2.201e-11	rs1983711;rs11628299;rs712407;rs11628299:rs712407:rs1983711:rs11628299	47
ENSG00000251858	SNORA31	14	42063666	42063794	1	snoRNA	677814	SNORA31	NA	NA	9	11.96	0	NA	NA	NA	NA	Yes	Left_Ventricle:Mesenchymal_Stem_Cell:Mesendoderm:Trophoblast-like_Cell:hESC	2.201e-11	rs712407;rs1983711;rs11628299;rs11628299:rs712407:rs1983711:rs11628299	47
ENSG00000165379	LRFN5	14	42076773	42373752	1	protein_coding	145581	LRFN5	0.712325	0.122069	128	21.5	133	1.57694e-33	9.65498e-27	eQTLcatalogue/HipSci_ge_iPSC:PsychENCODE_eQTLs:CMC_SVA_cis:CMC_NoSVA_cis:GTEx/v8/Adipose_Subcutaneous:GTEx/v8/Artery_Aorta:GTEx/v8/Artery_Tibial:GTEx/v8/Brain_Cerebellar_Hemisphere:GTEx/v8/Brain_Cerebellum:GTEx/v8/Esophagus_Muscularis:GTEx/v8/Nerve_Tibial:GTEx/v8/Cells_Cultured_fibroblasts:GTEx/v8/Skin_Not_Sun_Exposed_Suprapubic:GTEx/v8/Skin_Sun_Exposed_Lower_leg:GTEx/v8/Spleen:GTEx/v8/Testis:GTE…	NA	Yes	EP_correlation_cell_type_oneway:Fetal_Cortex:Left_Ventricle:Mesenchymal_Stem_Cell:Mesendoderm:Trophoblast-like_Cell:hESC	2.201e-11	rs1983711;rs11628299;rs712407;rs11628299:rs712407:rs1983711:rs11628299	47
ENSG00000266500	AL138498.1	14	42421679	42421763	1	miRNA	NA	NA	NA	NA	0	0	0	NA	NA	NA	NA	Yes	Left_Ventricle:Mesenchymal_Stem_Cell:Mesendoderm:Trophoblast-like_Cell:hESC	2.201e-11	rs1983711;rs11628299:rs712407:rs1983711:rs11628299	47
ENSG00000259149	RP11-313C4.1	14	42728934	42737789	-1	lincRNA	NA	NA	NA	NA	0	0	0	NA	NA	NA	NA	Yes	Mesenchymal_Stem_Cell	2.201e-11	rs1983711;rs11628299:rs712407:rs1983711	47
ENSG00000222084	AL445074.1	14	42769954	42770065	1	miRNA	NA	NA	NA	NA	0	0	0	NA	NA	NA	NA	Yes	Mesenchymal_Stem_Cell:Mesendoderm:hESC	2.201e-11	rs1983711:rs1983711;rs11628299:rs712407:rs11628299	47
ENSG00000258394	CTD-2307P3.1	14	42832186	43172858	1	sense_overlapping	NA	NA	NA	NA	0	0	0	NA	NA	NA	NA	Yes	Mesenchymal_Stem_Cell:hESC	2.201e-11	rs1983711;rs11628299:rs712407:rs1983711	47
ENSG00000258850	RP11-214N1.1	14	42881776	42998091	1	lincRNA	NA	NA	NA	NA	0	0	0	NA	NA	NA	NA	Yes	Mesenchymal_Stem_Cell	2.201e-11	rs1983711;rs11628299:rs712407:rs1983711	47
ENSG00000258969	RP11-305B6.3	14	44464984	44853748	-1	lincRNA	NA	NA	NA	NA	0	0	0	NA	NA	NA	NA	Yes	Left_Ventricle:IMR90:Mesenchymal_Stem_Cell:Mesendoderm:hESC	2.201e-11	rs1983711;rs11628299:rs712407:rs1983711:rs11628299:rs72672507	1 day, 23:48:00
ENSG00000259126	RP11-99L13.2	14	44861734	44862919	-1	lincRNA	NA	NA	NA	NA	0	0	0	NA	NA	NA	NA	Yes	Left_Ventricle:IMR90:Mesenchymal_Stem_Cell:Mesendoderm:hESC	2.201e-11	rs1983711;rs11628299:rs712407:rs1983711:rs11628299:rs72672507	1 day, 23:48:00
ENSG00000258487	RP11-99L13.1	14	44913950	44949821	-1	lincRNA	NA	NA	NA	NA	0	0	0	NA	NA	NA	NA	Yes	IMR90:Mesenchymal_Stem_Cell:Mesendoderm	2.201e-11	rs1983711;rs11628299:rs712407:rs1983711	47
ENSG00000189139	FSCB	14	44973545	44976482	-1	protein_coding	84075	FSCB	4.81479e-13	0.474763	0	0	0	NA	NA	NA	NA	Yes	IMR90:Mesenchymal_Stem_Cell:Neural_Progenitor_Cell:Trophoblast-like_Cell	2.201e-11	rs1983711:rs712407:rs1983711;rs11628299:rs11628299	47
ENSG00000258747	RP11-163M18.1	14	44976610	45007716	1	antisense	105370473	LOC105370473	NA	NA	0	0	0	NA	NA	NA	NA	Yes	IMR90:Mesenchymal_Stem_Cell:Neural_Progenitor_Cell:Trophoblast-like_Cell	2.201e-11	rs1983711:rs712407:rs1983711;rs11628299:rs11628299	47
ENSG00000238501	snoU13	14	45036116	45036209	-1	snoRNA	NA	NA	NA	NA	0	0	0	NA	NA	NA	NA	Yes	Left_Ventricle:IMR90:Mesenchymal_Stem_Cell	2.201e-11	rs1983711:rs712407:rs1983711;rs11628299:rs11628299	47
ENSG00000258998	RP11-398E10.1	14	45232360	45252032	-1	lincRNA	NA	NA	NA	NA	0	0	0	NA	NA	NA	NA	Yes	IMR90:Mesenchymal_Stem_Cell:hESC	6.844e-09	rs72672507	48
ENSG00000139970	RTN1	14	60062694	60337684	-1	protein_coding	6252	RTN1	0.959599	-0.243476	0	0	1	3.2787e-09	0.000107681	eQTLGen_trans_eQTLs	NA	No	NA	2.561e-08	rs10838708	39
ENSG00000206761	U3	14	101611818	101612032	-1	snoRNA	NA	NA	NA	NA	0	0	0	NA	NA	NA	NA	Yes	IMR90	NA	rs111280186	49
ENSG00000258460	RP11-168L7.1	14	101798853	101800668	-1	lincRNA	NA	NA	NA	NA	0	0	0	NA	NA	NA	NA	Yes	Mesenchymal_Stem_Cell	NA	rs111280186	49
ENSG00000259088	CTD-2017C7.2	14	102262892	102276658	-1	antisense	NA	NA	NA	NA	0	0	0	NA	NA	NA	NA	Yes	Left_Ventricle	NA	rs111280186	49
ENSG00000207208	RNU6-790P	14	102269564	102269668	1	snRNA	106481430	RNU6-790P	NA	NA	0	0	0	NA	NA	NA	NA	Yes	Left_Ventricle	NA	rs111280186	49
ENSG00000266015	MIR4309	14	103005981	103006063	1	miRNA	100422954	MIR4309	NA	NA	0	0	0	NA	NA	NA	NA	Yes	Left_Ventricle	NA	rs111280186	49
ENSG00000259230	CTD-2555C10.3	14	103011591	103022163	1	lincRNA	105370681	LINC02323	NA	NA	0	0	0	NA	NA	NA	NA	Yes	Left_Ventricle	NA	rs111280186	49
ENSG00000100664	EIF5	14	103799881	103811362	1	protein_coding	1983	EIF5	0.90786	1.42789	0	0	11	1.4866e-37	0	eQTLGen_cis_eQTLs	NA	No	NA	2.595e-09	rs111280186	49
ENSG00000075413	MARK3	14	103851729	103970168	1	protein_coding	4140	MARK3	6.11449e-05	-0.0999703	0	0	12	3.7492e-16	0	eQTLGen_cis_eQTLs:GTEx/v8/Adipose_Subcutaneous:GTEx/v8/Testis:GTEx/v8/Thyroid	NA	Yes	Left_Ventricle:Liver:Mesenchymal_Stem_Cell	2.595e-09	rs111280186	49
ENSG00000166165	CKB	14	103985996	103989448	-1	protein_coding	1152	CKB	0.850845	NA	0	0	13	5.1799e-49	0	eQTLGen_cis_eQTLs:BIOSQTL/BIOS_eQTL_geneLevel:GTEx/v8/Liver:GTEx/v8/Cells_Cultured_fibroblasts:GTEx/v7/Liver	NA	Yes	Adult_Cortex	7.188e-11	rs111280186	49
ENSG00000260285	RP11-600F24.7	14	103991347	103995409	-1	antisense	NA	NA	NA	NA	0	0	11	1.6034e-10	0	eQTLGen_cis_eQTLs	NA	No	NA	2.595e-09	rs111280186	49
ENSG00000166166	TRMT61A	14	103995521	104003410	1	protein_coding	115708	TRMT61A	0.00570206	0.113457	0	0	13	1.7136e-46	0	eQTLcatalogue/Fairfax_2014_IFN24:eQTLGen_cis_eQTLs:GTEx/v8/Skin_Not_Sun_Exposed_Suprapubic	NA	No	NA	7.188e-11	rs111280186	49
ENSG00000252469	RNU7-160P	14	104016682	104016743	1	snRNA	106479085	RNU7-160P	NA	NA	1	0.899	0	NA	NA	NA	NA	No	NA	NA	rs111280186	49
ENSG00000258851	RP11-894P9.2	14	104019758	104028214	1	antisense	NA	NA	NA	NA	1	0.899	7	4.36836e-06	0.00297943	GTEx/v8/Artery_Aorta	NA	Yes	Promoter_anchored_loops	2.595e-09	rs111280186	49
ENSG00000166170	BAG5	14	104022881	104029168	-1	protein_coding	9529	BAG5	0.0432182	-0.768927	1	0.899	14	6.599e-36	0	eQTLcatalogue/CEDAR_ileum:eQTLcatalogue/CEDAR_neutrophil_CD15:eQTLcatalogue/CEDAR_T-cell_CD4:eQTLcatalogue/CEDAR_T-cell_CD8:eQTLcatalogue/Fairfax_2012_B-cell_CD19:eQTLcatalogue/Fairfax_2014_LPS2:eQTLcatalogue/Fairfax_2014_naive:eQTLcatalogue/Lepik_2017_ge_blood:PsychENCODE_eQTLs:eQTLGen_cis_eQTLs:BIOSQTL/BIOS_eQTL_geneLevel:GTEx/v8/Colon_Transverse:GTEx/v8/Muscle_Skeletal	NA	Yes	Promoter_anchored_loops	7.188e-11	rs111280186	49
ENSG00000126214	KLC1	14	104028233	104167888	1	protein_coding	3831	KLC1	0.514955	NA	1	0.899	13	5.0639e-135	0	eQTLcatalogue/Alasoo_2018_ge_macrophage_IFNg_Salmonella:eQTLcatalogue/Alasoo_2018_ge_macrophage_IFNg:eQTLcatalogue/BLUEPRINT_ge_neutrophil:eQTLcatalogue/CEDAR_neutrophil_CD15:eQTLGen_cis_eQTLs:BIOSQTL/BIOS_eQTL_geneLevel:CMC_SVA_cis:GTEx/v8/Whole_Blood:GTEx/v8/Spleen:GTEx/v7/Whole_Blood:GTEx/v6/Whole_Blood	NA	Yes	Promoter_anchored_loops	7.188e-11	rs111280186	49
ENSG00000256500	RP11-73M18.2	14	104029299	104152261	1	protein_coding	NA	NA	NA	NA	1	0.899	9	3.27844e-38	0	PsychENCODE_eQTLs:BIOSQTL/BIOS_eQTL_geneLevel	NA	Yes	Promoter_anchored_loops	7.188e-11	rs111280186	49
ENSG00000256053	APOPT1	14	104029299	104073860	1	protein_coding	84334	APOPT1	0.000361376	-0.703676	1	0.899	13	4.20011e-15	2.02065e-60	PsychENCODE_eQTLs:GTEx/v8/Lung:GTEx/v8/Muscle_Skeletal:GTEx/v8/Pituitary:GTEx/v8/Thyroid:GTEx/v7/Muscle_Skeletal:GTEx/v7/Thyroid	NA	Yes	Promoter_anchored_loops	7.188e-11	rs111280186	49
ENSG00000201184	RNU4-68P	14	104033742	104033882	1	snRNA	106479589	RNU4-68P	NA	NA	0	0	0	NA	NA	NA	NA	Yes	Promoter_anchored_loops:Adult_Cortex:Fetal_Cortex	5.599e-09	rs111280186	49
ENSG00000264904	AL139300.1	14	104042305	104042396	-1	miRNA	NA	NA	NA	NA	0	0	0	NA	NA	NA	NA	Yes	Promoter_anchored_loops:IMR90:Mesenchymal_Stem_Cell	5.599e-09	rs111280186	49
ENSG00000246451	RP11-894P9.1	14	104148699	104150352	-1	antisense	NA	NA	NA	NA	0	0	0	NA	NA	NA	NA	Yes	Adult_Cortex:Left_Ventricle:Liver:IMR90:Mesenchymal_Stem_Cell:Mesendoderm:Trophoblast-like_Cell:hESC	5.599e-09	rs111280186	49
ENSG00000270108	RP11-73M18.6	14	104153913	104154464	1	sense_intronic	NA	NA	NA	NA	0	0	9	3.97545e-07	0.00129863	eQTLcatalogue/BLUEPRINT_ge_neutrophil:eQTLGen_cis_eQTLs:GTEx/v8/Skin_Sun_Exposed_Lower_leg	NA	Yes	Left_Ventricle:Liver:IMR90:Mesenchymal_Stem_Cell:Mesendoderm:Trophoblast-like_Cell:hESC	7.188e-11	rs111280186	49
ENSG00000269910	RP11-73M18.10	14	104160853	104161387	-1	antisense	NA	NA	NA	NA	0	0	10	3.44097e-32	0	eQTLGen_cis_eQTLs:BIOSQTL/BIOS_eQTL_geneLevel	NA	Yes	Liver:IMR90:Mesenchymal_Stem_Cell:Mesendoderm:Trophoblast-like_Cell:hESC	7.188e-11	rs111280186	49
ENSG00000269940	RP11-73M18.7	14	104160897	104161507	1	sense_intronic	NA	NA	NA	NA	0	0	12	3.44097e-32	0	eQTLcatalogue/BLUEPRINT_ge_neutrophil:PsychENCODE_eQTLs:eQTLGen_cis_eQTLs:BIOSQTL/BIOS_eQTL_geneLevel:GTEx/v8/Colon_Sigmoid	NA	Yes	Liver:IMR90:Mesenchymal_Stem_Cell:Mesendoderm:Trophoblast-like_Cell:hESC	7.188e-11	rs111280186	49
ENSG00000269958	RP11-73M18.8	14	104162690	104163500	1	sense_intronic	NA	NA	NA	NA	0	0	13	7.1338e-56	0	eQTLcatalogue/BLUEPRINT_ge_neutrophil:PsychENCODE_eQTLs:eQTLGen_cis_eQTLs:BIOSQTL/BIOS_eQTL_geneLevel:GTEx/v8/Adipose_Subcutaneous:GTEx/v8/Whole_Blood:GTEx/v8/Artery_Tibial:GTEx/v8/Breast_Mammary_Tissue:GTEx/v8/Esophagus_Mucosa:GTEx/v8/Esophagus_Muscularis:GTEx/v8/Muscle_Skeletal:GTEx/v8/Nerve_Tibial:GTEx/v8/Skin_Not_Sun_Exposed_Suprapubic:GTEx/v8/Skin_Sun_Exposed_Lower_leg:GTEx/v8/Spleen:GTEx/v7…	NA	Yes	Liver:IMR90:Mesenchymal_Stem_Cell:Mesendoderm:Trophoblast-like_Cell:hESC	7.188e-11	rs111280186	49
ENSG00000126215	XRCC3	14	104163946	104181841	-1	protein_coding	7517	XRCC3	6.31833e-08	0.467663	1	4.154	13	2.0755e-47	0	eQTLGen_cis_eQTLs:BIOSQTL/BIOS_eQTL_geneLevel:GTEx/v8/Adipose_Visceral_Omentum:GTEx/v8/Whole_Blood:GTEx/v8/Artery_Aorta:GTEx/v8/Colon_Sigmoid:GTEx/v8/Esophagus_Mucosa:GTEx/v8/Muscle_Skeletal:GTEx/v8/Nerve_Tibial:GTEx/v8/Skin_Not_Sun_Exposed_Suprapubic:GTEx/v8/Skin_Sun_Exposed_Lower_leg:GTEx/v8/Spleen:GTEx/v7/Artery_Aorta:GTEx/v7/Skin_Not_Sun_Exposed_Suprapubic:GTEx/v7/Skin_Sun_Exposed_Lower_leg:G…	NA	Yes	Promoter_anchored_loops:Adult_Cortex:Liver:IMR90:Mesenchymal_Stem_Cell:Mesendoderm:Trophoblast-like_Cell:hESC	7.188e-11	rs111280186	49
ENSG00000224997	AL049840.1	14	104177607	104179149	1	protein_coding	NA	NA	NA	NA	1	4.154	1	1.1599e-05	0.032659	eQTLGen_cis_eQTLs	NA	Yes	Liver:IMR90:Mesenchymal_Stem_Cell:Mesendoderm:Trophoblast-like_Cell:hESC	5.599e-09	rs111280186	49
ENSG00000269963	RP11-73M18.9	14	104179904	104180586	1	lincRNA	NA	NA	NA	NA	1	4.154	1	3.18821e-05	1.62453e-53	GTEx/v7/Nerve_Tibial	NA	Yes	Promoter_anchored_loops:Adult_Cortex:Liver:IMR90:Mesenchymal_Stem_Cell:Mesendoderm:Trophoblast-like_Cell:hESC	5.599e-09	rs111280186	49
ENSG00000100711	ZFYVE21	14	104182067	104200005	1	protein_coding	79038	ZFYVE21	0.713443	NA	2	6.857	11	3.64586e-08	4.53926e-05	eQTLcatalogue/CEDAR_rectum:BIOSQTL/BIOS_eQTL_geneLevel	NA	Yes	Promoter_anchored_loops:Adult_Cortex:Liver:IMR90:Mesenchymal_Stem_Cell:Mesendoderm:Trophoblast-like_Cell:hESC	7.188e-11	rs111280186	49
ENSG00000088808	PPP1R13B	14	104200089	104313927	-1	protein_coding	23368	PPP1R13B	0.976929	-0.731116	8	14.01	13	2.0246e-06	1.14914e-19	PsychENCODE_eQTLs:CMC_SVA_cis:GTEx/v8/Esophagus_Gastroesophageal_Junction:GTEx/v8/Esophagus_Muscularis:GTEx/v8/Thyroid:GTEx/v7/Esophagus_Muscularis	NA	Yes	IMR90:Mesenchymal_Stem_Cell:Mesendoderm:Trophoblast-like_Cell:hESC	7.188e-11	rs111280186	49
ENSG00000202275	SNORD51	14	104263609	104263685	-1	snoRNA	26798	SNORD51	NA	NA	0	0	0	NA	NA	NA	NA	Yes	Left_Ventricle:Liver:Spleen:IMR90:Mesenchymal_Stem_Cell:Mesendoderm:Trophoblast-like_Cell:hESC	2.595e-09	rs111280186	49
ENSG00000258735	LINC00637	14	104314058	104324386	1	lincRNA	145216	LINC00637	NA	NA	2	14.01	0	NA	NA	NA	NA	Yes	IMR90:Mesenchymal_Stem_Cell:Mesendoderm:Trophoblast-like_Cell:hESC	5.119e-09	rs111280186	49
ENSG00000258534	CTD-2134A5.4	14	104320703	104346448	-1	lincRNA	NA	NA	NA	NA	1	14.01	0	NA	NA	NA	NA	Yes	Promoter_anchored_loops	5.119e-09	rs111280186	49
ENSG00000258914	CTD-2134A5.3	14	104341392	104343815	1	lincRNA	NA	NA	NA	NA	0	0	0	NA	NA	NA	NA	Yes	Promoter_anchored_loops	6.769e-08	rs111280186	49
ENSG00000156411	C14orf2	14	104378625	104394606	-1	protein_coding	9556	C14orf2	0.658635	0.198762	1	2.097	11	1.5294e-26	0	eQTLGen_cis_eQTLs	NA	Yes	Left_Ventricle:Liver:IMR90:Mesendoderm:hESC	2.595e-09	rs111280186	49
ENSG00000156414	TDRD9	14	104394799	104519004	1	protein_coding	122402	TDRD9	3.82299e-07	NA	2	2.097	13	3.6583e-14	0	eQTLGen_cis_eQTLs:GTEx/v8/Adipose_Subcutaneous:GTEx/v8/Colon_Sigmoid	NA	Yes	Left_Ventricle:Liver:IMR90:Mesendoderm:hESC	7.188e-11	rs111280186	49
ENSG00000227729	RD3L	14	104406763	104408645	-1	protein_coding	647286	RD3L	NA	-0.1257	0	0	0	NA	NA	NA	NA	Yes	Left_Ventricle:Liver:Right_Ventricle:IMR90:Mesenchymal_Stem_Cell:Mesendoderm:Trophoblast-like_Cell:hESC	2.595e-09	rs111280186	49
ENSG00000264439	AL136001.1	14	104447135	104447220	-1	miRNA	NA	NA	NA	NA	0	0	0	NA	NA	NA	NA	Yes	Mesendoderm	1.215e-08	rs111280186	49
ENSG00000166183	ASPG	14	104552016	104579098	1	protein_coding	374569	ASPG	1.18217e-06	NA	0	0	13	1.6871e-07	1.16019e-78	GTEx/v8/Lung:GTEx/v7/Lung	NA	No	NA	7.188e-11	rs111280186	49
ENSG00000207568	MIR203	14	104583742	104583851	1	miRNA	406986	MIR203	NA	NA	0	0	0	NA	NA	NA	NA	Yes	Promoter_anchored_loops	3.554e-08	rs111280186	49
ENSG00000066735	KIF26A	14	104605060	104647231	1	protein_coding	26153	KIF26A	0.410904	NA	0	0	11	2.666e-24	0	eQTLGen_cis_eQTLs:BIOSQTL/BIOS_eQTL_geneLevel	NA	No	NA	2.595e-09	rs111280186	49
ENSG00000258598	RP11-260M19.1	14	104842867	104845288	-1	lincRNA	NA	NA	NA	NA	0	0	0	NA	NA	NA	NA	Yes	Mesendoderm	NA	rs111280186	49
ENSG00000222761	RNU6-684P	14	104867280	104867385	-1	snRNA	106481396	RNU6-684P	NA	NA	0	0	0	NA	NA	NA	NA	Yes	Mesendoderm	NA	rs111280186	49
ENSG00000258986	TMEM179	14	104941015	105071984	-1	protein_coding	388021	TMEM179	0.278562	-0.167615	0	0	0	NA	NA	NA	NA	Yes	IMR90:Mesenchymal_Stem_Cell:Mesendoderm:Trophoblast-like_Cell:hESC	1.215e-08	rs111280186	49
ENSG00000184601	C14orf180	14	105046021	105056852	1	protein_coding	400258	C14orf180	0.0134314	0.683874	0	0	0	NA	NA	NA	NA	Yes	Promoter_anchored_loops:IMR90:Mesenchymal_Stem_Cell:Mesendoderm:Trophoblast-like_Cell:hESC	1.215e-08	rs111280186	49
ENSG00000259037	RP11-614O9.1	14	105055358	105056184	-1	antisense	NA	NA	NA	NA	0	0	0	NA	NA	NA	NA	Yes	Promoter_anchored_loops:IMR90:Mesenchymal_Stem_Cell:Mesendoderm:Trophoblast-like_Cell:hESC	1.215e-08	rs111280186	49
ENSG00000258736	RP11-982M15.7	14	105119885	105122124	-1	lincRNA	NA	NA	NA	NA	0	0	0	NA	NA	NA	NA	Yes	Promoter_anchored_loops:Adult_Cortex:Fetal_Cortex	5.599e-09	rs111280186	49
ENSG00000185100	ADSSL1	14	105190523	105213662	1	protein_coding	122622	ADSSL1	0.000383323	NA	0	0	0	NA	NA	NA	NA	Yes	Promoter_anchored_loops	7.188e-11	rs111280186	49
ENSG00000258430	RP11-982M15.2	14	105235686	105236608	1	antisense	NA	NA	NA	NA	0	0	6	1.73447e-05	0.00178997	PsychENCODE_eQTLs	NA	No	NA	2.595e-09	rs111280186	49
ENSG00000103995	CEP152	15	49005125	49103343	-1	protein_coding	22995	CEP152	4.42004e-21	0.395179	0	0	0	NA	NA	NA	NA	Yes	IMR90	1.491e-05	rs930920	50
ENSG00000259700	RP11-485O10.3	15	49102898	49103785	1	antisense	NA	NA	NA	NA	0	0	0	NA	NA	NA	NA	Yes	IMR90	1.491e-05	rs930920	50
ENSG00000255302	EID1	15	49170083	49172380	1	protein_coding	23741	EID1	0.645355	-1.03311	0	0	0	NA	NA	NA	NA	Yes	IMR90	1.491e-05	rs930920	50
ENSG00000138593	SECISBP2L	15	49280673	49338760	-1	protein_coding	9728	SECISBP2L	0.101713	-0.941287	0	0	0	NA	NA	NA	NA	Yes	Left_Ventricle	2.021e-07	rs930920	50
ENSG00000170236	USP50	15	50792759	50838905	-1	protein_coding	373509	USP50	1.23258e-14	0.0321582	0	0	0	NA	NA	NA	NA	Yes	Mesenchymal_Stem_Cell:Mesendoderm	1.521e-07	rs930920	50
ENSG00000259684	RP11-120K9.2	15	50849798	50852697	1	antisense	NA	NA	NA	NA	0	0	0	NA	NA	NA	NA	Yes	Mesenchymal_Stem_Cell	1.521e-07	rs930920	50
ENSG00000259773	RP11-507J18.2	15	51038906	51042026	1	antisense	NA	NA	NA	NA	0	0	0	NA	NA	NA	NA	Yes	Mesenchymal_Stem_Cell:Mesendoderm	1.521e-07	rs930920	50
ENSG00000081014	AP4E1	15	51200869	51298097	1	protein_coding	23431	AP4E1	0.979862	-0.160588	0	0	238	1.9863e-10	0	eQTLGen_cis_eQTLs:GTEx/v8/Esophagus_Muscularis	NA	Yes	IMR90:Mesenchymal_Stem_Cell:Mesendoderm:Trophoblast-like_Cell:hESC	1.853e-08	rs930920	50
ENSG00000259240	RP11-108K3.1	15	51329685	51586109	1	lincRNA	109729174	MIR4713HG	NA	NA	0	0	0	NA	NA	NA	NA	Yes	IMR90:Mesenchymal_Stem_Cell:Mesendoderm:Trophoblast-like_Cell:hESC	1.853e-08	rs930920	50
ENSG00000183578	TNFAIP8L3	15	51348795	51397473	-1	protein_coding	388121	TNFAIP8L3	2.33259e-06	-0.754831	0	0	0	NA	NA	NA	NA	Yes	IMR90:Mesenchymal_Stem_Cell:Mesendoderm:Trophoblast-like_Cell	1.853e-08	rs930920	50
ENSG00000259204	RP11-394B5.2	15	51356806	51361783	-1	sense_intronic	NA	NA	NA	NA	0	0	0	NA	NA	NA	NA	Yes	IMR90:Mesenchymal_Stem_Cell:Mesendoderm:Trophoblast-like_Cell	1.853e-08	rs930920	50
ENSG00000137869	CYP19A1	15	51500254	51630807	-1	protein_coding	1588	CYP19A1	0.00055961	0.218469	0	0	0	NA	NA	NA	NA	Yes	Left_Ventricle:IMR90:Mesenchymal_Stem_Cell:Mesendoderm:Trophoblast-like_Cell:hESC	1.853e-08	rs930920	50
ENSG00000266593	MIR4713	15	51534387	51534461	1	miRNA	100616369	MIR4713	NA	NA	0	0	0	NA	NA	NA	NA	Yes	Aorta:Dorsolateral_Prefrontal_Cortex:Hippocampus:Left_Ventricle:Liver:Pancreas:Right_Ventricle:Spleen:GM12878:IMR90:Mesenchymal_Stem_Cell:Mesendoderm:Neural_Progenitor_Cell:Trophoblast-like_Cell:hESC	1.853e-08	rs930920	50
ENSG00000259701	RP11-108K3.3	15	51571124	51572212	-1	sense_intronic	NA	NA	NA	NA	0	0	0	NA	NA	NA	NA	Yes	Aorta:Left_Ventricle:Liver:Right_Ventricle:Spleen:GM12878:IMR90:Mesenchymal_Stem_Cell:Mesendoderm:Trophoblast-like_Cell:hESC	1.853e-08	rs930920	50
ENSG00000259306	RP11-108K3.2	15	51608038	51614193	1	lincRNA	NA	NA	NA	NA	0	0	0	NA	NA	NA	NA	Yes	Left_Ventricle:IMR90:Mesenchymal_Stem_Cell:Mesendoderm:Trophoblast-like_Cell:hESC	1.853e-08	rs930920	50
ENSG00000186417	GLDN	15	51633826	51700210	1	protein_coding	342035	GLDN	1.79271e-11	-0.637628	1	1.951	53	2.49734e-06	1.12319e-16	CMC_SVA_cis:GTEx/v8/Artery_Tibial:GTEx/v8/Esophagus_Muscularis:GTEx/v8/Nerve_Tibial:GTEx/v8/Testis:GTEx/v7/Artery_Tibial:GTEx/v7/Nerve_Tibial:GTEx/v6/Artery_Aorta	NA	Yes	Left_Ventricle:IMR90:Mesenchymal_Stem_Cell:Mesendoderm:Trophoblast-like_Cell:hESC	1.853e-08	rs930920	50
ENSG00000259194	RP11-108K3.4	15	51659574	51661307	1	sense_intronic	NA	NA	NA	NA	0	0	0	NA	NA	NA	NA	Yes	IMR90:Mesenchymal_Stem_Cell:Mesendoderm:hESC	1.521e-07	rs930920	50
ENSG00000259678	RP11-707P17.1	15	51706294	51791030	1	antisense	NA	NA	NA	NA	54	14.41	233	1.17303e-08	2.33195e-05	BIOSQTL/BIOS_eQTL_geneLevel:GTEx/v8/Artery_Tibial	NA	Yes	Aorta:Left_Ventricle:Liver:GM12878:IMR90:Mesenchymal_Stem_Cell:Mesendoderm:Trophoblast-like_Cell:hESC	1.853e-08	rs930920	50
ENSG00000104093	DMXL2	15	51739908	51915030	-1	protein_coding	23312	DMXL2	1	-0.48116	259	17.62	283	1.5342e-90	0	eQTLcatalogue/GENCORD_ge_LCL:eQTLcatalogue/GEUVADIS_ge_LCL:eQTLcatalogue/Quach_2016_ge_monocyte_Pam3CSK4:eQTLcatalogue/Quach_2016_ge_monocyte_R848:eQTLcatalogue/TwinsUK_ge_LCL:PsychENCODE_eQTLs:eQTLGen_cis_eQTLs:BIOSQTL/BIOS_eQTL_geneLevel:GTEx/v8/Cells_EBV-transformed_lymphocytes:GTEx/v8/Brain_Putamen_basal_ganglia:GTEx/v8/Colon_Sigmoid:GTEx/v8/Colon_Transverse:GTEx/v8/Esophagus_Gastroesophageal…	NA	Yes	EP_correlation_cell_type_oneway:Adult_Cortex:Fetal_Cortex:Left_Ventricle:GM12878:IMR90:Mesenchymal_Stem_Cell:Mesendoderm:Trophoblast-like_Cell:hESC	1.853e-08	rs930920	50
ENSG00000259668	RP11-707P17.2	15	51749483	51752779	1	antisense	NA	NA	NA	NA	19	13.31	278	8.1293e-15	2.97197e-12	eQTLcatalogue/BrainSeq_ge_brain:eQTLcatalogue/TwinsUK_ge_LCL:PsychENCODE_eQTLs:eQTLGen_cis_eQTLs:BIOSQTL/BIOS_eQTL_geneLevel:GTEx/v8/Brain_Frontal_Cortex_BA9:GTEx/v8/Brain_Hippocampus:GTEx/v8/Nerve_Tibial:GTEx/v8/Pituitary:GTEx/v7/Nerve_Tibial:GTEx/v6/Esophagus_Muscularis:GTEx/v6/Nerve_Tibial	NA	Yes	Left_Ventricle:IMR90:Mesenchymal_Stem_Cell:Mesendoderm:Trophoblast-like_Cell:hESC	1.853e-08	rs930920	50
ENSG00000263437	AC020892.1	15	51901894	51901963	-1	miRNA	NA	NA	NA	NA	61	10.25	0	NA	NA	NA	NA	Yes	Left_Ventricle:GM12878:IMR90:Mesenchymal_Stem_Cell:Mesendoderm:Trophoblast-like_Cell:hESC	1.853e-08	rs930920	50
ENSG00000104112	SCG3	15	51973550	52013223	1	protein_coding	29106	SCG3	0.267524	0.348347	6	13.28	283	8.2182e-25	4.1091e-21	eQTLcatalogue/Fairfax_2014_IFN24:eQTLcatalogue/Fairfax_2014_LPS24:eQTLcatalogue/Nedelec_2016_ge_macrophage_Salmonella:PsychENCODE_eQTLs:GTEx/v8/Brain_Caudate_basal_ganglia:GTEx/v8/Brain_Cerebellar_Hemisphere:GTEx/v8/Brain_Cerebellum:GTEx/v8/Brain_Putamen_basal_ganglia:GTEx/v8/Brain_Substantia_nigra:GTEx/v8/Nerve_Tibial:GTEx/v8/Pancreas:GTEx/v8/Pituitary:GTEx/v8/Testis:GTEx/v7/Brain_Cerebellar_Hem…	NA	Yes	Adult_Cortex:Fetal_Cortex:Aorta:Left_Ventricle:Liver:GM12878:IMR90:Mesenchymal_Stem_Cell:Mesendoderm:Trophoblast-like_Cell:hESC	1.853e-08	rs930920	50
ENSG00000259241	RP11-313P18.2	15	51985413	51987962	-1	lincRNA	NA	NA	NA	NA	1	8.267	0	NA	NA	NA	NA	Yes	Aorta:Left_Ventricle:Liver:GM12878:IMR90:Mesenchymal_Stem_Cell:Mesendoderm:Trophoblast-like_Cell:hESC	1.853e-08	rs930920	50
ENSG00000259296	RP11-313P18.1	15	52000192	52007417	-1	antisense	NA	NA	NA	NA	1	8.267	0	NA	NA	NA	NA	Yes	Adult_Cortex:Aorta:Left_Ventricle:Liver:Pancreas:GM12878:IMR90:Mesenchymal_Stem_Cell:Mesendoderm:Neural_Progenitor_Cell:Trophoblast-like_Cell:hESC	1.521e-07	rs930920	50
ENSG00000140280	LYSMD2	15	52015208	52043782	-1	protein_coding	256586	LYSMD2	0.256649	-0.111291	0	0	262	9.47005e-14	0	eQTLGen_cis_eQTLs:BIOSQTL/BIOS_eQTL_geneLevel:GTEx/v8/Muscle_Skeletal:GTEx/v7/Muscle_Skeletal:GTEx/v6/Muscle_Skeletal	NA	Yes	Promoter_anchored_loops:Adult_Cortex:Fetal_Cortex:Aorta:Left_Ventricle:Liver:Spleen:GM12878:IMR90:Mesenchymal_Stem_Cell:Mesendoderm:Neural_Progenitor_Cell:Trophoblast-like_Cell:hESC	1.853e-08	rs930920	50
ENSG00000128872	TMOD2	15	52043758	52108565	1	protein_coding	29767	TMOD2	0.138408	-1.35446	0	0	282	9.289e-252	0	eQTLcatalogue/BLUEPRINT_ge_neutrophil:eQTLcatalogue/BLUEPRINT_ge_T-cell:eQTLcatalogue/CEDAR_neutrophil_CD15:eQTLcatalogue/Fairfax_2014_LPS24:eQTLcatalogue/Lepik_2017_ge_blood:eQTLcatalogue/TwinsUK_ge_blood:eQTLGen_cis_eQTLs:BIOSQTL/BIOS_eQTL_geneLevel:GTEx/v8/Whole_Blood:GTEx/v7/Whole_Blood	NA	Yes	Promoter_anchored_loops:Adult_Cortex:Fetal_Cortex:Aorta:Left_Ventricle:Liver:Spleen:GM12878:IMR90:Mesenchymal_Stem_Cell:Mesendoderm:Neural_Progenitor_Cell:Trophoblast-like_Cell:hESC	1.853e-08	rs930920	50
ENSG00000259377	CTD-2308G16.1	15	52044682	52048672	1	sense_intronic	NA	NA	NA	NA	0	0	0	NA	NA	NA	NA	Yes	Promoter_anchored_loops:Adult_Cortex:Fetal_Cortex:Aorta:Left_Ventricle:Liver:Spleen:GM12878:IMR90:Mesenchymal_Stem_Cell:Mesendoderm:Neural_Progenitor_Cell:Trophoblast-like_Cell:hESC	1.521e-07	rs930920	50
ENSG00000138594	TMOD3	15	52121825	52239492	1	protein_coding	29766	TMOD3	0.804646	-0.662943	0	0	222	4.66056e-07	4.3478e-20	eQTLcatalogue/BLUEPRINT_ge_neutrophil:PsychENCODE_eQTLs:BIOSQTL/BIOS_eQTL_geneLevel:GTEx/v8/Skin_Not_Sun_Exposed_Suprapubic:GTEx/v8/Skin_Sun_Exposed_Lower_leg:GTEx/v7/Skin_Not_Sun_Exposed_Suprapubic	NA	Yes	Aorta:Left_Ventricle:Liver:GM12878:IMR90:Mesenchymal_Stem_Cell:Mesendoderm:Trophoblast-like_Cell:hESC	1.853e-08	rs930920	50
ENSG00000259201	RP11-56B16.5	15	52179757	52193320	-1	antisense	NA	NA	NA	NA	0	0	0	NA	NA	NA	NA	Yes	Left_Ventricle:Liver:GM12878:IMR90:Mesenchymal_Stem_Cell:Mesendoderm:Trophoblast-like_Cell:hESC	1.521e-07	rs930920	50
ENSG00000272337	U6	15	52199397	52199502	1	snRNA	NA	NA	NA	NA	0	0	0	NA	NA	NA	NA	Yes	Left_Ventricle:Liver:GM12878:IMR90:Mesenchymal_Stem_Cell:Mesendoderm:Trophoblast-like_Cell:hESC	1.521e-07	rs930920	50
ENSG00000259185	RP11-56B16.4	15	52201099	52201839	-1	antisense	NA	NA	NA	NA	0	0	0	NA	NA	NA	NA	Yes	Aorta:Left_Ventricle:Liver:IMR90:Mesenchymal_Stem_Cell:Mesendoderm:Trophoblast-like_Cell:hESC	1.853e-08	rs930920	50
ENSG00000166477	LEO1	15	52230222	52264003	-1	protein_coding	123169	LEO1	0.999606	-0.235429	0	0	1	5.09591e-06	0.00359454	BIOSQTL/BIOS_eQTL_geneLevel	NA	Yes	hESC	1.491e-05	rs930920	50
ENSG00000069956	MAPK6	15	52244303	52358462	1	protein_coding	5597	MAPK6	0.533146	-0.902162	0	0	87	1.01588e-05	8.97117e-06	GTEx/v8/Thyroid:GTEx/v7/Thyroid:GTEx/v6/Thyroid	NA	Yes	hESC	1.853e-08	rs930920	50
ENSG00000259438	CTD-2650P22.1	15	52303196	52311292	-1	lincRNA	NA	NA	NA	NA	0	0	19	7.33461e-07	0.049	DICE/T_CD4_naive_activated	NA	Yes	IMR90:Mesenchymal_Stem_Cell:Mesendoderm:hESC	1.031e-07	rs930920	50
ENSG00000259398	RP11-430B1.1	15	52325904	52327822	1	sense_intronic	NA	NA	NA	NA	0	0	0	NA	NA	NA	NA	Yes	hESC	1.491e-05	rs930920	50
ENSG00000259712	CTD-2184D3.5	15	52348872	52392720	-1	antisense	NA	NA	NA	NA	0	0	0	NA	NA	NA	NA	Yes	EP_correlation_cell_type_oneway:Left_Ventricle:IMR90:Mesenchymal_Stem_Cell:Mesendoderm:Trophoblast-like_Cell:hESC	2.021e-07	rs930920	50
ENSG00000259178	CTD-2184D3.3	15	52374499	52378771	1	lincRNA	NA	NA	NA	NA	0	0	0	NA	NA	NA	NA	Yes	Left_Ventricle:IMR90:Mesenchymal_Stem_Cell:Mesendoderm:Trophoblast-like_Cell:hESC	2.021e-07	rs930920	50
ENSG00000137875	BCL2L10	15	52401460	52404972	-1	protein_coding	10017	BCL2L10	0.000387595	0.603468	0	0	4	7.014e-05	0.049	DICE/B_cell_naive	NA	Yes	Left_Ventricle:Mesenchymal_Stem_Cell:Mesendoderm:Trophoblast-like_Cell:hESC	1.491e-05	rs930920	50
ENSG00000259327	CTD-2184D3.6	15	52408771	52414328	1	lincRNA	NA	NA	NA	NA	0	0	0	NA	NA	NA	NA	Yes	Left_Ventricle:Mesenchymal_Stem_Cell:Mesendoderm:Trophoblast-like_Cell:hESC	1.491e-05	rs930920	50
ENSG00000069966	GNB5	15	52413117	52483566	-1	protein_coding	10681	GNB5	0.00144293	0.376965	0	0	240	3.5842e-13	0	eQTLGen_cis_eQTLs	NA	Yes	Left_Ventricle:IMR90:Mesenchymal_Stem_Cell	1.853e-08	rs930920	50
ENSG00000259709	CTD-2184D3.7	15	52416758	52432443	1	antisense	NA	NA	NA	NA	0	0	0	NA	NA	NA	NA	Yes	Left_Ventricle:Mesenchymal_Stem_Cell:Mesendoderm:Trophoblast-like_Cell:hESC	1.491e-05	rs930920	50
ENSG00000259577	RP11-430B1.2	15	52472290	52498071	1	lincRNA	NA	NA	NA	NA	0	0	0	NA	NA	NA	NA	Yes	Fetal_Cortex:Left_Ventricle:Mesenchymal_Stem_Cell:Mesendoderm:hESC	1.491e-05	rs930920	50
ENSG00000128833	MYO5C	15	52484519	52587995	-1	protein_coding	55930	MYO5C	4.34872e-18	-0.0975054	0	0	232	9.3741e-12	0	eQTLGen_cis_eQTLs:GTEx/v8/Colon_Transverse:GTEx/v8/Esophagus_Mucosa	NA	No	NA	9.237e-08	rs930920	50
ENSG00000197535	MYO5A	15	52599480	52821247	-1	protein_coding	4644	MYO5A	0.99213	1.18078	0	0	9	4.62463e-06	0.0189298	GTEx/v8/Spleen:GTEx/v7/Spleen	NA	Yes	Promoter_anchored_loops	1.567e-07	rs930920	50
ENSG00000128989	ARPP19	15	52839242	52862080	-1	protein_coding	10776	ARPP19	0.269804	0.560897	0	0	153	2.1361e-08	0.00010846	eQTLGen_cis_eQTLs	NA	No	NA	2.021e-07	rs930920	50
ENSG00000260618	RP11-23N2.4	15	52870039	52890906	1	antisense	NA	NA	NA	NA	0	0	1	1.13472e-08	5.6736e-05	eQTLcatalogue/GENCORD_ge_T-cell	NA	No	NA	NA	rs930920	50
ENSG00000259935	RP11-519C12.1	15	52940831	52942063	-1	sense_intronic	NA	NA	NA	NA	0	0	0	NA	NA	NA	NA	Yes	IMR90:Mesenchymal_Stem_Cell:Mesendoderm	1.491e-05	rs930920	50
ENSG00000259237	RP11-209E8.1	15	53408562	53421895	1	lincRNA	105370822	LINC02490	NA	NA	0	0	0	NA	NA	NA	NA	Yes	hESC	1.491e-05	rs930920	50
ENSG00000252066	RNU2-53P	15	53944174	53944320	1	snRNA	106480220	RNU2-53P	NA	NA	0	0	0	NA	NA	NA	NA	Yes	Left_Ventricle:Mesendoderm:hESC	1.567e-07	rs930920	50
ENSG00000185087	FAM169B	15	98980391	99057611	-1	protein_coding	283777	FAM169B	0.0013569	0.228154	0	0	2	8.3314e-08	0.00103325	eQTLGen_trans_eQTLs	NA	No	NA	1.887e-09	rs9812936;rs3774749;rs9815930	14
ENSG00000261638	RP11-700H13.1	16	58881711	58914117	-1	lincRNA	NA	NA	NA	NA	0	0	0	NA	NA	NA	NA	Yes	Aorta:Left_Ventricle:GM12878:IMR90:Mesenchymal_Stem_Cell:Mesendoderm:Neural_Progenitor_Cell:Trophoblast-like_Cell:hESC	3.581e-09	rs1862743	51
ENSG00000238601	AC040163.1	16	59448677	59448749	1	miRNA	NA	NA	NA	NA	0	0	0	NA	NA	NA	NA	Yes	Left_Ventricle:IMR90:Mesenchymal_Stem_Cell:Mesendoderm:hESC	3.581e-09	rs1862743	51
ENSG00000200062	RNU4-58P	16	59574030	59574170	1	snRNA	106481190	RNU4-58P	NA	NA	0	0	0	NA	NA	NA	NA	Yes	Left_Ventricle:Mesendoderm:hESC	3.581e-09	rs1862743	51
ENSG00000260240	RP11-105C20.2	16	59743897	59788752	-1	protein_coding	NA	NA	NA	NA	0	0	0	NA	NA	NA	NA	Yes	Mesenchymal_Stem_Cell:Mesendoderm:hESC	1.808e-08	rs1862743	51
ENSG00000261807	RP11-430C1.1	16	59889257	60087875	1	lincRNA	101927580	LINC02141	NA	NA	0	0	0	NA	NA	NA	NA	Yes	Mesendoderm:hESC	2.625e-08	rs1862743	51
ENSG00000261436	RP11-354I13.2	16	60393746	60476149	1	lincRNA	NA	NA	NA	NA	0	0	0	NA	NA	NA	NA	Yes	Aorta:Left_Ventricle:Liver:IMR90:Mesenchymal_Stem_Cell:Mesendoderm:Trophoblast-like_Cell:hESC	3.581e-09	rs1862743	51
ENSG00000265167	AC009081.1	16	60463552	60463637	-1	miRNA	NA	NA	NA	NA	0	0	0	NA	NA	NA	NA	Yes	Aorta:Left_Ventricle:Liver:Right_Ventricle:IMR90:Mesenchymal_Stem_Cell:Mesendoderm:Neural_Progenitor_Cell:Trophoblast-like_Cell:hESC	3.581e-09	rs1862743	51
ENSG00000265127	AC009080.1	16	60803883	60803987	1	miRNA	NA	NA	NA	NA	0	0	0	NA	NA	NA	NA	Yes	Aorta:Left_Ventricle:Liver:Mesenchymal_Stem_Cell:Mesendoderm:Trophoblast-like_Cell:hESC	1.808e-08	rs1862743	51
ENSG00000150394	CDH8	16	61681146	62070939	-1	protein_coding	1006	CDH8	0.997464	1.66171	0	0	0	NA	NA	NA	NA	Yes	Left_Ventricle:Liver:IMR90:Mesenchymal_Stem_Cell:Mesendoderm:Neural_Progenitor_Cell:Trophoblast-like_Cell:hESC	1.808e-08	rs1862743	51
ENSG00000260600	RP11-109D24.1	16	61725660	61727654	-1	sense_intronic	NA	NA	NA	NA	0	0	0	NA	NA	NA	NA	Yes	Left_Ventricle:IMR90:Mesenchymal_Stem_Cell	1.808e-08	rs1862743	51
ENSG00000260115	CTC-420A11.2	16	61952225	61974601	1	antisense	NA	NA	NA	NA	0	0	0	NA	NA	NA	NA	Yes	IMR90:Mesenchymal_Stem_Cell:hESC	1.808e-08	rs1862743	51
ENSG00000207441	RNU6-21P	16	62221444	62221550	-1	snRNA	100302738	RNU6-21P	NA	NA	0	0	0	NA	NA	NA	NA	Yes	Left_Ventricle:IMR90:Mesenchymal_Stem_Cell:Mesendoderm:hESC	1.808e-08	rs1862743	51
ENSG00000238507	snoU13	16	62438155	62438258	1	snoRNA	NA	NA	NA	NA	0	0	0	NA	NA	NA	NA	Yes	Aorta:IMR90:Mesenchymal_Stem_Cell	1.808e-08	rs1862743	51
ENSG00000231589	AC009110.1	16	62630276	62632353	1	lincRNA	NA	NA	NA	NA	0	0	0	NA	NA	NA	NA	Yes	Left_Ventricle:Liver:IMR90:Mesenchymal_Stem_Cell	1.808e-08	rs1862743	51
ENSG00000223123	AC010546.1	16	62859865	62859952	-1	miRNA	NA	NA	NA	NA	0	0	0	NA	NA	NA	NA	Yes	IMR90:Mesenchymal_Stem_Cell	1.808e-08	rs1862743	51
ENSG00000269986	RP11-96H17.3	16	63100430	63100894	-1	sense_intronic	NA	NA	NA	NA	0	0	0	NA	NA	NA	NA	Yes	IMR90:Mesenchymal_Stem_Cell	1.808e-08	rs1862743	51
ENSG00000141096	DPEP3	16	68009566	68014732	-1	protein_coding	64180	DPEP3	9.13572e-07	-0.50899	0	0	2	7.7811e-30	0	eQTLGen_trans_eQTLs	NA	No	NA	1.887e-09	rs9812936;rs3774749;rs9815930	14
ENSG00000167261	DPEP2	16	68021297	68034489	-1	protein_coding	64174	DPEP2	4.01062e-05	-0.461549	0	0	1	3.7028e-06	0.0258276	eQTLGen_trans_eQTLs	NA	No	NA	1.887e-09	rs3774749;rs9815930;rs9812936	14
ENSG00000131143	COX4I1	16	85832239	85840650	1	protein_coding	1327	COX4I1	0.722238	NA	0	0	3	1.3315e-06	0.0105141	eQTLGen_trans_eQTLs	NA	No	NA	4.159e-09	rs35067339	45
ENSG00000132589	FLOT2	17	27206353	27224697	-1	protein_coding	2319	FLOT2	0.0172343	-0.0816753	0	0	1	3.4807e-06	0.0245833	eQTLGen_trans_eQTLs	NA	No	NA	4.582e-05	rs7617480	14
ENSG00000141279	NPEPPS	17	45600308	45700642	1	protein_coding	9520	NPEPPS	0.999906	-0.210177	0	0	2	2.1884e-06	0.0166023	eQTLGen_trans_eQTLs	NA	No	NA	1.887e-09	rs9812936;rs3774749;rs9815930	14
ENSG00000264112	RP11-159D12.2	17	56066400	56072211	-1	lincRNA	NA	NA	NA	NA	0	0	2	1.8401e-08	0.000247142	eQTLGen_trans_eQTLs	NA	No	NA	1.887e-09	rs9812936;rs3774749;rs9815930	14
ENSG00000141429	GALNT1	18	33161081	33291798	1	protein_coding	2589	GALNT1	0.742969	-0.752953	0	0	1	1.3653e-06	0.0107691	eQTLGen_trans_eQTLs	NA	No	NA	1.887e-09	rs3774749;rs9815930;rs9812936	14
ENSG00000221529	AC105227.1	18	47927311	47927418	-1	miRNA	NA	NA	NA	NA	0	0	0	NA	NA	NA	NA	Yes	Mesenchymal_Stem_Cell	6.357e-07	rs62100766	52
ENSG00000141639	MAPK4	18	48086448	48258194	1	protein_coding	5596	MAPK4	0.319052	-0.758279	0	0	0	NA	NA	NA	NA	Yes	Mesenchymal_Stem_Cell	2.076e-08	rs62100766	52
ENSG00000134042	MRO	18	48324574	48351772	-1	protein_coding	83876	MRO	0.000178042	-0.485218	0	0	0	NA	NA	NA	NA	Yes	IMR90:Mesenchymal_Stem_Cell	2.076e-08	rs62100766	52
ENSG00000082212	ME2	18	48405419	48474691	1	protein_coding	4200	ME2	1.17412e-07	-0.649511	0	0	0	NA	NA	NA	NA	Yes	Mesenchymal_Stem_Cell	2.076e-08	rs62100766	52
ENSG00000141642	ELAC1	18	48494361	48514491	1	protein_coding	55520	ELAC1	0.89504	-0.312862	0	0	0	NA	NA	NA	NA	Yes	Mesenchymal_Stem_Cell	2.076e-08	rs62100766	52
ENSG00000267699	RP11-729L2.2	18	48494389	48584514	1	protein_coding	NA	NA	NA	NA	0	0	0	NA	NA	NA	NA	Yes	Mesenchymal_Stem_Cell	2.076e-08	rs62100766	52
ENSG00000141646	SMAD4	18	48494410	48611415	1	protein_coding	4089	SMAD4	0.967433	-1.75591	0	0	0	NA	NA	NA	NA	Yes	Mesenchymal_Stem_Cell	2.076e-08	rs62100766	52
ENSG00000176624	MEX3C	18	48700920	48744674	-1	protein_coding	51320	MEX3C	0.946418	-0.920555	0	0	0	NA	NA	NA	NA	Yes	IMR90:Mesenchymal_Stem_Cell:Mesendoderm:hESC	2.076e-08	rs62100766	52
ENSG00000207154	RNU1-46P	18	48810103	48810266	-1	snRNA	106480663	RNU1-46P	NA	NA	0	0	0	NA	NA	NA	NA	Yes	IMR90:Mesenchymal_Stem_Cell	2.076e-08	rs62100766	52
ENSG00000227115	RP11-267C16.1	18	48872619	49088939	1	lincRNA	100287225	LINC01630	NA	NA	0	0	0	NA	NA	NA	NA	Yes	Mesenchymal_Stem_Cell	1.306e-05	rs62100766	52
ENSG00000238885	snoU13	18	49072717	49072818	1	snoRNA	NA	NA	NA	NA	0	0	0	NA	NA	NA	NA	Yes	Mesenchymal_Stem_Cell	6.357e-07	rs62100766	52
ENSG00000266335	RP11-25O3.1	18	49862731	49865395	-1	lincRNA	NA	NA	NA	NA	0	0	0	NA	NA	NA	NA	Yes	Mesendoderm	1.05e-05	rs62100766	52
ENSG00000187323	DCC	18	49866542	51057784	1	protein_coding	1630	DCC	0.999999	-0.23995	178	18.56	165	4.54736e-12	2.2398e-38	PsychENCODE_eQTLs:CMC_SVA_cis:CMC_NoSVA_cis:GTEx/v8/Nerve_Tibial:GTEx/v7/Brain_Cerebellum:GTEx/v7/Nerve_Tibial	NA	Yes	Mesendoderm	1.04e-08	rs62100766	52
ENSG00000263872	hsa-mir-4528	18	50763471	50763560	1	miRNA	100616232	MIR4528	NA	NA	11	9.594	0	NA	NA	NA	NA	Yes	Aorta:Left_Ventricle:Liver:Mesenchymal_Stem_Cell:Mesendoderm:Trophoblast-like_Cell:hESC	1.04e-08	rs62100766	52
ENSG00000260433	RP11-202D1.2	18	51105993	51107429	-1	lincRNA	101928167	LINC01917	NA	NA	0	0	25	3.40213e-05	0.00326235	PsychENCODE_eQTLs	NA	No	NA	1.04e-08	rs62100766	52
ENSG00000221058	AC090666.1	18	51612956	51613026	-1	miRNA	NA	NA	NA	NA	0	0	0	NA	NA	NA	NA	Yes	Left_Ventricle:IMR90:Mesenchymal_Stem_Cell:Mesendoderm:hESC	2.076e-08	rs62100766	52
ENSG00000207233	SNORA37	18	51748654	51748782	-1	snoRNA	677819	SNORA37	NA	NA	0	0	0	NA	NA	NA	NA	Yes	Promoter_anchored_loops	4.809e-07	rs62100766	52
ENSG00000174448	STARD6	18	51850728	51884334	-1	protein_coding	147323	STARD6	0.0263352	0.538902	0	0	0	NA	NA	NA	NA	Yes	Mesenchymal_Stem_Cell	9.248e-09	rs7240481:rs896686:rs619466	53
ENSG00000166845	C18orf54	18	51884287	51911588	1	protein_coding	162681	C18orf54	6.01292e-06	-0.183059	0	0	0	NA	NA	NA	NA	Yes	Mesenchymal_Stem_Cell	9.248e-09	rs7240481:rs896686:rs619466	53
ENSG00000041353	RAB27B	18	52385091	52562747	1	protein_coding	5874	RAB27B	0.6873	-0.304479	0	0	1	0.000476019	0.0317384	PsychENCODE_eQTLs	NA	Yes	Mesenchymal_Stem_Cell	9.248e-09	rs7240481;rs7240481:rs896686	53
ENSG00000267311	RP11-99A1.2	18	52546688	52548040	1	lincRNA	NA	NA	NA	NA	0	0	0	NA	NA	NA	NA	Yes	Mesenchymal_Stem_Cell:Mesendoderm	9.248e-09	rs7240481:rs896686:rs62100766	2 days, 4:53:00
ENSG00000264804	AC098848.1	18	52668527	52668629	-1	miRNA	NA	NA	NA	NA	0	0	0	NA	NA	NA	NA	Yes	Mesenchymal_Stem_Cell:Mesendoderm:hESC	9.248e-09	rs7240481:rs896686:rs619466:rs62100766	2 days, 4:53:00
ENSG00000267013	CTD-2171N6.1	18	52773135	52791537	-1	lincRNA	101927229	LINC01929	NA	NA	0	0	0	NA	NA	NA	NA	Yes	Left_Ventricle	9.248e-09	rs7240481:rs896686:rs619466	53
ENSG00000252437	RNA5SP459	18	52813777	52813876	-1	rRNA	100873703	RNA5SP459	NA	NA	0	0	0	NA	NA	NA	NA	Yes	Left_Ventricle:IMR90:Mesenchymal_Stem_Cell:Mesendoderm:hESC	9.248e-09	rs619466:rs62100766:rs7240481:rs896686	2 days, 4:53:00
ENSG00000196628	TCF4	18	52889562	53332018	-1	protein_coding	6925	TCF4	0.999867	0.443466	66	20.4	45	1.6251e-19	0	eQTLGen_cis_eQTLs:GTEx/v8/Esophagus_Mucosa:GTEx/v8/Skin_Sun_Exposed_Lower_leg:GTEx/v7/Esophagus_Mucosa:GTEx/v7/Skin_Sun_Exposed_Lower_leg	NA	Yes	Left_Ventricle:IMR90:Mesenchymal_Stem_Cell:Mesendoderm:hESC	9.248e-09	rs7240481;rs896686;rs619466;rs7240481:rs896686:rs619466	53
ENSG00000267028	RP11-619L19.1	18	53119764	53150171	1	antisense	105372127	TCF4-AS1	NA	NA	4	20.4	0	NA	NA	NA	NA	Yes	Adult_Cortex:Aorta:Dorsolateral_Prefrontal_Cortex:Hippocampus:Left_Ventricle:Right_Ventricle:GM12878:IMR90:Mesenchymal_Stem_Cell:Mesendoderm:Neural_Progenitor_Cell:Trophoblast-like_Cell:hESC	9.248e-09	rs7240481;rs896686;rs896686:rs7240481:rs619466	53
ENSG00000264571	MIR4529	18	53146452	53146529	1	miRNA	100616290	MIR4529	NA	NA	0	0	0	NA	NA	NA	NA	Yes	Hippocampus:Left_Ventricle:IMR90:Mesenchymal_Stem_Cell:Mesendoderm:Trophoblast-like_Cell:hESC	9.248e-09	rs7240481:rs896686:rs619466	53
ENSG00000267402	RP11-619L19.2	18	53159406	53163623	1	antisense	NA	NA	NA	NA	0	0	0	NA	NA	NA	NA	Yes	Promoter_anchored_loops:Hippocampus:Left_Ventricle:IMR90:Mesenchymal_Stem_Cell:Mesendoderm:Trophoblast-like_Cell:hESC	9.248e-09	rs7240481:rs896686:rs619466	53
ENSG00000267284	RP11-397A16.1	18	53388294	53455992	1	lincRNA	NA	NA	NA	NA	1	0.444	0	NA	NA	NA	NA	Yes	Promoter_anchored_loops:IMR90:Mesenchymal_Stem_Cell:Mesendoderm:hESC	9.248e-09	rs619466;rs619466:rs7240481:rs896686	53
ENSG00000267325	RP11-397A16.2	18	53443958	53448952	-1	lincRNA	NA	NA	NA	NA	0	0	17	1.73328e-10	1.33972e-08	GTEx/v8/Artery_Tibial:GTEx/v8/Cells_Cultured_fibroblasts:GTEx/v7/Cells_Transformed_fibroblasts:GTEx/v6/Cells_Transformed_fibroblasts	NA	Yes	Adult_Cortex:Fetal_Cortex:Aorta:Hippocampus:Left_Ventricle:Right_Ventricle:IMR90:Mesenchymal_Stem_Cell:Mesendoderm:Trophoblast-like_Cell:hESC	9.248e-09	rs7240481;rs896686;rs619466;rs896686:rs7240481:rs619466	53
ENSG00000267172	RP11-397A16.3	18	53484398	53486990	1	lincRNA	NA	NA	NA	NA	0	0	0	NA	NA	NA	NA	Yes	IMR90:Mesenchymal_Stem_Cell:Mesendoderm:hESC	9.248e-09	rs7240481:rs896686:rs619466	53
ENSG00000260930	RP11-214L13.1	18	53548919	53587430	-1	lincRNA	101927273	LINC01416	NA	NA	0	0	0	NA	NA	NA	NA	Yes	Left_Ventricle:IMR90:Mesenchymal_Stem_Cell:Mesendoderm:Trophoblast-like_Cell:hESC	9.248e-09	rs7240481:rs896686:rs619466	53
ENSG00000267327	CTD-2008L17.1	18	53560269	53690753	1	lincRNA	NA	NA	NA	NA	0	0	0	NA	NA	NA	NA	Yes	Fetal_Cortex:Left_Ventricle:IMR90:Mesenchymal_Stem_Cell:Mesendoderm:Trophoblast-like_Cell:hESC	9.248e-09	rs896686:rs7240481:rs619466	53
ENSG00000206129	CTD-2008L17.2	18	53670844	53858493	-1	lincRNA	642484	LOC642484	NA	NA	0	0	2	0.000197643	0.011443	GTEx/v8/Adipose_Subcutaneous	NA	Yes	Left_Ventricle:Right_Ventricle:IMR90:Mesenchymal_Stem_Cell:Mesendoderm:Trophoblast-like_Cell:hESC	9.248e-09	rs619466;rs7240481:rs896686:rs619466	53
ENSG00000267057	RP11-456O19.2	18	53709366	53763550	1	lincRNA	102724698	LINC01905	NA	NA	0	0	0	NA	NA	NA	NA	Yes	Adult_Cortex:Fetal_Cortex:Left_Ventricle:IMR90:Mesenchymal_Stem_Cell:Mesendoderm:Trophoblast-like_Cell:hESC	9.248e-09	rs7240481:rs896686:rs619466	53
ENSG00000267399	RP11-456O19.5	18	53728340	53730309	-1	lincRNA	NA	NA	NA	NA	0	0	0	NA	NA	NA	NA	Yes	Left_Ventricle:Right_Ventricle:IMR90:Mesenchymal_Stem_Cell:Mesendoderm:Trophoblast-like_Cell:hESC	9.248e-09	rs7240481:rs896686:rs619466	53
ENSG00000201816	SNORA73	18	53746625	53746825	-1	snoRNA	NA	NA	NA	NA	0	0	0	NA	NA	NA	NA	Yes	Left_Ventricle:Right_Ventricle:IMR90:Mesenchymal_Stem_Cell:Mesendoderm:Trophoblast-like_Cell:hESC	9.248e-09	rs7240481:rs896686:rs619466	53
ENSG00000267712	RP11-456O19.4	18	53750587	53804767	-1	lincRNA	100505474	LINC01539	NA	NA	0	0	0	NA	NA	NA	NA	Yes	Left_Ventricle:IMR90:Mesenchymal_Stem_Cell:Mesendoderm:Trophoblast-like_Cell:hESC	9.248e-09	rs7240481:rs896686:rs619466	53
ENSG00000267732	RP11-456O19.3	18	53805843	53810452	1	lincRNA	NA	NA	NA	NA	0	0	0	NA	NA	NA	NA	Yes	Left_Ventricle:IMR90:Mesenchymal_Stem_Cell:Mesendoderm:Trophoblast-like_Cell:hESC	9.248e-09	rs7240481:rs896686:rs619466	53
ENSG00000091164	TXNL1	18	54264439	54318831	-1	protein_coding	9352	TXNL1	0.956026	1.51858	0	0	0	NA	NA	NA	NA	Yes	Adult_Cortex:Fetal_Cortex:Aorta:Left_Ventricle:Right_Ventricle:IMR90:Mesenchymal_Stem_Cell:Mesendoderm:Neural_Progenitor_Cell:Trophoblast-like_Cell:hESC	9.248e-09	rs896686:rs7240481:rs619466	53
ENSG00000091157	WDR7	18	54318574	54698828	1	protein_coding	23335	WDR7	1	1.04316	0	0	0	NA	NA	NA	NA	Yes	Adult_Cortex:Fetal_Cortex:Aorta:Left_Ventricle:Right_Ventricle:IMR90:Mesenchymal_Stem_Cell:Mesendoderm:Neural_Progenitor_Cell:Trophoblast-like_Cell:hESC	9.248e-09	rs896686:rs7240481:rs619466	53
ENSG00000212539	U3	18	54624501	54624699	1	snoRNA	NA	NA	NA	NA	0	0	0	NA	NA	NA	NA	Yes	Left_Ventricle:Mesendoderm	9.248e-09	rs7240481:rs896686:rs619466	53
ENSG00000267504	RP11-845C23.2	18	56038798	56039898	1	sense_intronic	NA	NA	NA	NA	0	0	0	NA	NA	NA	NA	Yes	IMR90	7.061e-08	rs619466	53
ENSG00000060069	CTDP1	18	77439801	77514510	1	protein_coding	9150	CTDP1	0.924155	-0.131002	0	0	15	1.6102e-11	0	eQTLGen_cis_eQTLs:BIOSQTL/BIOS_eQTL_geneLevel	NA	No	NA	6.616e-09	rs11663602;rs516890;rs7241572	54
ENSG00000266924	RP11-154H12.2	18	77547121	77551432	1	lincRNA	NA	NA	NA	NA	1	7.526	0	NA	NA	NA	NA	No	NA	9.291e-07	rs7241572	54
ENSG00000267780	RP11-154H12.3	18	77552726	77576365	1	lincRNA	NA	NA	NA	NA	22	10.82	7	8.48407e-05	0.000283531	GTEx/v8/Testis	NA	No	NA	6.616e-09	rs7241572;rs11663602;rs516890	54
ENSG00000178342	KCNG2	18	77623668	77660184	1	protein_coding	26251	KCNG2	0.00583162	NA	0	0	20	7.26182e-42	0	eQTLGen_cis_eQTLs:BIOSQTL/BIOS_eQTL_geneLevel:GTEx/v8/Adipose_Subcutaneous:GTEx/v8/Adipose_Visceral_Omentum:GTEx/v8/Whole_Blood:GTEx/v8/Lung:GTEx/v8/Cells_Cultured_fibroblasts:GTEx/v8/Spleen:GTEx/v7/Whole_Blood:GTEx/v7/Spleen:GTEx/v6/Whole_Blood	NA	Yes	Spleen:IMR90:Mesenchymal_Stem_Cell:Mesendoderm:hESC	6.616e-09	rs7241572;rs11663602;rs516890;rs7241572:rs11663602:rs516890:rs11663602	54
ENSG00000122490	PQLC1	18	77662420	77711664	-1	protein_coding	80148	PQLC1	0.000252469	-0.0711085	0	0	22	5.5754e-131	0	eQTLcatalogue/BLUEPRINT_ge_neutrophil:eQTLcatalogue/CEDAR_neutrophil_CD15:eQTLcatalogue/Fairfax_2014_naive:eQTLcatalogue/Naranbhai_2015_neutrophil_CD16:eQTLGen_cis_eQTLs:BIOSQTL/BIOS_eQTL_geneLevel:GTEx/v8/Colon_Sigmoid:GTEx/v8/Colon_Transverse:GTEx/v8/Lung:GTEx/v8/Nerve_Tibial:GTEx/v8/Thyroid:GTEx/v7/Nerve_Tibial:GTEx/v7/Thyroid	NA	No	NA	6.616e-09	rs7241572;rs11663602;rs516890	54
ENSG00000226742	HSBP1L1	18	77724561	77730822	1	protein_coding	440498	HSBP1L1	NA	NA	0	0	19	1.4339e-31	0	eQTLcatalogue/BLUEPRINT_ge_neutrophil:eQTLcatalogue/Lepik_2017_ge_blood:eQTLGen_cis_eQTLs:BIOSQTL/BIOS_eQTL_geneLevel:GTEx/v8/Whole_Blood:GTEx/v7/Whole_Blood	NA	No	NA	6.616e-09	rs7241572;rs11663602	54
ENSG00000141759	TXNL4A	18	77732867	77793949	-1	protein_coding	10907	TXNL4A	0.00154674	NA	0	0	16	6.60244e-14	1.38394e-88	eQTLcatalogue/BLUEPRINT_ge_neutrophil:eQTLcatalogue/TwinsUK_ge_skin:GTEx/v8/Muscle_Skeletal:GTEx/v8/Cells_Cultured_fibroblasts:GTEx/v7/Breast_Mammary_Tissue	NA	Yes	IMR90	6.616e-09	rs7241572;rs11663602;rs516890;rs7241572:rs11663602:rs516890:rs11663602	54
ENSG00000267127	RP11-795F19.5	18	77794346	77854968	1	protein_coding	NA	NA	NA	NA	0	0	6	1.6355e-05	0.0106589	BIOSQTL/BIOS_eQTL_geneLevel	NA	Yes	IMR90	6.616e-09	rs11663602;rs7241572:rs11663602:rs516890:rs11663602;rs7241572	54
ENSG00000101546	RBFA	18	77794358	77806397	1	protein_coding	79863	RBFA	0.000358068	NA	0	0	11	1.5936e-07	6.37729e-13	eQTLGen_cis_eQTLs:BIOSQTL/BIOS_eQTL_geneLevel:GTEx/v8/Esophagus_Muscularis	NA	Yes	IMR90	6.616e-09	rs7241572;rs11663602;rs7241572:rs11663602:rs516890:rs11663602	54
ENSG00000101544	ADNP2	18	77866915	77905406	1	protein_coding	22850	ADNP2	0.346938	-0.264846	0	0	12	7.9084e-09	4.51031e-05	eQTLGen_cis_eQTLs	NA	Yes	IMR90	6.616e-09	rs7241572;rs11663602;rs7241572:rs11663602:rs516890:rs11663602	54
ENSG00000267270	AC139100.2	18	77905807	77936315	1	protein_coding	100130522	PARD6G-AS1	NA	NA	0	0	17	1.66489e-09	1.59989e-33	GTEx/v8/Adipose_Subcutaneous:GTEx/v8/Cells_Cultured_fibroblasts:GTEx/v8/Testis:GTEx/v7/Adipose_Subcutaneous	NA	No	NA	6.616e-09	rs7241572;rs11663602	54
ENSG00000267251	AC139100.3	18	77941563	77960875	1	antisense	NA	NA	NA	NA	0	0	16	6.59262e-07	5.83258e-46	GTEx/v8/Esophagus_Mucosa:GTEx/v8/Esophagus_Muscularis:GTEx/v8/Nerve_Tibial:GTEx/v8/Skin_Not_Sun_Exposed_Suprapubic:GTEx/v7/Esophagus_Mucosa:GTEx/v7/Nerve_Tibial:GTEx/v7/Skin_Not_Sun_Exposed_Suprapubic:GTEx/v7/Thyroid	NA	No	NA	6.616e-09	rs7241572;rs11663602	54
ENSG00000175691	ZNF77	19	2933216	2944969	-1	protein_coding	58492	ZNF77	4.31245e-13	0.914664	0	0	1	7.6054e-06	0.0464866	eQTLGen_trans_eQTLs	NA	No	NA	1.887e-09	rs3774749;rs9815930;rs9812936	14
ENSG00000167676	PLIN4	19	4502204	4517716	-1	protein_coding	729359	PLIN4	1.65847e-12	-0.7205	0	0	1	1.427e-06	0.0111978	eQTLGen_trans_eQTLs	NA	No	NA	1.887e-09	rs3774749;rs9815930;rs9812936	14
ENSG00000105656	ELL	19	18553473	18632937	-1	protein_coding	8178	ELL	0.940941	-0.6356	0	0	2	3.8154e-10	2.13584e-05	eQTLGen_trans_eQTLs	NA	No	NA	1.887e-09	rs9812936;rs3774749;rs9815930	14
ENSG00000128011	LRFN1	19	39797208	39805976	-1	protein_coding	57622	LRFN1	0.830756	0.126097	0	0	2	4.1116e-11	0	eQTLGen_trans_eQTLs	NA	No	NA	1.887e-09	rs9812936;rs3774749;rs9815930	14
ENSG00000128000	ZNF780B	19	40534167	40562116	-1	protein_coding	163131	ZNF780B	3.89668e-13	-0.5238	0	0	0	NA	NA	NA	NA	Yes	Left_Ventricle:Mesenchymal_Stem_Cell	2.745e-09	rs75621460	55
ENSG00000197782	ZNF780A	19	40575059	40596845	-1	protein_coding	284323	ZNF780A	1.73286e-06	0.784578	0	0	0	NA	NA	NA	NA	Yes	Left_Ventricle:Mesenchymal_Stem_Cell	2.745e-09	rs75621460	55
ENSG00000269296	AC005614.3	19	40596661	40600313	1	antisense	NA	NA	NA	NA	0	0	0	NA	NA	NA	NA	Yes	Left_Ventricle:Mesenchymal_Stem_Cell	2.745e-09	rs75621460	55
ENSG00000105245	NUMBL	19	41172596	41196877	-1	protein_coding	9253	NUMBL	0.751917	NA	0	0	1	3.8316e-05	0.0275747	GTEx/v8/Whole_Blood	NA	Yes	IMR90:Mesenchymal_Stem_Cell:Trophoblast-like_Cell:hESC	2.745e-09	rs75621460	55
ENSG00000188493	C19orf54	19	41246761	41257458	-1	protein_coding	284325	C19orf54	0.00126595	0.0522879	0	0	0	NA	NA	NA	NA	Yes	IMR90:Mesenchymal_Stem_Cell:hESC	2.745e-09	rs75621460	55
ENSG00000077312	SNRPA	19	41256542	41271294	1	protein_coding	6626	SNRPA	0.0602794	-0.119251	0	0	0	NA	NA	NA	NA	Yes	IMR90:Mesenchymal_Stem_Cell:hESC	2.745e-09	rs75621460	55
ENSG00000268975	MIA-RAB4B	19	41277553	41292590	1	protein_coding	100529262	MIA-RAB4B	NA	NA	0	0	0	NA	NA	NA	NA	Yes	IMR90:Mesenchymal_Stem_Cell:hESC	2.745e-09	rs75621460	55
ENSG00000261857	MIA	19	41277553	41283395	1	protein_coding	8190	MIA	0.00695373	0.348272	0	0	0	NA	NA	NA	NA	Yes	IMR90:Mesenchymal_Stem_Cell:hESC	2.745e-09	rs75621460	55
ENSG00000269353	AC092071.1	19	41452252	41453355	1	sense_intronic	NA	NA	NA	NA	0	0	0	NA	NA	NA	NA	Yes	Mesendoderm:hESC	2.745e-09	rs75621460	55
ENSG00000197408	CYP2B6	19	41497204	41524303	1	protein_coding	1555	CYP2B6	2.29256e-05	1.86152	0	0	0	NA	NA	NA	NA	Yes	Mesendoderm	2.745e-09	rs75621460	55
ENSG00000197838	CYP2A13	19	41594377	41602100	1	protein_coding	1553	CYP2A13	0.00143446	0.0374745	0	0	0	NA	NA	NA	NA	Yes	Mesendoderm:hESC	2.745e-09	rs75621460	55
ENSG00000167600	CYP2S1	19	41698954	41713444	1	protein_coding	29785	CYP2S1	0.000914984	-0.0367791	0	0	0	NA	NA	NA	NA	Yes	IMR90:Mesenchymal_Stem_Cell	2.745e-09	rs75621460	55
ENSG00000105323	HNRNPUL1	19	41768401	41813503	1	protein_coding	11100	HNRNPUL1	0.999848	-0.642891	0	0	0	NA	NA	NA	NA	Yes	Aorta:Liver:GM12878:IMR90:Mesenchymal_Stem_Cell:Mesendoderm:Neural_Progenitor_Cell:Trophoblast-like_Cell:hESC	2.745e-09	rs75621460	55
ENSG00000105329	TGFB1	19	41807492	41859816	-1	protein_coding	7040	TGFB1	0.354133	NA	1	20.6	1	5.87109e-06	6.17888e-15	GTEx/v7/Thyroid	NA	No	NA	2.745e-09	rs75621460	55
ENSG00000142039	CCDC97	19	41816094	41830788	1	protein_coding	90324	CCDC97	2.83817e-08	-0.171306	1	20.6	0	NA	NA	NA	NA	No	NA	2.745e-09	rs75621460	55
ENSG00000248098	BCKDHA	19	41884215	41930910	1	protein_coding	593	BCKDHA	7.66464e-08	1.31449	0	0	0	NA	NA	NA	NA	Yes	IMR90	2.745e-09	rs75621460	55
ENSG00000077348	EXOSC5	19	41892279	41903384	-1	protein_coding	56915	EXOSC5	0.00119256	0.493718	0	0	0	NA	NA	NA	NA	Yes	IMR90	2.745e-09	rs75621460	55
ENSG00000268987	CTC-435M10.10	19	41905277	41906270	1	sense_intronic	NA	NA	NA	NA	0	0	0	NA	NA	NA	NA	Yes	IMR90	2.745e-09	rs75621460	55
ENSG00000268475	CTC-435M10.6	19	41931264	41932142	1	antisense	NA	NA	NA	NA	0	0	0	NA	NA	NA	NA	Yes	Left_Ventricle:Mesenchymal_Stem_Cell:Trophoblast-like_Cell	2.745e-09	rs75621460	55
ENSG00000177191	B3GNT8	19	41931264	41934635	-1	protein_coding	374907	B3GNT8	3.49056e-07	-0.0394459	0	0	0	NA	NA	NA	NA	Yes	Left_Ventricle:Mesenchymal_Stem_Cell:Trophoblast-like_Cell	2.745e-09	rs75621460	55
ENSG00000105341	ATP5SL	19	41937223	41946622	-1	protein_coding	55101	ATP5SL	5.83219e-05	-0.21384	0	0	0	NA	NA	NA	NA	Yes	Left_Ventricle:Mesenchymal_Stem_Cell:Trophoblast-like_Cell	2.745e-09	rs75621460	55
ENSG00000204978	C19orf69	19	41949063	41950670	1	protein_coding	100170765	C19orf69	NA	NA	0	0	0	NA	NA	NA	NA	Yes	Left_Ventricle:Mesenchymal_Stem_Cell:Trophoblast-like_Cell	2.745e-09	rs75621460	55
ENSG00000270164	AC006129.4	19	42041545	42043266	1	lincRNA	101927931	LINC01480	NA	NA	0	0	0	NA	NA	NA	NA	Yes	Left_Ventricle:Liver:GM12878:Mesendoderm:hESC	2.745e-09	rs75621460	55
ENSG00000268027	AC006129.2	19	42051554	42061832	1	lincRNA	NA	NA	NA	NA	0	0	0	NA	NA	NA	NA	Yes	Left_Ventricle:Liver:GM12878:Mesendoderm:hESC	2.745e-09	rs75621460	55
ENSG00000007129	CEACAM21	19	42055886	42093197	1	protein_coding	90273	CEACAM21	2.37928e-10	0.224042	0	0	0	NA	NA	NA	NA	Yes	Left_Ventricle:Liver:GM12878:Mesendoderm:hESC	2.745e-09	rs75621460	55
ENSG00000105352	CEACAM4	19	42125344	42133442	-1	protein_coding	1089	CEACAM4	1.6796e-06	0.380842	0	0	0	NA	NA	NA	NA	Yes	Left_Ventricle	2.745e-09	rs75621460	55
ENSG00000101460	MAP1LC3A	20	33134658	33148149	1	protein_coding	84557	MAP1LC3A	0.739732	0.0197551	0	0	1	3.5832e-06	0.0252436	eQTLGen_trans_eQTLs	NA	No	NA	1.887e-09	rs3774749;rs9815930;rs9812936	14
ENSG00000157601	MX1	21	42792231	42831141	1	protein_coding	4599	MX1	4.50421e-09	0.85574	0	0	1	2.7074e-13	0	eQTLGen_trans_eQTLs	NA	No	NA	9.237e-08	rs930920	50
ENSG00000160218	TRAPPC10	21	45432200	45526433	1	protein_coding	7109	TRAPPC10	0.999999	-0.672293	0	0	0	NA	NA	NA	NA	Yes	Adult_Cortex	3.873e-06	rs2225434	56
ENSG00000241728	AP001062.8	21	45748827	45750104	-1	sense_overlapping	NA	NA	NA	NA	0	0	0	NA	NA	NA	NA	Yes	Promoter_anchored_loops	6.8e-07	rs2225434	56
ENSG00000142185	TRPM2	21	45770046	45862964	1	protein_coding	7226	TRPM2	3.36526e-25	1.01197	0	0	0	NA	NA	NA	NA	Yes	Promoter_anchored_loops	3.374e-06	rs2225434	56
ENSG00000230061	AP001065.2	21	45834473	45845155	-1	antisense	NA	NA	NA	NA	0	0	0	NA	NA	NA	NA	Yes	Promoter_anchored_loops	8.976e-07	rs2225434	56
ENSG00000266692	snoZ6	21	45857004	45857058	1	snoRNA	NA	NA	NA	NA	0	0	0	NA	NA	NA	NA	Yes	Promoter_anchored_loops	8.976e-07	rs2225434	56
ENSG00000264452	snoZ6	21	45858918	45858993	1	snoRNA	NA	NA	NA	NA	0	0	0	NA	NA	NA	NA	Yes	Promoter_anchored_loops	8.976e-07	rs2225434	56
ENSG00000235890	TSPEAR-AS1	21	45926690	45935738	1	antisense	54082	TSPEAR-AS1	NA	NA	0	0	0	NA	NA	NA	NA	Yes	Spleen	6.8e-07	rs2225434	56
ENSG00000182912	C21orf90	21	45937099	45945835	1	protein_coding	114043	C21orf90	NA	NA	0	0	0	NA	NA	NA	NA	Yes	Promoter_anchored_loops:Spleen	4.638e-07	rs2225434	56
ENSG00000215455	KRTAP10-1	21	45958864	45960078	-1	protein_coding	386677	KRTAP10-1	0.106027	-0.197168	0	0	0	NA	NA	NA	NA	Yes	Spleen	6.8e-07	rs2225434	56
ENSG00000184787	UBE2G2	21	46188955	46221934	-1	protein_coding	7327	UBE2G2	0.247416	1.74184	0	0	0	NA	NA	NA	NA	Yes	IMR90	6.8e-07	rs2225434	56
ENSG00000236519	AL773604.8	21	46222492	46224632	1	antisense	NA	NA	NA	NA	0	0	0	NA	NA	NA	NA	Yes	IMR90	6.8e-07	rs2225434	56
ENSG00000184900	SUMO3	21	46225532	46238694	-1	protein_coding	6612	SUMO3	0.312496	-0.234756	0	0	0	NA	NA	NA	NA	Yes	IMR90	6.8e-07	rs2225434	56
ENSG00000183255	PTTG1IP	21	46269500	46293752	-1	protein_coding	754	PTTG1IP	0.266254	0.440124	0	0	0	NA	NA	NA	NA	Yes	Adult_Cortex:IMR90	6.8e-07	rs2225434	56
ENSG00000160255	ITGB2	21	46305868	46351904	-1	protein_coding	3689	ITGB2	3.87638e-05	1.95525	0	0	14	8.80555e-06	0.0060275	BIOSQTL/BIOS_eQTL_geneLevel	NA	Yes	Adult_Cortex	8.718e-07	rs2225434	56
ENSG00000227039	ITGB2-AS1	21	46340966	46349593	1	antisense	100505746	ITGB2-AS1	NA	NA	0	0	53	1.3017e-13	0	eQTLGen_cis_eQTLs:BIOSQTL/BIOS_eQTL_geneLevel:GTEx/v8/Nerve_Tibial	NA	No	NA	4.975e-08	rs2225434	56
ENSG00000273027	LL21NC02-1C16.1	21	46349568	46350027	-1	sense_intronic	NA	NA	NA	NA	0	0	0	NA	NA	NA	NA	Yes	Adult_Cortex	3.873e-06	rs2225434	56
ENSG00000183250	C21orf67	21	46352729	46359828	-1	protein_coding	84536	C21orf67	NA	NA	0	0	0	NA	NA	NA	NA	Yes	Adult_Cortex:IMR90:Mesenchymal_Stem_Cell:Mesendoderm	4.975e-08	rs2225434	56
ENSG00000272825	LL21NC02-1C16.2	21	46356218	46356869	1	antisense	NA	NA	NA	NA	0	0	0	NA	NA	NA	NA	Yes	Adult_Cortex	3.873e-06	rs2225434	56
ENSG00000160256	FAM207A	21	46359925	46396904	1	protein_coding	85395	FAM207A	0.0395818	NA	0	0	54	5.25208e-08	6.04348e-07	GTEx/v8/Adipose_Subcutaneous:GTEx/v8/Artery_Tibial:GTEx/v7/Adipose_Subcutaneous:GTEx/v7/Artery_Tibial	NA	Yes	Adult_Cortex:IMR90:Mesenchymal_Stem_Cell:Mesendoderm	4.975e-08	rs2225434	56
ENSG00000234880	LINC00163	21	46409779	46414001	-1	lincRNA	727699	LINC00163	NA	NA	0	0	0	NA	NA	NA	NA	Yes	IMR90:Mesendoderm	4.975e-08	rs2225434	56
ENSG00000261706	AP001505.9	21	46414277	46415100	-1	lincRNA	NA	NA	NA	NA	0	0	29	1.45315e-06	4.50361e-12	GTEx/v8/Adipose_Visceral_Omentum	NA	Yes	IMR90:Mesendoderm	4.975e-08	rs2225434	56
ENSG00000224930	LINC00162	21	46419122	46424642	-1	lincRNA	378825	LINC00162	NA	NA	0	0	0	NA	NA	NA	NA	Yes	IMR90:Mesendoderm	4.975e-08	rs2225434	56
ENSG00000268856	AP001579.1	21	46492796	46492927	-1	protein_coding	NA	NA	NA	NA	0	0	0	NA	NA	NA	NA	Yes	GM12878:IMR90:Mesenchymal_Stem_Cell:Mesendoderm:Trophoblast-like_Cell:hESC	4.975e-08	rs2225434	56
ENSG00000197381	ADARB1	21	46493768	46646478	1	protein_coding	104	ADARB1	0.843939	0.941077	94	13.31	87	7.1046e-98	0	PsychENCODE_eQTLs:eQTLGen_cis_eQTLs:BIOSQTL/BIOS_eQTL_geneLevel:CMC_SVA_cis:CMC_NoSVA_cis:GTEx/v8/Brain_Cerebellar_Hemisphere:GTEx/v8/Brain_Cerebellum:GTEx/v8/Heart_Left_Ventricle:GTEx/v8/Cells_Cultured_fibroblasts:GTEx/v8/Testis:GTEx/v7/Brain_Cerebellum:GTEx/v7/Heart_Left_Ventricle	NA	Yes	GM12878:IMR90:Mesenchymal_Stem_Cell:Mesendoderm:Trophoblast-like_Cell:hESC	4.975e-08	rs2225434	56
ENSG00000268805	PRED57	21	46511596	46515493	-1	protein_coding	728039	SSR4P1	NA	NA	0	0	0	NA	NA	NA	NA	Yes	GM12878:IMR90:Mesenchymal_Stem_Cell:Mesendoderm:Trophoblast-like_Cell:hESC	4.975e-08	rs2225434	56
ENSG00000267857	PRED58	21	46520728	46534873	-1	protein_coding	NA	NA	NA	NA	0	0	0	NA	NA	NA	NA	Yes	Pancreas:IMR90:Mesenchymal_Stem_Cell:Mesendoderm:Trophoblast-like_Cell:hESC	4.975e-08	rs2225434	56
ENSG00000182586	LINC00334	21	46654255	46678645	1	lincRNA	114042	LINC00334	NA	NA	5	1.82	53	4.1521e-10	0	eQTLGen_cis_eQTLs:BIOSQTL/BIOS_eQTL_geneLevel:GTEx/v8/Nerve_Tibial	NA	Yes	IMR90:Mesenchymal_Stem_Cell:Mesendoderm:hESC	4.975e-08	rs2225434	56
ENSG00000186866	POFUT2	21	46683843	46707813	-1	protein_coding	23275	POFUT2	0.0108409	-0.159699	0	0	74	4.3428e-16	0	eQTLcatalogue/Kasela_2017_T-cell_CD4:eQTLcatalogue/Lepik_2017_ge_blood:DICE/T_CD4_naive_TREG:eQTLGen_cis_eQTLs:BIOSQTL/BIOS_eQTL_geneLevel	NA	Yes	IMR90:Mesenchymal_Stem_Cell:Mesendoderm:hESC	4.975e-08	rs2225434	56
ENSG00000223768	LINC00205	21	46713200	46717269	1	lincRNA	642852	LINC00205	NA	NA	0	0	89	6.056e-27	0	PsychENCODE_eQTLs:eQTLGen_cis_eQTLs:BIOSQTL/BIOS_eQTL_geneLevel:xQTLServer_eQTLs:CMC_SVA_cis:CMC_NoSVA_cis:GTEx/v8/Brain_Hippocampus:GTEx/v8/Thyroid	NA	Yes	IMR90:Mesenchymal_Stem_Cell:Mesendoderm:hESC	4.975e-08	rs2225434	56
ENSG00000184274	LINC00315	21	46720160	46725172	-1	lincRNA	246704	LINC00315	NA	NA	0	0	47	6.83143e-08	4.8959e-64	BIOSQTL/BIOS_eQTL_geneLevel:GTEx/v8/Artery_Tibial:GTEx/v7/Artery_Tibial:GTEx/v6/Artery_Tibial	NA	Yes	Mesenchymal_Stem_Cell	6.8e-07	rs2225434	56
ENSG00000229382	BX322557.13	21	46756622	46758580	1	lincRNA	NA	NA	NA	NA	0	0	0	NA	NA	NA	NA	Yes	Mesenchymal_Stem_Cell	6.8e-07	rs2225434	56
ENSG00000183535	COL18A1-AS1	21	46839631	46844985	-1	antisense	378832	COL18A1-AS1	NA	NA	0	0	0	NA	NA	NA	NA	Yes	Promoter_anchored_loops:IMR90	6.8e-07	rs2225434	56
ENSG00000173638	SLC19A1	21	46913486	46964325	-1	protein_coding	6573	SLC19A1	0.0123881	0.37675	0	0	0	NA	NA	NA	NA	Yes	Adult_Cortex:IMR90:Mesenchymal_Stem_Cell	4.975e-08	rs2225434	56
ENSG00000233922	AL133493.2	21	47013568	47017005	1	lincRNA	105372840	LINC01694	NA	NA	0	0	0	NA	NA	NA	NA	Yes	Mesenchymal_Stem_Cell	4.975e-08	rs2225434	56
ENSG00000183570	PCBP3	21	47063608	47362368	1	protein_coding	54039	PCBP3	0.980315	NA	0	0	0	NA	NA	NA	NA	Yes	Mesenchymal_Stem_Cell:Mesendoderm	4.975e-08	rs2225434	56
ENSG00000267883	PRED60	21	47183565	47190005	-1	protein_coding	NA	NA	NA	NA	0	0	0	NA	NA	NA	NA	Yes	IMR90:Mesenchymal_Stem_Cell:Mesendoderm:hESC	4.975e-08	rs2225434	56
ENSG00000205424	AL592528.1	21	47247875	47256333	-1	antisense	100129027	LOC100129027	NA	NA	0	0	0	NA	NA	NA	NA	Yes	Promoter_anchored_loops:Mesenchymal_Stem_Cell	4.975e-08	rs2225434	56
ENSG00000268040	PRED62	21	47347679	47352477	-1	protein_coding	NA	NA	NA	NA	0	0	0	NA	NA	NA	NA	Yes	Promoter_anchored_loops:Mesenchymal_Stem_Cell	4.975e-08	rs2225434	56
ENSG00000142156	COL6A1	21	47401651	47424964	1	protein_coding	1291	COL6A1	0.999995	-0.0490286	0	0	1	NA	0.049	CMC_NoSVA_cis	NA	No	NA	0.0001953	rs2225434	56
ENSG00000227438	AP001471.1	21	47513178	47517444	-1	antisense	NA	NA	NA	NA	0	0	0	NA	NA	NA	NA	Yes	Promoter_anchored_loops	8.976e-07	rs2225434	56
ENSG00000142173	COL6A2	21	47518011	47552763	1	protein_coding	1292	COL6A2	0.00213376	NA	0	0	0	NA	NA	NA	NA	Yes	Promoter_anchored_loops	8.976e-07	rs2225434	56
ENSG00000100353	EIF3D	22	36906897	36925483	-1	protein_coding	8664	EIF3D	0.994222	-0.349167	0	0	7	1.3533e-08	0.000190114	eQTLGen_trans_eQTLs	NA	No	NA	4.159e-09	rs35067339	45
ENSG00000100365	NCF4	22	37257030	37274057	1	protein_coding	4689	NCF4	7.89905e-06	0.251525	0	0	2	2.7545e-10	0	eQTLGen_trans_eQTLs	NA	No	NA	1.887e-09	rs9812936;rs3774749;rs9815930	14
ENSG00000005893	LAMP2	23	119561682	119603220	-1	protein_coding	3920	LAMP2	0.949784	0.206788	0	0	1	1.3958e-06	0.0109863	eQTLGen_trans_eQTLs	NA	No	NA	1.887e-09	rs3774749;rs9815930;rs9812936	14
ENSG00000186376	ZNF75D	23	134382867	134478012	-1	protein_coding	7626	ZNF75D	0.000185372	-0.488056	0	0	1	6.7698e-06	0.0422366	eQTLGen_trans_eQTLs	NA	No	NA	5.197e-06	rs62100766	52
