# Supplementary material for: Cross-Disorder Genomics Data Analysis Elucidates a Shared Genetic Basis Between Major Depression and Osteoarthritis Pain
Source: Front Genet. 2021 Sep 16;12:687687. doi: 10.3389/fgene.2021.687687 (PMC8481820; doi:10.3389/fgene.2021.687687)
Supplement: Supplementary file 5 [file Table_4.XLSX]

## Sheet: Sheet1
Table S4. General tissue expression of genes using FUMA
Tissue	# Genes	Beta	Beta SD	SE	P
Brain	17140	0.043668	0.075778	0.0086072	1.9792e-07
Pituitary	17140	0.040811	0.076011	0.010333	3.9358e-05
Nerve	17140	0.029855	0.060058	0.012923	0.010445
Ovary	17140	0.029381	0.059528	0.012916	0.011467
Cervix Uteri	17140	0.040578	0.079677	0.01803	0.012213
Muscle	17140	0.014184	0.026823	0.0087997	0.05351
Uterus	17140	0.023447	0.047755	0.015296	0.062662
Blood Vessel	17140	0.020961	0.04251	0.014825	0.078714
Testis	17140	0.0088424	0.015254	0.0070633	0.10532
Fallopian Tube	17140	0.0052623	0.010204	0.017536	0.38206
Colon	17140	0.0043094	0.0080616	0.019477	0.41245
Prostate	17140	0.0023283	0.0044142	0.017378	0.44671
Adrenal Gland	17140	0.00054697	0.0010549	0.012922	0.48312
Heart	17140	-0.0024065	-0.004137	0.012255	0.57784
Bladder	17140	-0.0049441	-0.009631	0.020144	0.59694
Skin	17140	-0.0033849	-0.006452	0.012687	0.60519
Breast	17140	-0.009019	-0.017334	0.019723	0.67626
Vagina	17140	-0.0076158	-0.01456	0.016073	0.68219
Adipose Tissue	17140	-0.010492	-0.020585	0.016751	0.73445
Esophagus	17140	-0.022343	-0.042067	0.02148	0.85086
Thyroid	17140	-0.014853	-0.029402	0.013698	0.86088
Blood	17140	-0.011564	-0.020719	0.0078355	0.92999
Lung	17140	-0.022461	-0.043404	0.013162	0.95603
Pancreas	17140	-0.021101	-0.035245	0.011202	0.97018
Stomach	17140	-0.037234	-0.067587	0.016994	0.98577
Liver	17140	-0.018262	-0.032858	0.0083112	0.98599
Kidney	17140	-0.027113	-0.047649	0.011834	0.98902
Spleen	17140	-0.025136	-0.049773	0.0098024	0.99483
Small Intestine	17140	-0.038429	-0.070623	0.013426	0.99789
Salivary Gland	17140	-0.043356	-0.080652	0.013699	0.99922
