# Supplementary material for: Cross-Disorder Genomics Data Analysis Elucidates a Shared Genetic Basis Between Major Depression and Osteoarthritis Pain
Source: Front Genet. 2021 Sep 16;12:687687. doi: 10.3389/fgene.2021.687687 (PMC8481820; doi:10.3389/fgene.2021.687687)
Supplement: Supplementary file 6 [file Table_5.XLSX]

## Sheet: specific_magma_exp_gtex_v8_ts_a
Table S5. Specific tissue expression of genes using FUMA
Tissue	# Genes	Beta	Beta SD	SE	P	P Bonferroni
Brain Cortex	17140	0.050654	0.092307	0.0088664	5.6662e-09	3.05975e-07
Brain Cerebellum	17140	0.042329	0.084003	0.0078242	3.2035e-08	1.72989e-06
Brain Frontal Cortex BA9	17140	0.046319	0.085303	0.0085832	3.4545e-08	1.86543e-06
Brain Cerebellar Hemisphere	17140	0.038247	0.076742	0.0075946	2.4056e-07	1.29902e-05
Brain Anterior cingulate cortex BA24	17140	0.044443	0.078449	0.0090432	4.5019e-07	2.43103e-05
Brain Amygdala	17140	0.038814	0.066062	0.0098635	4.1782e-05	0.00225623
Brain Nucleus accumbens basal ganglia	17140	0.037284	0.064637	0.0094799	4.2161e-05	0.00227669
Brain Hippocampus	17140	0.036338	0.061468	0.010014	0.00014291	0.00771714
Brain Caudate basal ganglia	17140	0.035393	0.061082	0.0098518	0.00016429	0.00887166
Brain Hypothalamus	17140	0.034158	0.058734	0.010136	0.00037669	0.0203413
Brain Putamen basal ganglia	17140	0.032723	0.05563	0.0099435	0.00050056	0.0270302
Pituitary	17140	0.031861	0.05934	0.011148	0.0021347	0.115274
Brain Substantia nigra	17140	0.021219	0.036489	0.010737	0.024073	1
Cells Cultured fibroblasts	17140	0.008383	0.017959	0.0082088	0.15358	1
Brain Spinal cord cervical c-1	17140	0.010509	0.018869	0.010719	0.16344	1
Testis	17140	0.0047861	0.0082563	0.0070586	0.24888	1
Muscle Skeletal	17140	0.0051717	0.0097804	0.0087847	0.27803	1
Nerve Tibial	17140	0.0071672	0.014418	0.01247	0.28274	1
Artery Tibial	17140	0.0069958	0.014398	0.012465	0.28733	1
Ovary	17140	0.0066544	0.013482	0.012145	0.29189	1
Cervix Ectocervix	17140	0.0037683	0.0073825	0.015291	0.40267	1
Colon Sigmoid	17140	-0.00095248	-0.0018624	0.015623	0.52431	1
Esophagus Gastroesophageal Junction	17140	-0.0027692	-0.0054481	0.015998	0.56871	1
Cervix Endocervix	17140	-0.0047962	-0.0094902	0.014604	0.62869	1
Uterus	17140	-0.0063424	-0.012918	0.013774	0.67741	1
Esophagus Muscularis	17140	-0.010376	-0.020455	0.015464	0.74888	1
Adipose Subcutaneous	17140	-0.016571	-0.033051	0.013287	0.89382	1
Artery Aorta	17140	-0.016136	-0.032913	0.012695	0.89813	1
Heart Atrial Appendage	17140	-0.015578	-0.027944	0.012076	0.90145	1
Cells EBV-transformed lymphocytes	17140	-0.0094151	-0.020531	0.0061505	0.93708	1
Adrenal Gland	17140	-0.019139	-0.036911	0.012502	0.93709	1
Fallopian Tube	17140	-0.023903	-0.04635	0.014825	0.94654	1
Prostate	17140	-0.026145	-0.049568	0.015055	0.95876	1
Heart Left Ventricle	17140	-0.020388	-0.033996	0.011587	0.96075	1
Whole Blood	17140	-0.014517	-0.026167	0.0070907	0.97968	1
Vagina	17140	-0.029578	-0.056546	0.013927	0.98315	1
Skin Sun Exposed Lower leg	17140	-0.02225	-0.043145	0.0097598	0.98868	1
Bladder	17140	-0.037134	-0.072337	0.016266	0.98877	1
Breast Mammary Tissue	17140	-0.036301	-0.069771	0.015651	0.98981	1
Artery Coronary	17140	-0.035211	-0.070051	0.014784	0.99138	1
Thyroid	17140	-0.030102	-0.059589	0.012165	0.99332	1
Skin Not Sun Exposed Suprapubic	17140	-0.024452	-0.047115	0.0097292	0.99401	1
Kidney Medulla	17140	-0.031976	-0.059068	0.01156	0.99716	1
Lung	17140	-0.03187	-0.061587	0.011336	0.99753	1
Pancreas	17140	-0.030809	-0.051461	0.010717	0.99798	1
Liver	17140	-0.023259	-0.04185	0.0080384	0.99809	1
Colon Transverse	17140	-0.044272	-0.081342	0.014327	0.999	1
Kidney Cortex	17140	-0.038712	-0.067944	0.011249	0.99971	1
Spleen	17140	-0.031395	-0.062166	0.009128	0.99971	1
Adipose Visceral Omentum	17140	-0.0483	-0.093748	0.013833	0.99976	1
Stomach	17140	-0.054911	-0.099675	0.014936	0.99988	1
Small Intestine Terminal Ileum	17140	-0.046349	-0.085179	0.011928	0.99995	1
Esophagus Mucosa	17140	-0.038004	-0.073432	0.0096418	0.99996	1
Minor Salivary Gland	17140	-0.050759	-0.094422	0.012098	0.99999	1
