# Supplementary material for: Cross-Disorder Genomics Data Analysis Elucidates a Shared Genetic Basis Between Major Depression and Osteoarthritis Pain
Source: Front Genet. 2021 Sep 16;12:687687. doi: 10.3389/fgene.2021.687687 (PMC8481820; doi:10.3389/fgene.2021.687687)
Supplement: Supplementary file 7 [file Table_6.XLSX]

## Sheet: Table S7
Table S6. Osteoarthritis/major depression (OA/MD) risk genes
Information about 43 genes significantly associated with both OA and MD (gene-based Pmeta ≤ 2.64×10-6, POA ≤ 1×10-4, PMD ≤ 1×10-4). Table includes chromosome, full gene name, and p-values for OA, MD, and meta-analysis, among other information.
Gene	P-value OA	P-value MD	P-value Meta-analysis	Entrez ID	Ensembl ID	Chromosome	Start	End	Locus	Name
DRD2	1.16e-06	3.03e-14	1.78e-15	1813	ENSG00000149295	11	113280318	113346413	q23.2	dopamine receptor D2
UBA7	2.44e-09	2.57e-07	8.45e-12	100847079	ENSG00000182179	3	49842640	49851379	p21.31	ubiquitin-like modifier activating enzyme 7
FOXP2	1.14e-07	1.96e-06	1.07e-11	93986	ENSG00000128573	7	113726382	114333827	q31.1	forkhead box P2
IP6K1	1.21e-09	2.08e-06	2.01e-11	9807	ENSG00000176095	3	49761727	49823975	p21.31	inositol hexakisphosphate kinase 1
BSN	3.13e-08	2.52e-07	2.73e-11	8927	ENSG00000164061	3	49591922	49708978	p21.31	bassoon presynaptic cytomatrix protein
FAM212A	1.12e-08	4.41e-07	2.91e-11	389119	ENSG00000185614	3	49840687	49842463	p21.31	family with sequence similarity 212, member A
DCDC1	2.35e-08	5e-05	3.13e-11	100506627	ENSG00000170959	11	30851916	31391357	p13	doublecortin domain containing 1
CDHR4	1.35e-08	2.95e-07	3.2e-11	389118	ENSG00000187492	3	49828165	49837268	p21.31	cadherin-related family member 4
RNF123	1.14e-09	4.82e-06	3.25e-11	63891	ENSG00000164068	3	49726932	49758962	p21.31	ring finger protein 123
ANKK1	2.02e-05	6.35e-09	3.83e-11	255239	ENSG00000170209	11	113258513	113271140	q23.2	ankyrin repeat and kinase domain containing 1
TRAIP	3.35e-10	1.4e-05	3.87e-11	10293	ENSG00000183763	3	49866034	49894007	p21.31	TRAF interacting protein
AMIGO3	2.18e-09	1.06e-05	9.91e-11	386724	ENSG00000176020	3	49754267	49761349	p21.31	adhesion molecule with Ig-like domain 3
GMPPB	2.18e-09	1.06e-05	9.91e-11	29925	ENSG00000173540	3	49754277	49761384	p21.31	GDP-mannose pyrophosphorylase B
CDH13	2.37e-05	2.94e-08	1.19e-10	1012	ENSG00000140945	16	82660408	83830204	q23.3	cadherin 13
KLHDC8B	9.42e-05	1.21e-07	1.03e-09	200942	ENSG00000185909	3	49209044	49213917	p21.31	kelch domain containing 8B
GPX1	3.42e-07	6.22e-06	1.18e-09	2876	ENSG00000233276	3	49394609	49396033	p21.31	glutathione peroxidase 1
STRA6	2.96e-07	5.35e-05	1.2e-09	64220	ENSG00000137868	15	74471807	74504608	q24.1	stimulated by retinoic acid 6
MST1	4.08e-08	5.68e-05	1.62e-09	4485	ENSG00000173531	3	49721380	49726934	p21.31	macrophage stimulating 1 (hepatocyte growth factor-like)
AMT	4.91e-07	4.4e-06	2.04e-09	275	ENSG00000145020	3	49454211	49460186	p21.31	aminomethyltransferase
PHF2	2.57e-05	4.04e-06	2.36e-09	5253	ENSG00000197724	9	96338689	96441869	q22.31	PHD finger protein 2
NICN1	4.11e-07	4.98e-06	2.37e-09	84276	ENSG00000145029	3	49460379	49466759	p21.31	nicolin 1
RHOA	6.4e-07	7.14e-06	2.84e-09	387	ENSG00000067560	3	49396578	49450431	p21.31	ras homolog family member A
TCTA	9.38e-07	5.7e-06	4.17e-09	6988	ENSG00000145022	3	49449639	49453908	p21.31	T-cell leukemia translocation altered
XRCC3	8.37e-06	2.25e-08	5.66e-09	7517	ENSG00000126215	14	104163946	104181841	q32.33	X-ray repair complementing defective repair in Chinese hamster cells 3
USP4	8.02e-06	1.53e-05	9.18e-09	7375	ENSG00000114316	3	49315264	49378145	p21.31	ubiquitin specific peptidase 4 (proto-oncogene)
PSMC3	7.47e-07	1.57e-05	1.15e-08	5702	ENSG00000165916	11	47440320	47447993	p11.2	proteasome (prosome, macropain) 26S subunit, ATPase, 3
DAG1	1.47e-06	1.85e-05	1.23e-08	1605	ENSG00000173402	3	49506146	49573048	p21.31	dystroglycan 1 (dystrophin-associated glycoprotein 1)
SLC39A13	1.92e-06	5.84e-06	1.28e-08	91252	ENSG00000165915	11	47428683	47438047	p11.2	solute carrier family 39 (zinc transporter), member 13
NRXN1	3.78e-06	5.54e-05	1.62e-08	9378	ENSG00000179915	2	50145643	51259674	p16.3	neurexin 1
PRMT6	4.04e-05	7.46e-06	1.78e-08	55170	ENSG00000198890	1	107599267	107601916	p13.3	protein arginine methyltransferase 6
AL049840.1	2.49e-06	4.25e-07	1.88e-08	NA	ENSG00000224997	14	104177607	104179149	q32.33	Uncharacterized protein; cDNA FLJ53535
ZCCHC7	7.19e-05	7.23e-09	1.91e-08	84186	ENSG00000147905	9	37120536	37358146	p13.2	zinc finger, CCHC domain containing 7
FAM180B	7e-05	1.56e-06	2.41e-08	399888	ENSG00000196666	11	47608198	47610746	p11.2	family with sequence similarity 180, member B
SPI1	5.77e-05	8.54e-07	3.53e-08	6688	ENSG00000066336	11	47376411	47400127	p11.2	spleen focus forming virus (SFFV) proviral integration oncogene
C1QTNF4	6.38e-05	2.36e-06	6.63e-08	114900	ENSG00000172247	11	47611216	47616211	p11.2	C1q and tumor necrosis factor related protein 4
ZFYVE21	8.2943e-06	6.5588e-06	7.4915e-08	79038	ENSG00000100711	14	104162067 104220005		14q32.33	Zinc Finger FYVE-Type Containing 21
CELF1	1.74e-05	6.87e-05	1.62e-07	10658	ENSG00000149187	11	47487496	47587121	p11.2	CUGBP, Elav-like family member 1
SCYL1	7.71e-06	7.42e-07	2.69e-07	57410	ENSG00000142186	11	65292548	65306175	q13.1	SCY1-like 1 (S. cerevisiae)
HIST1H2AK	7.56e-05	2.04e-16	6.54e-07	8329	ENSG00000184348	6	27805658	27806117	p22.1	histone cluster 1, H2ak
HIST1H2BN	4.31e-05	6.19e-16	9.91e-07	8341	ENSG00000233822	6	27806323	27823487	p22.1	histone cluster 1, H2bn
ABT1	1.12e-05	3.74e-10	1.86e-06	29777	ENSG00000146109	6	26597180	26600278	p22.2	activator of basal transcription 1
HIST1H4K	8.17e-05	1.39e-15	2.2e-06	121504	ENSG00000197914	6	27798952	27799305	p22.1	histone cluster 1, H4k
BTN1A1	2.2e-05	2.44e-10	2.35e-06	696	ENSG00000124557	6	26501449	26510650	p22.2	butyrophilin, subfamily 1, member A1
