# Supplementary material for: Cross-Disorder Genomics Data Analysis Elucidates a Shared Genetic Basis Between Major Depression and Osteoarthritis Pain
Source: Front Genet. 2021 Sep 16;12:687687. doi: 10.3389/fgene.2021.687687 (PMC8481820; doi:10.3389/fgene.2021.687687)
Supplement: Supplementary file 8 [file Table_7.XLSX]

## Sheet: Table S8
Table S7. Cell-type specific RNA expression for shared osteoarthritis/major depression (OA/MD) risk genes
Results of brain-cell-type-specific expression analysis of 42 shared OA/MD risk genes. Table includes cell-type specific expression for 6 brain cell types as mean (-log10 Benjamini-Hochberg adjusted p-value of comparative analysis) and standard error (SE). A mean expression threshold of at least 5 and a Z-score (mean/SE) of 2 was used to designate significant expression.
Gene	Significant Oligodendrocyte Expression	Oligodendrocyte Mean	Oligodendrocyte SE	Oligodendrocyte Z-score	Significant Astrocyte Expression	Astrocyte Mean	Astrocyte SE	Astrocyte Z-score	Significant OPC Expression	OPC Mean	OPC SE	OPC Z-score	Significant Microglia Expression	Microglia Mean	Microglia SE	Microglia Z-score	Significant Neuron Expression	Neuron Mean	Neuron SE	Neuron Z-score	Significant Endothelial Expression	Endothelial Mean	Endothelial SE	Endothelial Z-score
ABT1		4.99346	2.78887	1.79049		8.10649	4.49015	1.80539		2.87601	2.20231	1.30591		38.0638	35.0542	1.08586	X	24.3082	7.6642	3.17166		2.59109	2.46412	1.05153
AL049840.1	No results	No results	No results	No results	No results	No results	No results	No results	No results	No results	No results	No results	No results	No results	No results	No results	No results	No results	No results	No results	No results	No results	No results	No results
AMIGO3		0	0	N/A		0	0	N/A		0	0	N/A		0	0	N/A		0	0	N/A		0	0	N/A
AMT		1.11999	0.700368	1.59915		27.1306	13.9968	1.93834		7.53805	7.31922	1.0299		7.92536	7.92536	1	X	9.54472	3.72931	2.55938		5.60605	5.51954	1.01567
ANKK1		0	0	N/A		0.00597332	0.00597332	1		0	0	N/A		0	0	N/A		0.222041	0.208711	1.06387		0	0	N/A
BSN		5.57965	2.94291	1.89596		3.55927	2.38959	1.48949		0	0	N/A		0.131634	0.131634	1	X	103.336	17.6002	5.87129		5.49307	3.80673	1.44299
BTN1A1		0	0	N/A		0	0	N/A		0	0	N/A		0	0	N/A		0.0833471	0.0833471	1		0	0	N/A
C1QTNF4		0	0	N/A		0	0	N/A		0.0810741	0.0810741	1		0	0	N/A		0.801249	0.525052	1.52604		1.9726	1.9726	1
CDH13		44.7872	22.7467	1.96895		8.70361	5.25159	1.65733		164.614	100.937	1.63086		34.3839	34.3839	1	X	247.588	41.4043	5.97976		27.4444	21.7017	1.26462
CDHR4		1.28572	1.26609	1.0155		0.0771694	0.0673814	1.14526		0	0	N/A		0	0	N/A		0.394752	0.335254	1.17747		0	0	N/A
CELF1	X	26.9108	9.43828	2.85124	X	88.0486	18.5933	4.7355	X	124.383	50.4316	2.46637		145.613	96.5271	1.50852	X	168.333	26.5828	6.33241		51.9531	26.2651	1.97803
DAG1		4.1807	2.77967	1.50402	X	66.7614	15.2819	4.36865		0.171938	0.12151	1.41501		0	0	N/A	X	11.6352	2.23943	5.19561		21.8457	18.9706	1.15155
DCDC1		0.0627392	0.0446061	1.40652	X	7.13428	3.50135	2.03758		0	0	N/A		0	0	N/A		1.82705	0.889904	2.05308		0.247126	0.247126	1
DRD2		0.054332	0.0379865	1.4303		0	0	N/A		0	0	N/A		0	0	N/A		1.42253	0.726454	1.95819		0.123563	0.123563	1
FAM180B		0	0	N/A		0	0	N/A		0	0	N/A		0	0	N/A		0	0	N/A		0	0	N/A
FAM212A		0	0	N/A		0	0	N/A		0	0	N/A		4.18006	3.42717	1.21968		2.03724	0.903733	2.25425		9.72736	9.72736	1
FOXP2		7.35954	7.35954	1		5.45561	3.80195	1.43495		27.0976	19.4311	1.39455		8.99914	5.35291	1.68117	X	16.6762	5.19951	3.20727		40.3512	39.498	1.0216
GMPPB		4.94596	2.70535	1.82821		3.25014	1.64593	1.97465		0	0	N/A		0	0	N/A	X	6.52284	2.28718	2.85191		0	0	N/A
GPX1		9.59926	6.18328	1.55245		15.4099	8.46043	1.82141		3.13134	1.886	1.6603	X	387.145	140.426	2.75692	X	42.0854	5.6991	7.38456	X	42.6899	16.0757	2.65556
HIST1H2AK		0	0	N/A		0	0	N/A		0	0	N/A		0	0	N/A		0	0	N/A		0	0	N/A
HIST1H2BN		0.738676	0.398804	1.85223		1.3132	1.12208	1.17032		0	0	N/A		0	0	N/A	X	8.26535	3.03678	2.72175		0.0595454	0.0595454	1
HIST1H4K		0	0	N/A		0	0	N/A		0	0	N/A		0	0	N/A		0.886565	0.649276	1.36547		0	0	N/A
IP6K1		41.8839	26.8153	1.56194		5.09339	3.76945	1.35123		0.674869	0.505644	1.33467		0.776529	0.776529	1	X	32.2512	8.61953	3.74164		0.0508912	0.0508912	1
KLHDC8B		0.861984	0.861984	1		8.95376	6.88317	1.30082		0	0	N/A		0	0	N/A	X	10.6987	3.37179	3.17301		1.74354	1.74354	1
MST1		0	0	N/A		3.51434	3.35764	1.04667		0	0	N/A		0.208223	0.208223	1		1.38895	0.911541	1.52373		0.662181	0.662181	1
NICN1		13.6017	7.45624	1.82421		41.6526	21.4274	1.94389		2.72952	2.52791	1.07976		24.453	20.044	1.21997	X	30.0089	6.88276	4.36001		21.379	21.379	1
NRXN1	X	118.697	45.1322	2.62998	X	1178.78	105.839	11.1375	X	810.992	186.852	4.34029		88.7728	88.4058	1.00415	X	924.777	62.687	14.7523		23.6892	20.0847	1.17947
PHF2	X	9.26324	3.91178	2.36804		8.67849	5.0533	1.71739		1.02976	0.814537	1.26423		0.450549	0.343105	1.31315	X	13.2536	4.0409	3.27986		5.37655	3.34315	1.60823
PRMT6		8.70825	6.05082	1.43919	X	28.2341	14.0735	2.00619		0.814883	0.72963	1.11684		0	0	N/A	X	5.95399	2.88372	2.06469		0	0	N/A
PSMC3		15.5028	8.35789	1.85487	X	21.5348	10.2471	2.10155		4.2442	1.90826	2.22412		0.137733	0.137733	1	X	54.2752	8.98973	6.03747		77.9423	52.633	1.48086
RHOA	X	611.48	102.303	5.97714	X	152.258	32.0141	4.75598	X	524.832	123.355	4.25464	X	682.586	236.077	2.89137	X	200.85	22.0315	9.11651	X	929.081	247.605	3.75227
RNF123		2.54893	2.08782	1.22086		6.68523	4.11783	1.62348		0	0	N/A		0	0	N/A	X	10.5118	3.29929	3.18606		0.498885	0.388913	1.28277
SCYL1		10.6266	9.95158	1.06783		2.92005	1.68779	1.7301		0.0914027	0.0914027	1		0	0	N/A	X	15.1089	5.21386	2.89783		0.05636	0.05636	1
SLC39A13		11.7325	8.56344	1.37007		12.3997	8.63668	1.4357		0.509722	0.38359	1.32882		10.5204	10.5204	1	X	13.651	5.23771	2.60629		102.13	100.099	1.02028
SPI1		0	0	N/A		1.86105	1.61228	1.1543		0.182805	0.182805	1		1.75712	1.53245	1.14661		0.168665	0.0864206	1.95168		0	0	N/A
STRA6		0	0	N/A		0	0	N/A		0	0	N/A		0.153978	0.153978	1		4.22671	3.3608	1.25765		0.79407	0.79407	1
TCTA		7.92879	4.19196	1.89143		32.5331	18.0504	1.80235		11.2889	8.17008	1.38173		17.0088	17.0088	1	X	26.9038	7.27284	3.69922		11.2408	11.1908	1.00447
TRAIP		0	0	N/A		0.0183182	0.0183182	1		0	0	N/A		0	0	N/A		1.03476	0.656968	1.57505		0	0	N/A
UBA7		0.0702495	0.0397322	1.76807		12.7176	8.16684	1.55723		1.75156	1.58605	1.10435		124.46	123.919	1.00437		0.449766	0.281235	1.59925		17.8421	11.9819	1.48908
USP4		11.8869	6.78288	1.75248	X	92.0325	29.9811	3.06968		85.7273	61.8327	1.38644		97.6511	60.1424	1.62367	X	120.538	21.7897	5.53191		28.0427	24.0619	1.16544
XRCC3		0	0	N/A		0.530589	0.497306	1.06693		0	0	N/A		0	0	N/A		0.0416735	0.0416735	1		0	0	N/A
ZCCHC7		44.7233	23.3412	1.91606	X	30.5879	10.5379	2.90264		5.54465	3.45466	1.60498		12.3841	11.719	1.05675	X	39.6636	7.86791	5.04119		10.0529	7.05758	1.42442
Total	4				9				3				2				24				2
