# Supplementary material for: Cross-Disorder Genomics Data Analysis Elucidates a Shared Genetic Basis Between Major Depression and Osteoarthritis Pain
Source: Front Genet. 2021 Sep 16;12:687687. doi: 10.3389/fgene.2021.687687 (PMC8481820; doi:10.3389/fgene.2021.687687)
Supplement: Supplementary file 9 [file Table_8.XLSX]

## Sheet: Table S9
Table S8. Brain-area expression for shared osteoarthritis/major depression (OA/MD) risk genes
Results of temporal brain expression analysis of shared OA/MD risk genes. Table includes whether genes show significant expression (log2-transformed signal intensity ≥ 6) in six brain regions (cerebellar cortex (CBC), mediodorsal nucleus of the thalamus (MD), striatum (STR), amygdala (AMY), hippocampus (HIP), and neocortex (NCX)) prenatally and postnatally, as well as the general spatiotemporal e…
Significant Brain-area Expression								General Spatiotemporal Expression Pattern
Gene	NCX	HIP	AMY	STR	MD	CBC		Gene	Higher Prenatal	Higher Postnatal	Uniform throughout	Description
UBA7	T	E, T	T	E, T	T	T		ABT1	1	0	0	ABT1 - Higher prenatal
ABT1	E, T	E, T	E, T	E, T	E, T	E, T		AMIGO3	0	0	1	AMIGO3 - Uniform throughout
AMIGO3	E, T	E, T	E, T	E, T	E, T	E, T		AMT	0	1	0	AMT - Initially significant of all brain areas before prenatal drop. CBC more expressed than other brain areas.
AMT	E, T	E, T	E, T	E, T	E, T	E, T		ANKK1	0	0	1	ANKK1 - Uniform throughout
BSN	E, T	E, T	E, T	E, T	E, T	E, T		BSN	0	1	0	BSN - Higher postnatal
C1QTNF4	E, T	E, T	E, T	E, T	E, T	E, T		BTN1A1	0	0	1	BTN1A1 - Uniform throughout
CDH13	E, T	E, T	E, T	E, T	E, T	E, T		C1QTNF4	0	1	0	C1QTNF4 - Higher postnatal
CELF1/CUGBP1	E, T	E, T	E, T	E, T	E, T	E, T		CDH13	0	1	0	CDH13 - CBC higher prenatal
DAG1	E, T	E, T	E, T	E, T	E, T	E, T		CDHR4	0	0	1	CDHR4 - Uniform throughout
DCDC1	E, T	E, T	E, T	E, T	E, T	E, T		CELF1	1	0	0	CELF1 - CBC higher postnatal
GPX1	E, T	E, T	E, T	E, T	E, T	E, T		DAG1	1	0	0	DAG1 - Higher prenatal
HIST1H2AK	E, T	E, T	E, T	E, T	E, T	E, T		DCDC1	1	0	0	DCDC1 - STR higher postnatal
HIST1H4K	E, T	E, T	E, T	E, T	E, T	E, T		DRD2				DRD2 - STR, MD, NCX higher postnatal, CBC only significant for period 1
IP6K1	E, T	E, T	E, T	E, T	E, T	E, T		FAM212A	0	0	1	FAM212A - STR, MD higher prenatal, CBC higher postnatal
KLHDC8B	E, T	E, T	E, T	E, T	E, T	E, T		FOXP2	1	0	0	FOXP2 - Higher prenatal
NICN1	E, T	E, T	E, T	E, T	E, T	E, T		GMPPB	1	0	0	GMPPB - Higher prenatal
NRXN1	E, T	E, T	E, T	E, T	E, T	E, T		GPX1	0	0	1	GPX1 - Uniform throughout
PHF2	E, T	E, T	E, T	E, T	E, T	E, T		HIST1H2AK	1	0	0	HIST1H2AK - Higher prenatal
PSMC3	E, T	E, T	E, T	E, T	E, T	E, T		HIST1H2BN	0	0	1	HIST1H2BN - slight spike in all brain areas at beginning of prenatal and end of postnatal
RHOA	E, T	E, T	E, T	E, T	E, T	E, T		HIST1H4K	1	0	0	HIST1H4K - Higher prenatal
RNF123	E, T	E, T	E, T	E, T	E, T	E, T		IP6K1	1	0	0	IP6K1 - CBC higher postnatal
SCYL1	E, T	E, T	E, T	E, T	E, T	E, T		KLHDC8B	1	0	0	KLHDC8B - Higher prenatal
SLC39A13	E, T	E, T	E, T	E, T	E, T	E, T		NICN1	0	1	0	NICN1 - Higher postnatal
TCTA	E, T	E, T	E, T	E, T	E, T	E, T		NRXN1	1	0	0	NRXN1 - Higher prenatal
USP4	E, T	E, T	E, T	E, T	E, T	E, T		PHF2	1	0	0	PHF2 - Higher prenatal
FOXP2	E	E, T	E	E, T	E, T	E, T		PRMT6	1	0	0	PRMT6 - Higher prenatal
PRMT6	E	E	E	E	E, T	E		PSMC3	1	0	0	PSMC3 - STR much higher postnatal
GMPPB	E	E	E	E	E	E		RHOA	0	0	1	RHOA - Uniform throughout
ZCCHC7	E	E	E	E	0	E		RNF123	0	1	0	RNF123 - Higher postnatal
TRAIP	E	E	0	E	0	0		SCYL1	0	1	0	SCYL1 - Higher postnatal
DRD2	0	E, T	E, T	E, T	E, T	E		SLC39A13	0	1	0	SLC39A13 - Higher postnatal
STRA6	0	E	0	E	E	E		SPI1	0	1	0	SPI1 - Higher postnatal
XRCC3	0	E	0	0	0	0		STRA6	1	0	0	STRA6 - Higher prenatal
ANKK1	0	0	0	0	0	0		TCTA	0	1	0	TCTA - Higher postnatal
BTN1A1	0	0	0	0	0	0		TRAIP	1	0	0	TRAIP - Higher prenatal
CDHR4/CDH29	0	0	0	0	0	0		UBA7	0	1	0	UBA7 - Higher postnatal
FAM212A/C3ORF54	0	0	0	0	0	0		USP4	1	0	0	USP4 - Higher prenatal
HIST1H2BN	0	0	0	0	0	0		XRCC3	0	0	1	XRCC3 - Spike at beginning of prenatal and end of postnatal
SPI1	0	0	0	0	0	0		ZCCHC7	1	0	0	ZCCHC7 - Higher prenatal
AL049840.1	0	0	0	0	0	0		AL049840.1	0	0	0	No available data
FAM180B	0	0	0	0	0	0		FAM180B	0	0	0	No available data
MST1	0	0	0	0	0	0		MST1	0	0	0	No available data
*Significant expression defined as log2-transformed signal intensity of ≥6
E = Prenatal
T = Postnatal
					0.47427
	0.75
