# Supplementary material for: Cross-Disorder Genomics Data Analysis Elucidates a Shared Genetic Basis Between Major Depression and Osteoarthritis Pain
Source: Front Genet. 2021 Sep 16;12:687687. doi: 10.3389/fgene.2021.687687 (PMC8481820; doi:10.3389/fgene.2021.687687)
Supplement: Supplementary file 10 [file Table_9.XLSX]

## Sheet: Sheet1
Table S9. Top gene-set enrichment analysis results
Gene set	# Genes	Beta Meta-Analysis	Beta SD	SE	P OA	P MD	P Meta-Analysis	P Bonferroni
Mechanosensory behavior	15	1.431	0.04025	0.2622	1.7608e-05	2.4829e-06	2.4504e-08	0.000253665
Intrinsic component of postsynaptic density membrane	54	0.63855	0.034043	0.14462	0.31324	4.3621e-10	5.0769e-06	0.0525561
Response to auditory stimulus	23	0.9388	0.032691	0.22401	0.0052988	0.0019173	1.3977e-05	0.14469
Observational learning	8	1.3396	0.027522	0.3272	7.4867e-08	0.0040111	2.1308e-05	0.22058
Learned vocalization behavior or vocal learning	10	1.2956	0.029758	0.31678	0.00010998	0.0012994	2.1695e-05	0.224587
Postsynaptic density membrane	73	0.51329	0.031801	0.12668	0.5853	2e-08	2.5525e-05	0.264235
Dawson methylated in lymphoma tcl1	56	0.62746	0.034063	0.15739	0.15013	4.9526e-05	3.3686e-05	0.348717
Branching morphogenesis of a nerve	10	1.4643	0.033632	0.3761	0.18113	1.2018e-08	4.968e-05	0.514287
Positive regulation of skeletal muscle cell differentiation	6	1.735	0.030872	0.4647	1.6983e-05	0.0022213	9.4732e-05	0.980666
Dynactin binding	12	1.184	0.029789	0.31727	0.018032	0.0043962	9.5417e-05	0.987757
Neuron spine	154	0.32176	0.028892	0.087101	0.013641	1.0412e-05	0.00011071	1
Intrinsic component of presynaptic membrane	83	0.45643	0.030145	0.12385	0.035438	3.3498e-06	0.00011455	1
Peristalsis	10	1.329	0.030526	0.3618	0.049799	0.18107	0.00012014	1
Browne hcmv infection 20hr dn	97	0.41747	0.029795	0.11368	0.00021372	0.03948	0.00012053	1
Chondrocyte development	47	0.58284	0.028994	0.15931	7.3769e-05	0.5052	0.00012729	1
Regulation of mesenchymal stem cell differentiation	6	1.5666	0.027874	0.4305	0.0038521	0.0094749	0.00013737	1
Positive regulation of protein localization to centrosome	7	1.287	0.024735	0.35492	0.0014155	0.12595	0.00014424	1
Regulation of protein localization to centrosome	10	1.0719	0.02462	0.29818	0.0053639	0.19098	0.00016285	1
Negative regulation of axonogenesis	63	0.46256	0.02663	0.13165	0.032878	0.0052727	0.00022173	1
Anterograde dendritic transport	5	1.5894	0.025817	0.45705	0.32988	0.11904	0.00025376	1
