# Supplementary material for: Cross-Disorder Genomics Data Analysis Elucidates a Shared Genetic Basis Between Major Depression and Osteoarthritis Pain
Source: Front Genet. 2021 Sep 16;12:687687. doi: 10.3389/fgene.2021.687687 (PMC8481820; doi:10.3389/fgene.2021.687687)
Supplement: Supplementary file 11 [file Table_10.XLSX]

## Sheet: Table S10
Table S10. Full gene list for drug-gene interaction search
Full list of osteoarthritis (OA) risk, major depression (MD) risk, shared risk, and “mechanosensory behavior” genes used to conduct our drug-gene interaction search.
Gene	OA Risk	MD Risk	Shared Risk	Mechanosensory
ABCB9	X
ABHD1	X
ABI2	X
ABL2				X
ABT1		X	X
AC003102.1	X
AC007461.1	X
AC007956.1		X
AC011475.1	X
ACBD4	X
ACTL8		X
ACVR1B		X
ADCK3		X
AF131215.5	X
AL049840.1	X	X	X
AL121963.1	X
AL139147.1		X
AL645730.2		X
AMIGO3	X		X
AMN		X
AMT	X		X
ANAPC4	X
ANKK1		X	X
ANKS1B		X
ANP32E	X
AP3B1		X
APEH	X
APOPT1		X
AREL1		X
ARL6IP4	X
ARNTL	X
ASCC3		X
ASP1				X
ASP2				X
ASTN2		X
ATP5L		X
B3GALTL		X
BAG5		X
BLK	X
BSN	X	X	X
BSND		X
BTBD18		X
BTN1A1		X	X
BTN2A1		X
BTN2A2		X
BTN3A2		X
C12orf65	X
C18orf8	X
C19orf38	X
C1QTNF4		X	X
C20orf173	X
C22orf26		X
C2orf53	X
C3orf84		X
C8orf12	X
C8orf74	X
CA14	X
CABP1		X
CACYBP	X
CAMKV	X
CARF	X
CARM1	X
CC2D2A		X
CCDC33	X
CCDC36		X
CCDC71		X
CCDC87		X
CCS		X
CD40		X
CDH13		X	X
CDHR4	X	X	X
CDK10	X
CELF1			X
CELF4		X
CEP250	X
CHMP1A	X
CKB		X
CLP1		X
CNTNAP2				X
CNTNAP5		X
COL11A1	X
COL11A2	X
COL27A1	X
COL2A1	X
COLGALT2	X
COMMD4	X
COMP	X
COX5A	X
CPLX3	X
CPNE1	X
CPNE7	X
CPSF6	X
CRADD	X
CRELD1	X
CRHR1	X
CSK	X
CTD-2330K9.3	X
CTNNA3		X
CTSK	X
CTTNBP2		X
CUX1	X
CYP11A1	X
CYP1A1	X
CYP1A2	X
CYP20A1	X
DAG1	X		X
DCAKD	X
DCC		X
DCDC1	X		X
DEFB134	X
DEFB135	X
DEFB136	X
DENND1A		X
DIABLO	X
DLST		X
DNM2	X
DPEP1	X
DRD2	X	X	X	X
DYNC1I1	X
ECM1	X
EDEM2	X
EIF5B	X
EIF6	X
EPHB2		X
ERBB4		X
ERGIC3	X
ERI1	X
ETV1				X
EYS		X
FAM118A	X
FAM120A		X
FAM167A	X
FAM172A		X
FAM180B		X	X
FAM19A5		X
FAM212A	X	X	X
FAM219B	X
FAM53A	X
FAM83C	X
FCF1		X
FGF18	X
FLJ20306	X
FNIP2		X
FOXP2	X	X	X	X
FTO	X
GATA4	X
GDF5	X
GDF5OS	X
GFI1				X
GLIS3	X
GMPPB	X		X
GNAT1	X
GOLGA6D	X
GPR123		X
GPR52	X
GPX1	X		X
GRID2IP	X
GRM5		X
GRM8		X
GTF2IRD1		X
HEXIM1	X
HIST1H1B		X
HIST1H2AG		X
HIST1H2AH		X
HIST1H2AI		X
HIST1H2AJ		X
HIST1H2AK		X	X
HIST1H2AL		X
HIST1H2AM		X
HIST1H2BJ		X
HIST1H2BK		X
HIST1H2BL		X
HIST1H2BM		X
HIST1H2BN		X	X
HIST1H2BO		X
HIST1H3H		X
HIST1H3I		X
HIST1H3J		X
HIST1H4I		X
HIST1H4J		X
HIST1H4K		X	X
HIST1H4L		X
HMGN1	X
HMGN4		X
HPCAL4	X
HS6ST3		X
HSD17B8	X
HTT		X		X
ICA1L	X
IGSF6		X
IL11	X
ILF3	X
INPP4B		X
IP6K1	X	X	X
IP6K3	X
ITGB6		X
ITIH3	X
ITIH4	X
KBTBD4		X
KCNQ5		X
KDELR2	X
KIF15		X
KLC1		X
KLF7		X
KLHDC8B		X	X
KMT2A		X
LAMP5	X
LMAN1L	X
LRFN5		X
LRP1B		X
LRRC37B	X
LRRC4	X
LSAMP		X
LTBP1	X
MAPT	X
MARK3		X
MED19		X
MEF2C		X
MEGF11		X
METTL9		X
MFHAS1	X
MON1A	X
MPHOSPH9	X
MPI	X
MRPS14	X
MSRA	X
MST1	X		X
MST1R	X
MTCH2		X
MTMR9	X
MUSTN1	X
MYRF		X
NBEAL1	X
NCAM1		X
NCOA5		X
NDRG3	X
NDUFS3		X
NEGR1		X
NEUROG1				X
NF1	X
NFS1	X
NICN1	X		X
NKAPL		X
NMT1	X
NPC1	X
NPM1	X
NR3C1		X
NRD1		X
NRG1		X
NRXN1			X	X
NRXN2				X
NT5C1A	X
NYAP2		X
OGFOD2	X
OLFM1	X
OMG	X
OR2B2		X
OR2B6		X
OTUD7B	X
PAX5		X
PCLO		X
PDCD11		X
PGBD1		X
PHF2			X
PIEZO1	X
PINX1	X
PITPNM2	X
PLCD3	X
POGZ		X
POU5F2		X
PPID		X
PPP1R3B	X
PRDM5	X
PREB	X
PRG2		X
PRMT6			X
PROX2		X
PRRT3	X
PRSS16		X
PSEN2		X
PSMB4		X
PSMC3	X		X
QTRT1	X
RAB27B		X
RABGAP1L	X
RAPH1	X
RAPSN	X
RBFOX1		X
RBM12	X
RBM14		X
RBM14-RBM4		X
RBM4		X
RBM4B		X
RBM5	X
RBM6	X
RBMS1		X
RERE		X
REV1	X
RFWD2		X
RHOA	X		X
RHOBTB1		X
RILPL2	X
RING1	X
RIOK3	X
RNF123	X		X
RP1-228P16.5	X
RP1-309K20.6	X
RP11-10A14.4	X
RP11-368I7.4	X
RP11-481A20.11	X
RP11-503N18.3		X
RP11-67H2.1		X
RP11-691N7.6		X
RP11-73M18.2		X
RP11-770J1.4		X
RP11-770J1.5		X
RP11-944L7.5		X
RP1L1	X
RP5-966M1.6	X
RPEL1		X
RPP25	X
RSRC1		X
RUNX2	X
RXRB	X
SAMD5		X
SCAMP2	X
SCAMP5	X
SCYL1		X	X
SDK1		X
SEMA3F	X
SEMA6D		X
SETD8	X
SGCZ		X
SGIP1		X
SGK223	X
SHANK3				X
SHISA9		X
SKIDA1	X
SLBP	X
SLC17A1	X
SLC17A3	X
SLC1A3				X
SLC25A13	X
SLC39A13	X		X
SLC39A8	X
SLC44A2	X
SLC4A1	X
SLITRK6				X
SMAD3	X
SMG6	X
SND1	X
SOGA1	X
SORCS3		X
SOX7	X
SPAG4	X
SPATA2L	X
SPATA33	X
SPI1		X	X
SPRY2		X
SPTBN2		X
STRA6	X		X	X
STRBP				X
SUDS3		X
SYNGR4	X
TACC3	X
TANGO2		X
TAOK3		X
TARS2	X
TCF23	X
TCF4		X
TCTA	X		X
TCTEX1D1		X
TENM2		X
TGFA	X
TGFB1	X
THBS2	X
THRA		X
TIFAB				X
TMEM106B		X
TMEM129	X
TMEM143	X
TMEM161B		X
TMEM258		X
TMEM42		X
TMX2		X
TMX2-CTNND1		X
TNFSF13	X
TNFSF15	X
TRAF3		X
TRAIP	X		X
TRMT61A		X
TSEN15	X
TSKU	X
TTC12		X
TXNDC9	X
TYR		X
UBA7	X	X	X
UBE4A		X
UBTF	X
ULK3	X
UQCC1	X
USP4			X
USP8	X
VPS9D1	X
VRK2		X
WDR12	X
XKR6	X
XRCC3		X	X
YIPF2	X
YLPM1		X
ZBTB34		X
ZCCHC7		X	X
ZDHHC21		X
ZKSCAN3		X
ZKSCAN4		X
ZKSCAN7		X
ZKSCAN8		X
ZNF165		X
ZNF184		X
ZNF197		X
ZNF276	X
ZNF35		X
ZNF445		X
ZNF502		X
ZNF660		X
ZNF852		X
ZSCAN12		X
ZSCAN16		X
ZSCAN31		X
ZSCAN9		X
